# Supplementary material for: Genome-Wide mRNA Expression Analysis of Hepatic Adaptation to High-Fat Diets Reveals Switch from an Inflammatory to Steatotic Transcriptional Program
Source: PLoS One. 2009 Aug 14;4(8):e6646. doi: 10.1371/journal.pone.0006646 (PMC2722023; doi:10.1371/journal.pone.0006646)
Supplement: Table S2 — Annotation and statistics for 1663 high-fat responsive genes. The list of 1663 genes differentially expressed under the high-fat conditions (false discovery rate q-value<0.1 in either of HFBT versus chow and HFP versus chow comparisons per time-point), including detailed annotation of these genes, expression ratios and the statistics (as determined by limma package) in each of the experimental conditions. (3.10 MB XLS) [file pone.0006646.s007.xls]

## Sheet: Sheet1
														HFBT_day1					HFBT_day3					HFBT_week1					HFBT_week2					HFBT_week4					HFBT_week8					HFBT_week12					HFBT_week16
CustomCDF ProbeSet ID	EntrezID	gene name	description	Number of probes in the probeset	unigene	Chromosome number	location on the chromosome	GO-BP identifiers	GO-BP descriptions	GO-MF identifiers	GO-MF descriptions	GO-CC identifiers	GO-CC descriptions	A (average intensity of expression)	M (average log2 ratio HF vs.chow)	foldchange	p.bayes (uncorrected p value)	FDR.bayes (false discovery rate (q value, multiple testing corrected p value))	A (average intensity of expression)	M (average log2 ratio HF vs.chow)	foldchange	p.bayes (uncorrected p value)	FDR.bayes (false discovery rate (q value, multiple testing corrected p value))	A (average intensity of expression)	M (average log2 ratio HF vs.chow)	foldchange	p.bayes (uncorrected p value)	FDR.bayes (false discovery rate (q value, multiple testing corrected p value))	A (average intensity of expression)	M (average log2 ratio HF vs.chow)	foldchange	p.bayes (uncorrected p value)	FDR.bayes (false discovery rate (q value, multiple testing corrected p value))	A (average intensity of expression)	M (average log2 ratio HF vs.chow)	foldchange	p.bayes (uncorrected p value)	FDR.bayes (false discovery rate (q value, multiple testing corrected p value))	A (average intensity of expression)	M (average log2 ratio HF vs.chow)	foldchange	p.bayes (uncorrected p value)	FDR.bayes (false discovery rate (q value, multiple testing corrected p value))	A (average intensity of expression)	M (average log2 ratio HF vs.chow)	foldchange	p.bayes (uncorrected p value)	FDR.bayes (false discovery rate (q value, multiple testing corrected p value))	A (average intensity of expression)
100017_at	100017	Ldlrap1	low density lipoprotein receptor adaptor protein 1	11	Mm.27486	4	-134017497	GO:0006629 /// GO:0006897 /// GO:0007242 /// GO:0008202 /// GO:0008203 /// GO:0042632 /// GO:0043393 /// GO:0048260	lipid metabolic process /// endocytosis /// intracellular signaling cascade /// steroid metabolic process /// cholesterol metabolic process /// cholesterol homeostasis /// regulation of protein binding /// positive regulation of receptor mediated endocytosis	GO:0001784 /// GO:0004872 /// GO:0005102 /// GO:0005515 /// GO:0008022 /// GO:0015460 /// GO:0030159 /// GO:0030276 /// GO:0030674	phosphotyrosine binding /// receptor activity /// receptor binding /// protein binding /// protein C-terminus binding /// transport accessory protein activity /// receptor signaling complex scaffold activity /// clathrin binding /// protein binding, bridging	GO:0005769 /// GO:0005829 /// GO:0009925 /// GO:0030121 /// GO:0030122	early endosome /// cytosol /// basal plasma membrane /// AP-1 adaptor complex /// AP-2 adaptor complex	5.389	0.2266	1.17	0.218783	0.866	5.351	0.1742	1.13	0.446518	0.567	5.317	-0.01106	0.992	0.941367	0.826	5.25	0.3093	1.24	0.0416555	0.317	5.38	0.01466	1.01	0.928936	0.864	5.326	-0.1084	0.928	0.567272	0.752	5.279	0.0621	1.04	0.693934	0.69	5.343
100102_at	100102	Pcsk9	proprotein convertase subtilisin/kexin type 9	11	Mm.133268	4	-105940273	GO:0006508 /// GO:0006629 /// GO:0008202 /// GO:0008203 /// GO:0030182 /// GO:0032803 /// GO:0043086	proteolysis /// lipid metabolic process /// steroid metabolic process /// cholesterol metabolic process /// neuron differentiation /// regulation of low-density lipoprotein receptor catabolic process /// negative regulation of enzyme activity	GO:0004252 /// GO:0004289 /// GO:0005509 /// GO:0008233 /// GO:0016787 /// GO:0042802 /// GO:0050750	serine-type endopeptidase activity /// subtilase activity /// calcium ion binding /// peptidase activity /// hydrolase activity /// identical protein binding /// low-density lipoprotein receptor binding	GO:0005576 /// GO:0005615	extracellular region /// extracellular space	4.82	-0.6239	0.649	0.23445	0.866	4.829	-1.895	0.269	0.00142995	0.0551	5.292	0.05662	1.04	0.877486	0.816	5.049	-0.5591	0.679	0.133875	0.484	5.453	-0.7362	0.6	0.0176374	0.353	5.495	-0.4684	0.723	0.00548414	0.334	5.084	-0.7349	0.601	0.00341232	0.0877	5.375
100198_at	100198	H6pd	hexose-6-phosphate dehydrogenase (glucose 1-dehydrogenase)	11	Mm.22183	4	-148823280	GO:0005975 /// GO:0006006 /// GO:0006098	carbohydrate metabolic process /// glucose metabolic process /// pentose-phosphate shunt	GO:0003824 /// GO:0004345 /// GO:0016491 /// GO:0016787 /// GO:0017057 /// GO:0047936	catalytic activity /// glucose-6-phosphate 1-dehydrogenase activity /// oxidoreductase activity /// hydrolase activity /// 6-phosphogluconolactonase activity /// glucose 1-dehydrogenase activity	GO:0005783 /// GO:0005792	endoplasmic reticulum /// microsome	9.68	-0.05109	0.965	0.715816	0.907	9.795	0.2719	1.21	0.0997723	0.334	9.689	-0.104	0.93	0.629989	0.761	9.483	-0.4961	0.709	0.000683998	0.0542	9.58	-0.07016	0.953	0.592161	0.809	9.519	0.1897	1.14	0.240614	0.631	9.524	-0.1174	0.922	0.311902	0.529	9.64
100213_at	100213	Rusc2	RUN and SH3 domain containing 2	11	Mm.248096	4	c(43403081, 43427673)		NA		NA		NA	2.633	0.09509	1.07	0.416959	0.874	2.841	0.2156	1.16	0.460475	0.572	2.852	-0.1087	0.927	0.626953	0.761	2.997	0.3796	1.3	0.0796127	0.406	2.743	-0.1339	0.911	0.402598	0.753	2.665	0.1583	1.12	0.168422	0.584	2.76	0.5677	1.48	0.000239026	0.024	2.962
100317_at	100317	AU040320	expressed sequence AU040320	11	Mm.206206	4	c(126255858, 126256073)	GO:0007156	homophilic cell adhesion	GO:0005509	calcium ion binding	GO:0016020	membrane	5.235	0.2667	1.2	0.312729	0.866	5.312	0.4692	1.38	0.0390738	0.229	5.438	0.1555	1.11	0.445999	0.712	5.244	0.1906	1.14	0.126177	0.478	5.37	0.2752	1.21	0.0472807	0.457	5.303	-0.1476	0.903	0.521682	0.744	5.467	0.6222	1.54	0.000895875	0.0456	5.27
100637_at	100637	B230342M21Rik	RIKEN cDNA B230342M21 gene	11	Mm.279932	5	-150840022		NA		NA		NA	8.663	0.208	1.16	0.253276	0.866	8.681	0.1754	1.13	0.596753	0.619	8.695	-0.1232	0.918	0.660367	0.768	8.754	0.3865	1.31	0.100395	0.445	8.527	-0.107	0.929	0.598906	0.809	8.397	-0.135	0.911	0.566216	0.752	8.744	0.2778	1.21	0.0799225	0.319	8.779
100702_at	100702	Mpa2l	macrophage activation 2 like	4	Mm.275893	5	-105455208	GO:0006955	immune response	GO:0003924 /// GO:0005525	GTPase activity /// GTP binding		NA	4.109	-0.03685	0.975	0.932403	0.925	3.699	0.08916	1.06	0.726318	0.657	3.589	0.08183	1.06	0.812347	0.803	4.067	0.2561	1.19	0.563744	0.724	4.255	1.064	2.09	0.0190663	0.362	3.681	-1.33	0.398	0.0016832	0.268	3.735	-0.5877	0.665	0.0254535	0.207	3.659
100978_at	100978	Nfxl1	nuclear transcription factor, X-box binding-like 1	10	Mm.187453	5	-72792438	GO:0006355	regulation of transcription, DNA-dependent	GO:0003677 /// GO:0003700 /// GO:0008270	DNA binding /// transcription factor activity /// zinc ion binding	GO:0005634	nucleus	2.186	-0.1921	0.875	0.267087	0.866	2.11	-0.3898	0.763	0.00229442	0.0687	2.236	0.05665	1.04	0.590461	0.752	2.243	0.1802	1.13	0.115686	0.463	2.196	-0.2561	0.837	0.0476157	0.457	2.271	-0.02708	0.981	0.838443	0.811	2.149	0.02819	1.02	0.867013	0.736	2.085
101118_at	101118	Tmem168	transmembrane protein 168	11	Mm.254845	6	-13530688		NA		NA	GO:0016021	integral to membrane	4.497	-0.07723	0.948	0.751699	0.911	4.242	0.3322	1.26	0.19259	0.426	4.427	-0.1336	0.912	0.520366	0.735	4.194	-0.01808	0.988	0.937333	0.802	4.362	0.2361	1.18	0.285488	0.708	4.673	-0.6352	0.644	0.00589885	0.335	4.244	-0.2264	0.855	0.212619	0.464	4.208
101185_at	101185	Pot1a	protection of telomeres 1A	10	Mm.274589	6	-25693746	GO:0000723 /// GO:0007004 /// GO:0008150	telomere maintenance /// telomere maintenance via telomerase /// biological_process	GO:0003677 /// GO:0005515 /// GO:0042162 /// GO:0043047	DNA binding /// protein binding /// telomeric DNA binding /// single-stranded telomeric DNA binding	GO:0000781 /// GO:0000784 /// GO:0005634 /// GO:0005694	chromosome, telomeric region /// nuclear chromosome, telomeric region /// nucleus /// chromosome	3.591	0.02718	1.02	0.903826	0.922	3.783	0.7611	1.69	0.000302089	0.037	3.736	0.02054	1.01	0.896512	0.819	3.44	0.4323	1.35	0.126343	0.478	3.745	0.884	1.85	0.00148138	0.163	3.951	0.4695	1.38	0.050829	0.467	3.626	-0.05108	0.965	0.738321	0.704	3.791
101488_at	101488	Slco2b1	solute carrier organic anion transporter family, member 2b1	11	Mm.11249	7	-99531886	GO:0006810 /// GO:0006811	transport /// ion transport	GO:0005215	transporter activity	GO:0016020 /// GO:0016021	membrane /// integral to membrane	7.545	0.611	1.53	0.133965	0.866	7.731	-0.01982	0.986	0.90659	0.699	7.661	0.4385	1.36	0.131834	0.529	7.897	0.2248	1.17	0.0514588	0.344	7.814	0.4014	1.32	0.0924719	0.555	7.655	0.6353	1.55	0.0380832	0.44	8.062	0.8733	1.83	0.00158267	0.0604	8.187
102022_at	102022	Ces6	carboxylesterase 6	4	Mm.212983	8	107623136		NA	GO:0003824 /// GO:0004091 /// GO:0004759 /// GO:0016787 /// GO:0016789	catalytic activity /// carboxylesterase activity /// serine esterase activity /// hydrolase activity /// carboxylic ester hydrolase activity	GO:0005615	extracellular space	10.78	-0.8812	0.543	1.9939e-05	0.14	10.42	-1.309	0.404	0.000141011	0.0328	10.48	-1.255	0.419	0.00638475	0.209	10.53	-1.091	0.469	5.62838e-06	0.00769	10.5	-1.143	0.453	6.3072e-05	0.0396	10.37	-1.205	0.434	0.00119751	0.263	10.53	-0.804	0.573	2.65428e-05	0.00694	10.64
102032_at	102032	AI316807	expressed sequence AI316807	10	Mm.378231	8	-23928159		NA		NA	GO:0016020 /// GO:0016021	membrane /// integral to membrane	6.192	0.4005	1.32	0.0445968	0.866	6.375	0.0964	1.07	0.596784	0.619	6.15	0.167	1.12	0.423557	0.705	6.203	0.916	1.89	0.000122166	0.0288	6.245	0.4597	1.38	0.0450552	0.452	6.326	0.3574	1.28	0.238968	0.629	6.359	0.3371	1.26	0.0337257	0.23	6.428
102103_at	102103	Mtus1	mitochondrial tumor suppressor 1	11	Mm.149438	8	-42489730		NA	GO:0004872	receptor activity		NA	7.69	0.3212	1.25	0.149116	0.866	7.492	-0.09989	0.933	0.622148	0.627	7.482	-0.01278	0.991	0.960161	0.829	7.782	0.003051	1	0.983063	0.81	7.665	0.189	1.14	0.379518	0.747	7.761	0.2522	1.19	0.0654689	0.488	7.825	0.3795	1.3	0.00320025	0.0847	7.966
102182_at	102182	AI931714	expressed sequence AI931714	10	Mm.197630	8	80445468	GO:0006479	protein amino acid methylation	GO:0005488 /// GO:0008276	binding /// protein methyltransferase activity	GO:0005737	cytoplasm	4.783	0.1632	1.12	0.201853	0.866	4.729	0.2332	1.18	0.132639	0.373	4.79	0.09572	1.07	0.438654	0.71	4.74	0.1315	1.1	0.370082	0.655	4.653	0.1372	1.1	0.283753	0.708	4.937	0.2616	1.2	0.135085	0.56	4.742	-0.1513	0.9	0.142215	0.399	4.796
102247_at	102247	Agpat6	1-acylglycerol-3-phosphate O-acyltransferase 6 (lysophosphatidic acid acyltransferase, zeta)	10	Mm.200898	8	-24638490	GO:0002071 /// GO:0006631 /// GO:0006641 /// GO:0007595 /// GO:0008152 /// GO:0008610 /// GO:0019432 /// GO:0030879 /// GO:0040014 /// GO:0046339	glandular epithelial cell maturation /// fatty acid metabolic process /// triacylglycerol metabolic process /// lactation /// metabolic process /// lipid biosynthetic process /// triacylglycerol biosynthetic process /// mammary gland development /// regulation of body size /// diacylglycerol metabolic process	GO:0003841 /// GO:0008415 /// GO:0008780 /// GO:0016740	1-acylglycerol-3-phosphate O-acyltransferase activity /// acyltransferase activity /// acyl-[acyl-carrier-protein]-UDP-N-acetylglucosamine O-acyltransferase activity /// transferase activity	GO:0005783 /// GO:0016020 /// GO:0016021 /// GO:0030176	endoplasmic reticulum /// membrane /// integral to membrane /// integral to endoplasmic reticulum membrane	7.024	0.1112	1.08	0.722535	0.909	7.172	0.3399	1.27	0.361422	0.527	6.97	-0.04056	0.972	0.926841	0.824	7.56	-0.3791	0.769	0.178029	0.532	7.266	0.03487	1.02	0.913538	0.861	7.25	-0.07467	0.95	0.774873	0.804	7.807	0.6871	1.61	0.00123531	0.0538	7.8
102371_at	102371	AA407270	expressed sequence AA407270	11	Mm.27585	9	-71302906		NA		NA		NA	2.451	-0.0584	0.96	0.62633	0.895	2.534	-0.1571	0.897	0.315483	0.507	2.477	-0.1903	0.876	0.188787	0.58	2.515	0.4182	1.34	0.0012513	0.0722	2.343	0.05881	1.04	0.682743	0.829	2.55	-0.09261	0.938	0.539012	0.748	2.461	0.05013	1.04	0.691569	0.69	2.458
102580_at	102580	Alg9	asparagine-linked glycosylation 9 homolog (yeast, alpha 1,2 mannosyltransferase)	11	Mm.160035	9	50527559		NA	GO:0016740 /// GO:0016757	transferase activity /// transferase activity, transferring glycosyl groups	GO:0005783 /// GO:0016020 /// GO:0016021	endoplasmic reticulum /// membrane /// integral to membrane	4.213	-0.04293	0.971	0.689268	0.903	4.23	0.08722	1.06	0.617787	0.626	4.301	0.09823	1.07	0.474303	0.719	4.282	0.1944	1.14	0.348459	0.645	4.248	0.2645	1.2	0.0247231	0.384	4.074	0.2482	1.19	0.2808	0.651	4.292	-0.02038	0.986	0.904254	0.744	4.137
102607_at	102607	Snx19	sorting nexin 19	11	Mm.35084	9	30176895	GO:0007154 /// GO:0007242	cell communication /// intracellular signaling cascade	GO:0005515 /// GO:0035091	protein binding /// phosphoinositide binding		NA	6.936	0.1327	1.1	0.429903	0.875	6.977	0.3887	1.31	0.00751112	0.118	7.034	0.4841	1.4	0.00125999	0.12	6.926	0.3539	1.28	0.00544639	0.139	7.041	0.3147	1.24	0.0274199	0.39	7.019	0.4306	1.35	0.00609549	0.338	6.935	0.2513	1.19	0.0225371	0.195	7.053
102910_at	102910	Armcx4	armadillo repeat containing, X-linked 4	7	Mm.31961	X	NA	GO:0006508	proteolysis	GO:0003677 /// GO:0004197 /// GO:0005488	DNA binding /// cysteine-type endopeptidase activity /// binding	GO:0005634	nucleus	3.283	0.443	1.36	0.188488	0.866	3.232	0.9389	1.92	0.0087658	0.125	3.344	0.4918	1.41	0.330493	0.666	2.83	-0.6619	0.632	0.00250164	0.0979	3.06	0.1028	1.07	0.66204	0.823	2.951	-0.1979	0.872	0.462155	0.729	2.776	-0.46	0.727	0.00767941	0.124	2.844
103140_at	103140	Gstt3	glutathione S-transferase, theta 3	11	Mm.5731	10	-75217837	GO:0006749	glutathione metabolic process	GO:0004364 /// GO:0016740	glutathione transferase activity /// transferase activity	GO:0005575	cellular_component	6.39	-0.1146	0.924	0.744576	0.911	6.183	-0.9164	0.53	0.000291929	0.0369	6.152	-0.2128	0.863	0.520073	0.735	6.418	-0.2048	0.868	0.463226	0.695	6.532	-0.5268	0.694	0.0990307	0.569	6.493	-0.2494	0.841	0.531728	0.747	7.069	0.3163	1.25	0.178075	0.435	7.368
103266_at	103266	AI597468	expressed sequence AI597468	15	Mm.432520	10	84532572		NA		NA	GO:0016020 /// GO:0016021	membrane /// integral to membrane	7.474	0.2246	1.17	0.0957609	0.866	7.357	0.5304	1.44	0.0157093	0.162	7.398	0.0638	1.05	0.684372	0.773	7.207	0.2967	1.23	0.0289313	0.274	7.396	0.3852	1.31	0.034991	0.425	7.663	0.26	1.2	0.14459	0.567	7.392	0.1125	1.08	0.433873	0.595	7.382
103784_at	103784	AI553587	expressed sequence AI553587	11	Mm.298132	11	17111895		NA		NA		NA	6.418	0.2034	1.15	0.274582	0.866	6.401	0.1173	1.08	0.367425	0.53	6.322	0.08235	1.06	0.66048	0.768	6.421	0.1478	1.11	0.372859	0.657	6.324	-0.04863	0.967	0.63823	0.817	6.388	-0.07916	0.947	0.713615	0.792	6.268	-0.02102	0.986	0.881349	0.739	6.129
103850_at	103850	Nt5m	5',3'-nucleotidase, mitochondrial	11	Mm.41761	11	59664267	GO:0005975 /// GO:0009117 /// GO:0009120	carbohydrate metabolic process /// nucleotide metabolic process /// deoxyribonucleoside metabolic process	GO:0000166 /// GO:0000287 /// GO:0008253 /// GO:0016787 /// GO:0046872	nucleotide binding /// magnesium ion binding /// 5'-nucleotidase activity /// hydrolase activity /// metal ion binding	GO:0005739	mitochondrion	4.054	-0.008344	0.994	0.960474	0.927	3.998	0.396	1.32	0.0031952	0.0795	3.942	0.06772	1.05	0.574782	0.747	3.847	-0.1228	0.918	0.287834	0.614	3.911	-0.06978	0.953	0.655162	0.822	3.915	0.04594	1.03	0.796264	0.805	3.993	0.3554	1.28	0.010533	0.143	3.946
104009_at	104009	Qscn6	quiescin Q6	9	Mm.27035	1	-157540372	GO:0006118 /// GO:0045454	electron transport /// cell redox homeostasis	GO:0009055 /// GO:0015035 /// GO:0016491 /// GO:0016971 /// GO:0016972 /// GO:0020037	electron carrier activity /// protein disulfide oxidoreductase activity /// oxidoreductase activity /// flavin-linked sulfhydryl oxidase activity /// thiol oxidase activity /// heme binding	GO:0005783 /// GO:0005794 /// GO:0016020 /// GO:0016021	endoplasmic reticulum /// Golgi apparatus /// membrane /// integral to membrane	8.926	0.7124	1.64	0.0142994	0.817	9.056	0.5811	1.5	0.0195272	0.174	8.522	-0.2934	0.816	0.294855	0.651	9.094	-0.6066	0.657	0.0017024	0.0827	8.674	-0.776	0.584	0.0826925	0.542	9.052	-0.05182	0.965	0.838925	0.811	8.925	-0.3227	0.8	0.034432	0.231	8.737
104112_at	104112	Acly	ATP citrate lyase	9	Mm.282039	11	-100292445	GO:0006085 /// GO:0008152 /// GO:0008610	acetyl-CoA biosynthetic process /// metabolic process /// lipid biosynthetic process	GO:0000166 /// GO:0000287 /// GO:0003824 /// GO:0003878 /// GO:0005515 /// GO:0005524 /// GO:0016740 /// GO:0016829 /// GO:0046872	nucleotide binding /// magnesium ion binding /// catalytic activity /// ATP citrate synthase activity /// protein binding /// ATP binding /// transferase activity /// lyase activity /// metal ion binding	GO:0005622	intracellular	6.388	-0.3197	0.801	0.425899	0.875	5.822	-1.621	0.325	0.00204379	0.0629	6.085	-0.5746	0.671	0.136414	0.536	6.7	0.2713	1.21	0.400392	0.67	6.944	0.2031	1.15	0.525952	0.791	6.816	-0.1614	0.894	0.578928	0.758	7.303	0.754	1.69	0.0033842	0.0873	7.189
104174_at	104174	Gldc	glycine decarboxylase	11	Mm.274852	19	-30164445	GO:0006544	glycine metabolic process	GO:0004375 /// GO:0016491	glycine dehydrogenase (decarboxylating) activity /// oxidoreductase activity	GO:0005739 /// GO:0005961	mitochondrion /// glycine dehydrogenase complex (decarboxylating)	8.65	0.1752	1.13	0.562625	0.889	8.032	0.09862	1.07	0.625091	0.628	7.823	-0.2613	0.834	0.27495	0.644	7.781	0.199	1.15	0.441155	0.686	8.149	0.1125	1.08	0.650609	0.821	8.558	0.1106	1.08	0.729178	0.796	8.05	-0.656	0.635	0.00288137	0.0809	8.105
104175_at	104175	Sbk1	SH3-binding kinase 1	11	Mm.29660	7	126063766	GO:0006468	protein amino acid phosphorylation	GO:0000166 /// GO:0004672 /// GO:0004674 /// GO:0004713 /// GO:0005524 /// GO:0016301 /// GO:0016740	nucleotide binding /// protein kinase activity /// protein serine/threonine kinase activity /// protein-tyrosine kinase activity /// ATP binding /// kinase activity /// transferase activity	GO:0005575	cellular_component	4.887	0.6349	1.55	0.0695171	0.866	5.511	0.329	1.26	0.432824	0.561	5.567	0.2775	1.21	0.413519	0.7	5.683	0.2437	1.18	0.575282	0.727	5.485	-0.4389	0.738	0.109417	0.583	5.516	0.4892	1.4	0.0469071	0.46	5.842	1.622	3.08	0.000112903	0.0176	6.062
104263_at	104263	Jmjd1a	jumonji domain containing 1A	11	Mm.260479	6	c(-71519145, -71518550)	GO:0006350 /// GO:0006355 /// GO:0016568	transcription /// regulation of transcription, DNA-dependent /// chromatin modification	GO:0005506 /// GO:0008270 /// GO:0016491 /// GO:0016702 /// GO:0046872	iron ion binding /// zinc ion binding /// oxidoreductase activity /// oxidoreductase activity, acting on single donors with incorporation of molecular oxygen, incorporation of two atoms of oxygen /// metal ion binding	GO:0005634	nucleus	6.728	-0.1755	0.885	0.313191	0.866	6.592	-0.3553	0.782	0.00873923	0.125	6.663	-0.258	0.836	0.062489	0.439	6.484	-0.2256	0.855	0.178385	0.532	6.61	-0.2842	0.821	0.0874009	0.548	6.567	-0.3038	0.81	0.195796	0.601	6.507	-0.6266	0.648	0.00182672	0.0653	6.644
104349_at	104349	Zfp119	zinc finger protein 119	11	Mm.294853	17	-55458026	GO:0006355 /// GO:0008150	regulation of transcription, DNA-dependent /// biological_process	GO:0003676 /// GO:0005515 /// GO:0008270 /// GO:0046872	nucleic acid binding /// protein binding /// zinc ion binding /// metal ion binding	GO:0005622 /// GO:0005634	intracellular /// nucleus	2.921	0.277	1.21	0.190664	0.866	2.934	0.4044	1.32	0.0603943	0.272	2.883	0.6812	1.6	9.19404e-05	0.0407	2.734	0.3142	1.24	0.11065	0.455	2.85	0.5221	1.44	0.00854562	0.282	2.858	0.2196	1.16	0.50945	0.74	2.752	0.04625	1.03	0.733271	0.702	2.71
104367_at	104367	Snora65	small nucleolar RNA, H/ACA box 65	11	Mm.250030	2	NA	GO:0008150	biological_process		NA	GO:0005732	small nucleolar ribonucleoprotein complex	2.71	-0.2906	0.818	0.443991	0.875	2.633	0.1291	1.09	0.504987	0.588	2.713	0.1938	1.14	0.504975	0.729	2.59	-0.408	0.754	0.15542	0.51	2.646	-0.3329	0.794	0.0992928	0.569	2.369	-0.4726	0.721	0.148133	0.57	2.39	-0.7765	0.584	0.000460128	0.0337	2.343
104445_at	104445	Cdc42ep1	CDC42 effector protein (Rho GTPase binding) 1	11	Mm.307488	15	78669901	GO:0007266 /// GO:0008360 /// GO:0031274	Rho protein signal transduction /// regulation of cell shape /// positive regulation of pseudopodium formation	GO:0005515	protein binding	GO:0005737 /// GO:0005856	cytoplasm /// cytoskeleton	6.753	0.2673	1.2	0.125448	0.866	6.569	-0.2866	0.82	0.297489	0.498	6.734	-0.1455	0.904	0.446131	0.712	6.635	0.3841	1.31	0.00155953	0.0806	6.704	0.04725	1.03	0.659374	0.822	6.606	-0.2063	0.867	0.157225	0.576	6.785	-0.06501	0.956	0.634701	0.671	6.658
104718_at	104718	Ttc7b	tetratricopeptide repeat domain 7B	11	Mm.295441	12	NA		NA	GO:0005488	binding		NA	5.577	0.3324	1.26	0.265948	0.866	5.753	-0.2699	0.829	0.0367686	0.224	5.582	0.03852	1.03	0.88145	0.817	5.805	-0.2533	0.839	0.259918	0.598	5.784	-0.2431	0.845	0.2618	0.701	5.454	0.6065	1.52	0.0788254	0.504	6.026	0.3989	1.32	0.0306012	0.221	5.768
105148_at	105148	Iars	isoleucine-tRNA synthetase	5	Mm.21118	13	49694080	GO:0006412 /// GO:0006418 /// GO:0006428	translation /// tRNA aminoacylation for protein translation /// isoleucyl-tRNA aminoacylation	GO:0000166 /// GO:0004812 /// GO:0004822 /// GO:0005524 /// GO:0016874	nucleotide binding /// aminoacyl-tRNA ligase activity /// isoleucine-tRNA ligase activity /// ATP binding /// ligase activity	GO:0005737	cytoplasm	8.41	-0.02913	0.98	0.852644	0.919	8.066	-0.1451	0.904	0.435585	0.562	8.265	-0.7305	0.603	0.000538914	0.0898	8.388	-0.3463	0.787	0.0267395	0.266	8.361	-0.27	0.829	0.181559	0.661	8.438	-0.3908	0.763	0.112198	0.545	8.367	-0.5533	0.681	0.000560558	0.0366	8.219
105193_at	105193	Nhlrc1	NHL repeat containing 1	11	Mm.25593	13	-47023529		NA	GO:0005515 /// GO:0008270 /// GO:0046872	protein binding /// zinc ion binding /// metal ion binding	GO:0005634 /// GO:0005783	nucleus /// endoplasmic reticulum	2.248	0.2902	1.22	0.172655	0.866	2.271	0.3385	1.26	0.006992	0.115	2.173	0.1548	1.11	0.227193	0.608	2.279	0.3351	1.26	0.00845833	0.167	2.187	0.3434	1.27	0.00466775	0.239	2.343	0.2127	1.16	0.261642	0.643	2.357	0.1948	1.14	0.0734168	0.309	2.429
105239_at	105239	Rnf44	ring finger protein 44	10	Mm.25366	13	-54689033		NA	GO:0005515 /// GO:0008270 /// GO:0046872	protein binding /// zinc ion binding /// metal ion binding		NA	7.445	0.06374	1.05	0.528527	0.883	7.404	-0.2105	0.864	0.436927	0.563	7.653	-0.0248	0.983	0.928954	0.825	7.464	-0.3218	0.8	0.0252702	0.26	7.588	-0.03993	0.973	0.83631	0.851	7.398	-0.03188	0.978	0.819095	0.809	7.443	0.1996	1.15	0.0694293	0.303	7.493
105246_at	105246	Brd9	bromodomain containing 9	9	Mm.278509	13	74403839		NA		NA		NA	5.203	0.05462	1.04	0.791139	0.914	5.052	-0.5807	0.669	0.0132421	0.151	5.11	-0.1535	0.899	0.374853	0.686	4.958	0.1322	1.1	0.508594	0.708	5.077	-0.2458	0.843	0.216478	0.682	5.195	-0.6681	0.629	0.00253504	0.274	4.957	-0.4631	0.725	0.00216589	0.0709	5.012
105348_at	105348	Golph2	golgi phosphoprotein 2	11	Mm.171335	13	-59644618	GO:0008150	biological_process	GO:0003674	molecular_function	GO:0005794 /// GO:0016020 /// GO:0016021	Golgi apparatus /// membrane /// integral to membrane	4.031	-0.2804	0.823	0.63274	0.897	3.867	0.4298	1.35	0.0699507	0.288	4.126	-0.5335	0.691	0.0931483	0.48	3.834	-0.4523	0.731	0.0885813	0.424	3.72	-0.7689	0.587	0.0175285	0.353	3.651	-0.7997	0.574	0.0308957	0.417	3.566	-1.053	0.482	0.00220159	0.0709	3.343
105352_at	105352	Dusp22	dual specificity phosphatase 22	18	Mm.289646	13	c(30667565, 30667560)	GO:0006470 /// GO:0007179 /// GO:0042127 /// GO:0046330	protein amino acid dephosphorylation /// transforming growth factor beta receptor signaling pathway /// regulation of cell proliferation /// positive regulation of JNK cascade	GO:0004721 /// GO:0004725 /// GO:0005515 /// GO:0008138 /// GO:0016787	phosphoprotein phosphatase activity /// protein tyrosine phosphatase activity /// protein binding /// protein tyrosine/serine/threonine phosphatase activity /// hydrolase activity	GO:0005575 /// GO:0005634	cellular_component /// nucleus	6.066	-0.09069	0.939	0.533504	0.884	6.307	0.34	1.27	0.0132893	0.152	6.182	0.3021	1.23	0.0389846	0.39	5.989	0.2785	1.21	0.0298633	0.276	6.163	0.3367	1.26	0.0628315	0.504	6.041	0.07918	1.06	0.644698	0.775	6.213	0.3483	1.27	0.00249053	0.0753	6.126
105355_at	105355	Slc17a3	solute carrier family 17 (sodium phosphate), member 3	8	Mm.27038	13	23847093	GO:0006810	transport	GO:0005215	transporter activity	GO:0016020 /// GO:0016021	membrane /// integral to membrane	8.728	0.9474	1.93	0.021168	0.841	8.984	0.5616	1.48	0.00320522	0.0795	8.616	0.8037	1.75	0.00151665	0.125	8.977	0.1872	1.14	0.14071	0.49	8.802	0.3049	1.24	0.114718	0.588	8.33	0.7777	1.71	0.0245367	0.398	8.781	0.5531	1.47	0.02299	0.197	8.687
105440_at	105440	Kctd9	potassium channel tetramerisation domain containing 9	11	Mm.6720	14	66669624	GO:0006813 /// GO:0008150	potassium ion transport /// biological_process	GO:0003674 /// GO:0005216 /// GO:0005249 /// GO:0005515	molecular_function /// ion channel activity /// voltage-gated potassium channel activity /// protein binding	GO:0005575 /// GO:0008076 /// GO:0016020	cellular_component /// voltage-gated potassium channel complex /// membrane	4.264	-0.1134	0.924	0.594803	0.89	4.009	-0.4388	0.738	0.0244452	0.194	4.273	-0.04911	0.967	0.805468	0.802	4.061	-0.2073	0.866	0.399848	0.67	4.274	-0.143	0.906	0.469789	0.775	4.271	-0.5368	0.689	0.00206223	0.268	4.133	-0.4356	0.739	0.0129695	0.156	4.176
105504_at	105504	Exoc5	exocyst complex component 5	11	Mm.31607	14	-47934094	GO:0006810 /// GO:0006887 /// GO:0015031 /// GO:0048278	transport /// exocytosis /// protein transport /// vesicle docking		NA	GO:0005737	cytoplasm	6.984	-0.1966	0.873	0.170034	0.866	7.095	0.1188	1.09	0.229385	0.456	7.121	0.08765	1.06	0.321731	0.664	6.971	-0.1294	0.914	0.22683	0.575	6.992	0.07565	1.05	0.565729	0.801	6.902	-0.1178	0.922	0.39506	0.701	6.887	-0.2565	0.837	0.00413276	0.096	6.832
105670_at	105670	Rcbtb2	regulator of chromosome condensation (RCC1) and BTB (POZ) domain containing protein 2	4	Mm.280068	14	71876342		NA	GO:0005515	protein binding		NA	3.389	0.03844	1.03	0.886033	0.921	3.707	1.426	2.69	0.0018503	0.0607	3.474	0.7988	1.74	0.0505922	0.418	3.191	0.5262	1.44	0.155666	0.51	3.652	0.98	1.97	0.0148124	0.336	3.78	0.2005	1.15	0.390695	0.7	3.754	-0.5865	0.666	0.121878	0.376	3.784
105787_at	105787	Prkaa1	protein kinase, AMP-activated, alpha 1 catalytic subunit	11	Mm.207004	15	5091075	GO:0006006 /// GO:0006468 /// GO:0006633 /// GO:0006694 /// GO:0006695 /// GO:0008610 /// GO:0016126 /// GO:0019395	glucose metabolic process /// protein amino acid phosphorylation /// fatty acid biosynthetic process /// steroid biosynthetic process /// cholesterol biosynthetic process /// lipid biosynthetic process /// sterol biosynthetic process /// fatty acid oxidation	GO:0000166 /// GO:0000287 /// GO:0004672 /// GO:0004674 /// GO:0005524 /// GO:0016301 /// GO:0016740 /// GO:0046872	nucleotide binding /// magnesium ion binding /// protein kinase activity /// protein serine/threonine kinase activity /// ATP binding /// kinase activity /// transferase activity /// metal ion binding		NA	4.257	0.1365	1.1	0.525841	0.882	3.965	-0.3591	0.78	0.0283928	0.204	4.126	-0.3122	0.805	0.145969	0.544	3.981	-0.5723	0.673	0.000282526	0.0365	4.134	-0.1203	0.92	0.39626	0.752	4.031	-0.3992	0.758	0.0531774	0.47	3.992	-0.3399	0.79	0.0634444	0.292	3.934
105853_at	105853	Mal2	mal, T-cell differentiation protein 2	11	Mm.434394	15	54401567		NA	GO:0005515	protein binding	GO:0016020 /// GO:0016021	membrane /// integral to membrane	7.586	0.7329	1.66	0.00318405	0.703	7.702	0.66	1.58	0.00112142	0.0512	7.415	0.5694	1.48	0.00672467	0.214	7.53	0.1414	1.1	0.438473	0.686	7.69	0.4195	1.34	0.0109666	0.31	7.585	0.1434	1.1	0.629874	0.77	7.68	0.1235	1.09	0.522706	0.63	7.496
105855_at	105855	Nckap1l	NCK associated protein 1 like	11	Mm.30805	15	103281860		NA		NA		NA	3.281	0.01811	1.01	0.924952	0.925	3.252	0.4517	1.37	0.0174238	0.167	3.247	0.009568	1.01	0.954581	0.828	3.043	-0.02445	0.983	0.893783	0.796	3.041	0.1834	1.14	0.330948	0.725	3.124	-0.2044	0.868	0.345231	0.683	2.761	-0.4316	0.741	0.0428359	0.251	2.921
105892_at	105892	9030619P08Rik	RIKEN cDNA 9030619P08 gene	10	Mm.38909	15	-75254861		NA		NA		NA	4.357	2.075	4.21	0.00143402	0.623	5.219	1.021	2.03	0.0209383	0.178	4.517	2.389	5.24	1.02745e-05	0.0161	5.236	0.04305	1.03	0.926003	0.801	4.56	0.8214	1.77	0.0544476	0.479	4.406	2.323	5	0.00244368	0.274	4.503	2.042	4.12	7.02705e-06	0.00351	4.463
106143_at	106143	Cggbp1	CGG triplet repeat binding protein 1	11	Mm.10160, Mm.433509	16	64794286	GO:0006350 /// GO:0006355 /// GO:0008150	transcription /// regulation of transcription, DNA-dependent /// biological_process	GO:0003677 /// GO:0003690	DNA binding /// double-stranded DNA binding	GO:0005634	nucleus	5.914	-0.3363	0.792	0.119138	0.866	5.763	-0.6773	0.625	0.000557496	0.0442	5.769	-0.3814	0.768	0.0849289	0.473	6.155	-0.4309	0.742	0.0268803	0.266	6.015	-0.7415	0.598	0.00678148	0.258	5.934	-0.3719	0.773	0.165853	0.584	5.81	-0.8223	0.566	0.00501993	0.104	5.87
106200_at	106200	Txndc11	thioredoxin domain containing 11	4	Mm.291015	16	c(-10988490, -10988488)	GO:0006118 /// GO:0045454	electron transport /// cell redox homeostasis	GO:0009055 /// GO:0015035	electron carrier activity /// protein disulfide oxidoreductase activity	GO:0005783 /// GO:0016020 /// GO:0016021	endoplasmic reticulum /// membrane /// integral to membrane	5.002	0.1358	1.1	0.510118	0.879	4.897	-0.1221	0.919	0.485526	0.58	4.839	-0.04042	0.972	0.754848	0.791	5.227	-0.447	0.734	0.0272322	0.267	4.963	-0.2792	0.824	0.182713	0.661	5.15	-0.3981	0.759	0.195157	0.601	4.739	-0.5234	0.696	0.0014522	0.058	4.881
106298_at	106298	Rrn3	RRN3 RNA polymerase I transcription factor homolog (yeast)	11	Mm.288606, Mm.395395	16	13694276		NA		NA		NA	5.409	0.07045	1.05	0.706452	0.906	5.731	0.002111	1	0.983408	0.715	5.658	0.2637	1.2	0.0621895	0.438	5.706	-1.274	0.414	0.000119083	0.0287	5.628	-0.3669	0.775	0.179244	0.661	5.34	-0.06072	0.959	0.767125	0.802	5.49	-0.6873	0.621	0.0147869	0.163	5.362
106529_at	106529	Gpsn2	glycoprotein, synaptic 2	14	Mm.352239	8	-86461804		NA		NA	GO:0016020 /// GO:0016021	membrane /// integral to membrane	9.818	-0.007856	0.995	0.960773	0.927	9.621	-0.4739	0.72	0.00964958	0.129	9.752	-0.05478	0.963	0.674711	0.771	9.796	-0.05933	0.96	0.604685	0.738	9.849	-0.1801	0.883	0.128602	0.604	9.915	-0.03513	0.976	0.845126	0.812	9.9	0.06358	1.05	0.50367	0.624	9.981
106572_at	106572	Rab31	RAB31, member RAS oncogene family	11	Mm.29274	17	-65551272	GO:0006886 /// GO:0007264 /// GO:0015031	intracellular protein transport /// small GTPase mediated signal transduction /// protein transport	GO:0000166 /// GO:0005525	nucleotide binding /// GTP binding	GO:0016020	membrane	2.911	-0.1807	0.882	0.350013	0.871	3.127	0.5707	1.49	0.00151659	0.0565	3.225	0.2075	1.15	0.182952	0.577	2.879	-0.1356	0.91	0.343544	0.642	2.857	0.02163	1.02	0.912888	0.861	2.927	-0.03483	0.976	0.86888	0.815	2.772	-0.4452	0.734	0.0437751	0.252	2.889
106633_at	106633	Ift140	intraflagellar transport 140 homolog (Chlamydomonas)	11	Mm.32802	17	24744322		NA		NA	GO:0019861	flagellum	3.86	0.4487	1.36	0.0419343	0.866	4.03	0.4702	1.39	0.00861399	0.125	3.898	0.3204	1.25	0.0149341	0.29	4.09	0.7508	1.68	0.000447007	0.0454	3.907	0.3886	1.31	0.0202831	0.368	3.865	0.02708	1.02	0.886104	0.818	3.857	0.06197	1.04	0.682212	0.687	3.861
106766_at	106766	AW049765	expressed sequence AW049765	11	Mm.204991	17	-55590370	GO:0007242	intracellular signaling cascade	GO:0005515	protein binding	GO:0005886	plasma membrane	7.976	0.5055	1.42	0.0605857	0.866	8.212	0.7408	1.67	0.00110811	0.0512	7.94	0.2306	1.17	0.198364	0.586	7.993	-0.05072	0.965	0.71843	0.764	7.813	0.1642	1.12	0.380373	0.747	8.041	0.2223	1.17	0.185409	0.592	7.843	0.2324	1.17	0.0178152	0.177	7.862
106795_at	106795	Tcf19	transcription factor 19	11	Mm.11434	17	-35120787	GO:0006355	regulation of transcription, DNA-dependent	GO:0003700	transcription factor activity	GO:0005634 /// GO:0005667	nucleus /// transcription factor complex	3.72	-0.3177	0.802	0.208226	0.866	3.786	0.2796	1.21	0.263469	0.476	3.708	-0.1118	0.925	0.447323	0.712	3.778	0.263	1.2	0.37191	0.656	3.662	0.05869	1.04	0.809165	0.845	3.805	-0.4742	0.72	0.00559577	0.334	3.56	-0.5092	0.703	0.0147675	0.163	3.345
106869_at	106869	Tnfaip8	tumor necrosis factor, alpha-induced protein 8	11	Mm.27740	18	50178849		NA		NA		NA	3.308	-0.2406	0.846	0.499069	0.879	3.373	0.6212	1.54	0.022691	0.186	3.394	-0.3809	0.768	0.0198265	0.323	3.184	-0.2858	0.82	0.333255	0.638	3.248	-0.04408	0.97	0.875	0.858	3.062	-0.4041	0.756	0.0786756	0.504	3.14	-0.814	0.569	0.00169564	0.0634	2.941
107071_at	107071	Wdr74	WD repeat domain 74	7	Mm.29627	19	8802883		NA		NA	GO:0005634	nucleus	7.052	-0.3086	0.807	0.189979	0.866	7.21	0.4874	1.4	0.00887598	0.125	7.313	-0.04219	0.971	0.773096	0.794	7.05	-0.08931	0.94	0.541941	0.718	7.038	-0.5142	0.7	0.0170272	0.352	7.134	-0.3093	0.807	0.190513	0.598	6.851	-0.541	0.687	0.0012235	0.0537	6.913
107173_at	107173	Gpr137	G protein-coupled receptor 137	9	Mm.276555	19	-7005113		NA	GO:0004872	receptor activity	GO:0016020 /// GO:0016021	membrane /// integral to membrane	3.265	-0.05895	0.96	0.674725	0.903	3.292	-0.2395	0.847	0.141414	0.382	3.256	-0.0154	0.989	0.890294	0.818	3.111	-0.06155	0.958	0.610659	0.74	3.312	0.2416	1.18	0.154411	0.635	3.164	0.3249	1.25	0.127457	0.556	3.322	0.438	1.35	0.000915755	0.046	3.228
107321_at	107321	Lpxn	leupaxin	11	Mm.313136	19	12865627	GO:0006461 /// GO:0007155 /// GO:0007165	protein complex assembly /// cell adhesion /// signal transduction	GO:0008270 /// GO:0046872	zinc ion binding /// metal ion binding	GO:0005737	cytoplasm	2.562	-0.042	0.971	0.896156	0.922	2.679	0.8602	1.82	0.0293748	0.207	2.597	0.1381	1.1	0.276554	0.644	2.347	-0.03226	0.978	0.868181	0.792	2.438	0.05919	1.04	0.79605	0.844	2.424	0.02562	1.02	0.913041	0.823	2.207	-0.3308	0.795	0.106465	0.355	2.273
107358_at	107358	Tm9sf3	transmembrane 9 superfamily member 3	9	Mm.246440	19	-41264153	GO:0006810	transport	GO:0005215 /// GO:0005488	transporter activity /// binding	GO:0016020 /// GO:0016021	membrane /// integral to membrane	9.128	-0.1633	0.893	0.200488	0.866	9.098	-0.05205	0.965	0.692624	0.648	9.21	-0.05837	0.96	0.596961	0.754	9.129	-0.1541	0.899	0.143323	0.494	9.107	0.05275	1.04	0.641584	0.819	9.114	-0.0995	0.933	0.445363	0.721	9.075	-0.3005	0.812	0.00217173	0.0709	9.015
107375_at	107375	Slc25a45	solute carrier family 25, member 45	11	Mm.5323	19	5878472	GO:0006810	transport	GO:0005215 /// GO:0005488	transporter activity /// binding	GO:0005743 /// GO:0016020 /// GO:0016021	mitochondrial inner membrane /// membrane /// integral to membrane	6.244	0.8612	1.82	0.0105019	0.801	6.651	0.6588	1.58	0.0422241	0.237	6.328	1.167	2.25	0.003097	0.163	6.566	0.6617	1.58	0.00288129	0.106	6.462	0.7289	1.66	0.0021188	0.185	6.302	1.2	2.3	0.000426801	0.244	6.739	0.7481	1.68	0.000474609	0.0337	6.56
107566_at	107566	Arl2bp	ADP-ribosylation factor-like 2 binding protein	11	Mm.393247, Mm.432579	8	c(97555883, 97556234)	GO:0008150	biological_process	GO:0005083 /// GO:0005096 /// GO:0005515	small GTPase regulator activity /// GTPase activator activity /// protein binding	GO:0005625	soluble fraction	4.964	0.3182	1.25	0.500556	0.879	4.877	0.581	1.5	0.025518	0.197	5.302	-0.05243	0.964	0.861044	0.813	4.686	0.1065	1.08	0.713303	0.763	4.864	-0.6745	0.627	0.111395	0.583	5.483	-0.06173	0.958	0.899831	0.821	4.381	-0.8768	0.545	0.00452621	0.0999	4.483
107589_at	107589	Mylk	myosin, light polypeptide kinase	10	Mm.33360	16	34704696	GO:0006468 /// GO:0007010	protein amino acid phosphorylation /// cytoskeleton organization and biogenesis	GO:0000166 /// GO:0000287 /// GO:0004672 /// GO:0004674 /// GO:0005509 /// GO:0005516 /// GO:0005524 /// GO:0016301 /// GO:0016740 /// GO:0046872	nucleotide binding /// magnesium ion binding /// protein kinase activity /// protein serine/threonine kinase activity /// calcium ion binding /// calmodulin binding /// ATP binding /// kinase activity /// transferase activity /// metal ion binding	GO:0005856	cytoskeleton	7.483	0.7977	1.74	0.0193768	0.841	7.575	0.4392	1.36	0.0668234	0.282	7.654	0.3147	1.24	0.322664	0.664	7.417	0.679	1.6	0.00120822	0.0716	7.29	0.1894	1.14	0.394562	0.752	7.095	0.5107	1.42	0.0268915	0.406	7.455	0.2856	1.22	0.0666917	0.297	7.46
107766_at	107766	Haao	3-hydroxyanthranilate 3,4-dioxygenase	9	Mm.30100	17	-83739679	GO:0008152	metabolic process	GO:0000334 /// GO:0005506 /// GO:0016491 /// GO:0016702	3-hydroxyanthranilate 3,4-dioxygenase activity /// iron ion binding /// oxidoreductase activity /// oxidoreductase activity, acting on single donors with incorporation of molecular oxygen, incorporation of two atoms of oxygen		NA	10.72	0.2961	1.23	0.151545	0.866	10.78	-0.0432	0.97	0.75201	0.664	10.72	0.3987	1.32	0.00242629	0.149	10.8	0.4167	1.33	0.000368215	0.0411	10.87	0.2649	1.2	0.0216649	0.373	10.78	0.3371	1.26	0.0346507	0.429	10.93	0.3784	1.3	0.00366046	0.0915	11.01
107770_at	107770	Tm6sf2	transmembrane 6 superfamily member 2	8	Mm.37974	8	73001920		NA		NA	GO:0016020 /// GO:0016021	membrane /// integral to membrane	6.373	-0.3373	0.792	0.464828	0.876	6.482	-0.2591	0.836	0.2976	0.498	6.598	-0.5621	0.677	0.218045	0.602	6.08	-0.5054	0.704	0.0701788	0.39	6.513	-0.6279	0.647	0.0194963	0.366	6.538	0.09751	1.07	0.734643	0.797	6.585	0.2648	1.2	0.406603	0.582	6.734
107823_at	107823	Whsc1	Wolf-Hirschhorn syndrome candidate 1 (human)	32	Mm.19892, Mm.332320, Mm.427013	5	34137685	GO:0006350 /// GO:0006355 /// GO:0016568	transcription /// regulation of transcription, DNA-dependent /// chromatin modification	GO:0003677 /// GO:0005515 /// GO:0008168 /// GO:0008270 /// GO:0016740 /// GO:0018024 /// GO:0046872	DNA binding /// protein binding /// methyltransferase activity /// zinc ion binding /// transferase activity /// histone-lysine N-methyltransferase activity /// metal ion binding	GO:0005634	nucleus	3.142	-0.1869	0.878	0.146696	0.866	3.127	0.01024	1.01	0.921759	0.702	3.143	-0.1105	0.926	0.288868	0.649	3.132	-0.06223	0.958	0.551674	0.721	3.115	-0.2122	0.863	0.0922532	0.554	3.061	-0.07054	0.952	0.584985	0.76	3.14	-0.2985	0.813	0.00146389	0.0583	3.009
107869_at	107869	Cth	cystathionase (cystathionine gamma-lyase)	9	Mm.28301	3	-157829540	GO:0006520 /// GO:0008652 /// GO:0019344	amino acid metabolic process /// amino acid biosynthetic process /// cysteine biosynthetic process	GO:0004123 /// GO:0016829	cystathionine gamma-lyase activity /// lyase activity	GO:0005575	cellular_component	11.92	-0.8133	0.569	0.00141692	0.623	11.52	-0.635	0.644	0.00115947	0.0518	11.81	-0.8639	0.549	0.000346963	0.0795	11.71	-0.2733	0.827	0.0540235	0.352	11.9	-0.4395	0.737	0.0566653	0.486	12.06	-0.8976	0.537	0.00173564	0.268	11.89	-0.8073	0.571	0.000117549	0.0176	12.02
107986_at	107986	Ddb2	damage specific DNA binding protein 2	7	Mm.389334	2	-91012694	GO:0006281 /// GO:0006290 /// GO:0006974	DNA repair /// pyrimidine dimer repair /// response to DNA damage stimulus	GO:0003677	DNA binding	GO:0005634	nucleus	3.438	0.05182	1.04	0.794762	0.914	3.398	0.3594	1.28	0.145947	0.386	3.263	0.1847	1.14	0.353793	0.677	3.249	-0.07907	0.947	0.480279	0.701	3.309	0.3639	1.29	0.0569341	0.487	3.399	-0.2202	0.858	0.176209	0.588	3.371	0.1335	1.1	0.232585	0.478	3.524
107995_at	107995	Cdc20	cell division cycle 20 homolog (S. cerevisiae)	5	Mm.289747	4	-117930833	GO:0006512 /// GO:0007049 /// GO:0007067 /// GO:0051301	ubiquitin cycle /// cell cycle /// mitosis /// cell division	GO:0005515	protein binding		NA	3.412	-1.754	0.296	0.044956	0.866	2.421	0.4842	1.4	0.140712	0.381	2.822	-1.617	0.326	0.00710501	0.219	2.619	-0.4469	0.734	0.305465	0.623	3.046	-0.3402	0.79	0.6575	0.822	3.333	-2.998	0.125	0.00196224	0.268	2.707	-1.4	0.379	0.0055444	0.109	2.308
108030_at	108030	Lin7a	lin-7 homolog A (C. elegans)	22	Mm.268025	10	106675940	GO:0006810 /// GO:0006887 /// GO:0007269 /// GO:0015031 /// GO:0048489	transport /// exocytosis /// neurotransmitter secretion /// protein transport /// synaptic vesicle transport	GO:0005515	protein binding	GO:0005923 /// GO:0016020 /// GO:0016323 /// GO:0019717 /// GO:0045202	tight junction /// membrane /// basolateral plasma membrane /// synaptosome /// synapse	5.351	1.301	2.46	0.0233866	0.841	5.864	0.5155	1.43	0.00198722	0.0619	5.633	0.8175	1.76	0.00651948	0.212	5.726	0.07592	1.05	0.590942	0.733	5.367	0.4793	1.39	0.121464	0.602	5.225	0.9354	1.91	0.0262714	0.405	5.503	0.5114	1.43	0.102744	0.352	5.527
108067_at	108067	Eif2b3	eukaryotic translation initiation factor 2B, subunit 3	9	Mm.34612	4	116517363	GO:0006413 /// GO:0008150 /// GO:0009058 /// GO:0014003 /// GO:0051716	translational initiation /// biological_process /// biosynthetic process /// oligodendrocyte development /// cellular response to stimulus	GO:0003743 /// GO:0005085 /// GO:0005515 /// GO:0016740 /// GO:0016779	translation initiation factor activity /// guanyl-nucleotide exchange factor activity /// protein binding /// transferase activity /// nucleotidyltransferase activity	GO:0005737 /// GO:0005851	cytoplasm /// eukaryotic translation initiation factor 2B complex	5.628	0.1284	1.09	0.427438	0.875	5.774	0.6419	1.56	0.00445301	0.0947	5.865	0.06099	1.04	0.768167	0.794	6.019	-0.1382	0.909	0.540532	0.718	5.806	-0.3569	0.781	0.125229	0.604	5.876	0.3524	1.28	0.331596	0.676	5.705	-0.2628	0.833	0.229938	0.477	5.554
108114_at	108114	Slc22a7	solute carrier family 22 (organic anion transporter), member 7	10	Mm.387538	17	-45895373	GO:0006810 /// GO:0006811 /// GO:0006814 /// GO:0015711	transport /// ion transport /// sodium ion transport /// organic anion transport	GO:0000166 /// GO:0005215 /// GO:0005524 /// GO:0008514 /// GO:0015075 /// GO:0015293 /// GO:0031402	nucleotide binding /// transporter activity /// ATP binding /// organic anion transporter activity /// ion transporter activity /// symporter activity /// sodium ion binding	GO:0005887 /// GO:0016020 /// GO:0016021	integral to plasma membrane /// membrane /// integral to membrane	7.34	1.533	2.89	0.185138	0.866	7.679	0.1873	1.14	0.597734	0.619	7.208	0.6772	1.6	0.198621	0.586	7.894	-0.2161	0.861	0.378386	0.659	7.141	0.03547	1.02	0.958164	0.869	6.339	1.407	2.65	0.156302	0.575	7.049	0.5469	1.46	0.182593	0.44	6.653
108645_at	108645	Mat2b	methionine adenosyltransferase II, beta	11	Mm.293771	11	-40522738	GO:0006556 /// GO:0045226	S-adenosylmethionine biosynthetic process /// extracellular polysaccharide biosynthetic process	GO:0005515 /// GO:0008831 /// GO:0016740 /// GO:0048270	protein binding /// dTDP-4-dehydrorhamnose reductase activity /// transferase activity /// methionine adenosyltransferase regulator activity	GO:0005622	intracellular	7.785	0.03567	1.03	0.820693	0.915	7.632	0.04311	1.03	0.80173	0.674	7.78	-0.1457	0.904	0.367189	0.682	7.681	0.2685	1.2	0.0273526	0.267	7.797	-0.04087	0.972	0.794394	0.844	7.929	-0.3646	0.777	0.0346861	0.429	7.718	-0.2334	0.851	0.0228464	0.196	7.735
108652_at	108652	Slc35b3	solute carrier family 35, member B3	11	Mm.255506	13	-38939605	GO:0006810	transport	GO:0005351	sugar porter activity	GO:0005739 /// GO:0016020 /// GO:0016021	mitochondrion /// membrane /// integral to membrane	6.727	-0.006781	0.995	0.961368	0.927	6.893	0.3991	1.32	0.0940126	0.327	6.792	0.2136	1.16	0.168023	0.568	6.656	-0.1186	0.921	0.407247	0.675	6.653	0.02182	1.02	0.872866	0.858	6.959	0.2468	1.19	0.297387	0.661	6.651	-0.403	0.756	0.00431711	0.0974	6.71
108654_at	108654	4933403F05Rik	RIKEN cDNA 4933403F05 gene	11	Mm.125857	18	-68392046		NA		NA	GO:0016020 /// GO:0016021	membrane /// integral to membrane	6.675	0.1858	1.14	0.472525	0.876	6.376	-0.7209	0.607	0.00296867	0.0779	6.359	-0.1408	0.907	0.54267	0.74	6.611	0.274	1.21	0.151819	0.504	6.633	0.08781	1.06	0.561821	0.801	6.606	0.176	1.13	0.291775	0.658	6.914	0.2952	1.23	0.00947178	0.136	6.804
108670_at	108670	Epsti1	epithelial stromal interaction 1 (breast)	11	Mm.68134	14	c(76638545, 76638561)	GO:0008150	biological_process	GO:0003674	molecular_function	GO:0005575	cellular_component	2.133	-0.1945	0.874	0.263957	0.866	2.285	0.3296	1.26	0.061393	0.273	2.113	-0.0167	0.988	0.92234	0.824	2.048	-0.1407	0.907	0.183901	0.537	2.103	-0.03716	0.975	0.731644	0.836	2.12	-0.1972	0.872	0.194344	0.601	1.875	-0.3843	0.766	0.00317267	0.0845	1.892
108671_at	108671	Dnajc9	DnaJ (Hsp40) homolog, subfamily C, member 9	3	Mm.2871	14	-19173189	GO:0006457	protein folding	GO:0031072	heat shock protein binding		NA	6.671	0.07281	1.05	0.800169	0.915	6.794	0.6265	1.54	0.0367724	0.224	6.716	0.1951	1.14	0.195378	0.584	6.882	0.5601	1.47	0.000282486	0.0365	6.768	0.1287	1.09	0.41548	0.757	6.724	-0.04971	0.966	0.819209	0.809	6.829	0.3151	1.24	0.0657206	0.296	6.603
108687_at	108687	Edem2	ER degradation enhancer, mannosidase alpha-like 2	9	Mm.273706	2	-155393468	GO:0006487	protein amino acid N-linked glycosylation	GO:0004571 /// GO:0005509	mannosyl-oligosaccharide 1,2-alpha-mannosidase activity /// calcium ion binding	GO:0016020	membrane	7.632	0.07982	1.06	0.707817	0.906	7.607	0.1592	1.12	0.337075	0.516	7.411	-0.6092	0.656	0.00100424	0.113	7.614	-0.1232	0.918	0.468819	0.696	7.461	-0.4819	0.716	0.00423234	0.23	7.514	-0.5082	0.703	0.0700584	0.493	7.29	-0.5641	0.676	0.00449939	0.0997	7.07
108707_at	108707	1810008A18Rik	RIKEN cDNA 1810008A18 gene	11	Mm.259547	10	-76930376		NA		NA		NA	5.359	0.05585	1.04	0.728336	0.909	5.497	0.5316	1.45	0.000917823	0.0493	5.32	0.2153	1.16	0.202517	0.589	5.234	-0.01503	0.99	0.878418	0.793	5.457	-0.2469	0.843	0.144802	0.62	5.265	0.5504	1.46	0.0357004	0.432	5.408	0.0314	1.02	0.868437	0.736	5.429
108755_at	108755	Lyrm2	LYR motif containing 2	9	Mm.1182	4	33128877		NA		NA		NA	5.28	0.7642	1.7	0.027674	0.858	5.269	0.7321	1.66	0.00172806	0.0598	5.278	0.6349	1.55	0.00693218	0.218	5.066	1.013	2.02	0.000610645	0.0515	5.153	0.9385	1.92	0.00300739	0.211	5.67	0.2385	1.18	0.388626	0.699	5.257	0.1848	1.14	0.447068	0.601	5.215
108946_at	108946	Zzz3	zinc finger, ZZ domain containing 3	5	Mm.379292	3	c(152333395, 152334079)	GO:0008150	biological_process	GO:0003674 /// GO:0003677 /// GO:0008270	molecular_function /// DNA binding /// zinc ion binding	GO:0005575 /// GO:0005634	cellular_component /// nucleus	6.628	-0.3847	0.766	0.106001	0.866	6.256	-0.6573	0.634	0.0256837	0.197	6.366	-0.697	0.617	0.0260446	0.35	6.416	-0.4953	0.709	0.050265	0.341	6.316	-0.8679	0.548	0.000965644	0.143	6.528	-0.5137	0.7	0.010038	0.345	6.371	-0.4616	0.726	0.00357328	0.0909	6.134
108958_at	108958	5730472N09Rik	RIKEN cDNA 5730472N09 gene	6	Mm.254974, Mm.436070	2	30186343		NA		NA		NA	8.306	0.6737	1.6	0.0240556	0.841	8.41	0.1596	1.12	0.241843	0.464	8.351	0.6346	1.55	0.0182976	0.314	8.546	0.4918	1.41	0.00718454	0.158	8.464	0.5356	1.45	0.074976	0.525	8.609	0.477	1.39	0.0246988	0.398	8.784	0.7404	1.67	0.000575669	0.0369	8.709
108961_at	108961	E2f8	E2F transcription factor 8	11	Mm.240566, Mm.395068	7	-48734484	GO:0000074 /// GO:0006350 /// GO:0006355 /// GO:0007049 /// GO:0008283	regulation of progression through cell cycle /// transcription /// regulation of transcription, DNA-dependent /// cell cycle /// cell proliferation	GO:0003677 /// GO:0003700 /// GO:0042803	DNA binding /// transcription factor activity /// protein homodimerization activity	GO:0005634 /// GO:0005667	nucleus /// transcription factor complex	3.19	0.4978	1.41	0.00471079	0.716	3.864	0.2238	1.17	0.597845	0.619	3.763	1.3	2.46	0.00668036	0.214	3.73	-1.125	0.459	0.0351913	0.297	3.949	1.355	2.56	4.6638e-06	0.00951	3.366	0.7167	1.64	0.15579	0.575	3.745	0.7458	1.68	0.00794719	0.126	3.485
109019_at	109019	Obfc2a	oligonucleotide/oligosaccharide-binding fold containing 2A	9	Mm.196290, Mm.392822, Mm.395783	1	-51414032	GO:0006260	DNA replication	GO:0003676 /// GO:0003887 /// GO:0016740 /// GO:0016779	nucleic acid binding /// DNA-directed DNA polymerase activity /// transferase activity /// nucleotidyltransferase activity		NA	5.206	-0.1912	0.876	0.551603	0.886	5.057	0.09472	1.07	0.541829	0.602	5.183	-0.591	0.664	0.000926601	0.113	5.049	-0.3669	0.775	0.0661371	0.381	5.026	-0.9015	0.535	0.0100496	0.301	5.007	-1.319	0.401	0.0120825	0.348	4.613	-1.101	0.466	1.2051e-05	0.00447	4.467
109093_at	109093	Rars2	arginyl-tRNA synthetase 2, mitochondrial (putative)	6	Mm.22363	4	34803864	GO:0006412 /// GO:0006418 /// GO:0006420	translation /// tRNA aminoacylation for protein translation /// arginyl-tRNA aminoacylation	GO:0000166 /// GO:0004812 /// GO:0004814 /// GO:0005524 /// GO:0016874	nucleotide binding /// aminoacyl-tRNA ligase activity /// arginine-tRNA ligase activity /// ATP binding /// ligase activity	GO:0005739	mitochondrion	6.467	0.2174	1.16	0.172575	0.866	6.451	0.597	1.51	0.000315427	0.037	6.678	0.45	1.37	0.0186632	0.315	6.641	0.1517	1.11	0.648382	0.747	6.565	0.3362	1.26	0.0453561	0.453	6.854	0.2944	1.23	0.156494	0.575	6.585	0.2061	1.15	0.0606771	0.287	6.685
109225_at	109225	Ms4a7	membrane-spanning 4-domains, subfamily A, member 7	9	Mm.193094	19	c(-11388457, -11388454)	GO:0007165	signal transduction	GO:0004872	receptor activity	GO:0016021	integral to membrane	3.881	-0.5955	0.662	0.217296	0.866	3.785	0.4748	1.39	0.202019	0.434	4.333	-0.5725	0.672	0.134015	0.533	3.543	0.1026	1.07	0.553728	0.722	4.122	0.2083	1.16	0.735623	0.836	4.424	-1.721	0.303	0.00407941	0.316	3.499	-0.8616	0.55	0.043477	0.252	3.796
109246_at	109246	Tspan9	tetraspanin 9	11	Mm.21814	6	-127927018		NA		NA	GO:0016020 /// GO:0016021	membrane /// integral to membrane	6.469	0.1482	1.11	0.468682	0.876	6.519	0.3592	1.28	0.0340866	0.22	6.583	0.09304	1.07	0.657184	0.767	6.265	0.4633	1.38	0.000256499	0.0354	6.409	0.1554	1.11	0.431646	0.762	6.611	-0.06646	0.955	0.790622	0.804	6.294	-0.2899	0.818	0.0253761	0.206	6.418
109264_at	109264	Me3	malic enzyme 3, NADP(+)-dependent, mitochondrial	9	Mm.334011	7	89508009	GO:0006090 /// GO:0006108 /// GO:0006118 /// GO:0006800 /// GO:0009060	pyruvate metabolic process /// malate metabolic process /// electron transport /// oxygen and reactive oxygen species metabolic process /// aerobic respiration	GO:0004470 /// GO:0004473 /// GO:0016491 /// GO:0016616 /// GO:0046872 /// GO:0048037 /// GO:0051287	malic enzyme activity /// malate dehydrogenase (oxaloacetate-decarboxylating) (NADP+) activity /// oxidoreductase activity /// oxidoreductase activity, acting on the CH-OH group of donors, NAD or NADP as acceptor /// metal ion binding /// cofactor binding /// NAD binding	GO:0005739	mitochondrion	1.624	-0.141	0.907	0.245911	0.866	1.529	-0.373	0.772	0.00449473	0.0947	1.61	0.08827	1.06	0.565374	0.745	1.656	-0.1009	0.932	0.391328	0.665	1.654	-0.01634	0.989	0.904544	0.86	1.651	0.04917	1.03	0.673123	0.781	1.567	-0.1611	0.894	0.0798372	0.319	1.636
109270_at	109270	Arhgap8	Rho GTPase activating protein 8	11	Mm.291372	15	84508763	GO:0030036 /// GO:0030335	actin cytoskeleton organization and biogenesis /// positive regulation of cell migration	GO:0005096	GTPase activator activity		NA	2.27	0.2457	1.19	0.151925	0.866	2.278	0.1205	1.09	0.341917	0.518	2.268	-0.06977	0.953	0.532948	0.738	2.197	-0.1137	0.924	0.327949	0.635	2.289	0.06903	1.05	0.509103	0.788	2.257	0.09302	1.07	0.602351	0.765	2.329	0.3076	1.24	0.00315651	0.0843	2.284
109652_at	109652	Acy1	aminoacylase 1	11	Mm.7165	9	-106291096	GO:0006508 /// GO:0006520	proteolysis /// amino acid metabolic process	GO:0004046 /// GO:0008237 /// GO:0008270 /// GO:0016787 /// GO:0046983	aminoacylase activity /// metallopeptidase activity /// zinc ion binding /// hydrolase activity /// protein dimerization activity	GO:0005737 /// GO:0005829	cytoplasm /// cytosol	7.038	0.3836	1.3	0.067263	0.866	7.007	0.05582	1.04	0.774909	0.668	6.846	0.1058	1.08	0.612151	0.759	7.251	0.3608	1.28	0.0186682	0.233	6.899	0.03184	1.02	0.88536	0.859	6.918	0.06285	1.04	0.790005	0.804	7.159	0.6365	1.55	0.00273138	0.0784	7.291
109658_at	109658	Txlna	taxilin alpha	11	Mm.268863	4	-129128387	GO:0006887	exocytosis		NA		NA	4.532	0.402	1.32	0.0305985	0.866	4.591	0.2847	1.22	0.190492	0.424	4.484	-0.3271	0.797	0.0248854	0.346	4.648	-0.3403	0.79	0.0221716	0.249	4.367	-0.5332	0.691	0.105281	0.577	4.535	-0.1035	0.931	0.729364	0.796	4.491	-0.6336	0.645	0.00299418	0.0822	4.371
109785_at	109785	Pgm3	phosphoglucomutase 3	9	Mm.390201	9	-86349193	GO:0005975 /// GO:0019255	carbohydrate metabolic process /// glucose 1-phosphate metabolic process	GO:0000287 /// GO:0004610 /// GO:0004614 /// GO:0016853 /// GO:0016868 /// GO:0046872	magnesium ion binding /// phosphoacetylglucosamine mutase activity /// phosphoglucomutase activity /// isomerase activity /// intramolecular transferase activity, phosphotransferases /// metal ion binding		NA	8.003	0.7349	1.66	0.0148192	0.817	8.005	0.7096	1.64	0.00108848	0.051	7.846	0.5082	1.42	0.0317194	0.369	8.041	0.9881	1.98	4.84222e-06	0.00744	8.181	1.19	2.28	1.21555e-05	0.0133	8.578	0.961	1.95	0.00420565	0.322	8.35	0.7579	1.69	0.004201	0.0967	8.162
109815_at	109815	H47	histocompatibility 47	7	Mm.22362	7	65958598	GO:0006886 /// GO:0006980 /// GO:0009749 /// GO:0030433 /// GO:0030503 /// GO:0030968 /// GO:0030970	intracellular protein transport /// redox signal response /// response to glucose stimulus /// ER-associated protein catabolic process /// regulation of cell redox homeostasis /// unfolded protein response /// retrograde protein transport, ER to cytosol	GO:0008430 /// GO:0016209 /// GO:0019899	selenium binding /// antioxidant activity /// enzyme binding	GO:0005783 /// GO:0016020 /// GO:0016021 /// GO:0030176	endoplasmic reticulum /// membrane /// integral to membrane /// integral to endoplasmic reticulum membrane	9.288	-0.3528	0.783	0.117397	0.866	9.253	0.1741	1.13	0.405468	0.549	9.096	-0.7554	0.592	0.00137515	0.124	9.03	-0.2702	0.829	0.0108429	0.184	9.046	-0.5459	0.685	0.0082343	0.275	9.308	-0.5274	0.694	0.120595	0.551	8.839	-0.7802	0.582	6.82678e-06	0.00351	8.822
109821_at	109821	F11	coagulation factor XI	9	Mm.33326	8	-46739986	GO:0006508 /// GO:0007596	proteolysis /// blood coagulation	GO:0003805 /// GO:0004252 /// GO:0008201 /// GO:0008233 /// GO:0016787	coagulation factor XIa activity /// serine-type endopeptidase activity /// heparin binding /// peptidase activity /// hydrolase activity	GO:0005576	extracellular region	9.888	0.6926	1.62	0.00246254	0.68	9.706	0.2247	1.17	0.107898	0.343	9.527	0.3163	1.25	0.0324277	0.369	9.851	0.5674	1.48	0.000866155	0.0626	9.538	0.2027	1.15	0.393242	0.751	9.643	0.05264	1.04	0.85817	0.814	9.342	-0.236	0.849	0.361094	0.559	9.334
109901_at	109901	Ela1	elastase 1, pancreatic	10	Mm.2131	15	-100502458	GO:0006508	proteolysis	GO:0004252 /// GO:0008125 /// GO:0008233 /// GO:0016787	serine-type endopeptidase activity /// pancreatic elastase I activity /// peptidase activity /// hydrolase activity		NA	8.57	0.8044	1.75	0.074721	0.866	8.303	-0.6026	0.659	0.0379942	0.227	8.215	0.4062	1.33	0.289422	0.649	8.878	0.597	1.51	0.00336025	0.113	8.865	-0.8672	0.548	0.264418	0.701	7.778	0.5725	1.49	0.267075	0.645	8.544	-0.3171	0.803	0.41898	0.587	8.458
110094_at	110094	Phka2	phosphorylase kinase alpha 2	9	Mm.350712	X	155846794	GO:0005975 /// GO:0005977	carbohydrate metabolic process /// glycogen metabolic process	GO:0004689 /// GO:0005516 /// GO:0016301	phosphorylase kinase activity /// calmodulin binding /// kinase activity	GO:0016020	membrane	5.95	0.1246	1.09	0.553238	0.887	5.851	-0.05561	0.962	0.720793	0.656	5.794	0.1147	1.08	0.582072	0.75	5.866	0.4097	1.33	0.00241182	0.0979	5.836	0.3564	1.28	0.0185493	0.359	5.888	0.3058	1.24	0.0352433	0.43	5.969	0.2302	1.17	0.0377601	0.239	5.973
110157_at	110157	Raf1	v-raf-leukemia viral oncogene 1	11	Mm.184163	6	-115584191	GO:0000074 /// GO:0006468 /// GO:0006915 /// GO:0007010 /// GO:0007165 /// GO:0007242 /// GO:0007243 /// GO:0009987 /// GO:0048011	regulation of progression through cell cycle /// protein amino acid phosphorylation /// apoptosis /// cytoskeleton organization and biogenesis /// signal transduction /// intracellular signaling cascade /// protein kinase cascade /// cellular process /// nerve growth factor receptor signaling pathway	GO:0000166 /// GO:0004672 /// GO:0004674 /// GO:0005057 /// GO:0005515 /// GO:0005524 /// GO:0008270 /// GO:0016301 /// GO:0016740 /// GO:0019992 /// GO:0046872	nucleotide binding /// protein kinase activity /// protein serine/threonine kinase activity /// receptor signaling protein activity /// protein binding /// ATP binding /// zinc ion binding /// kinase activity /// transferase activity /// diacylglycerol binding /// metal ion binding	GO:0005622 /// GO:0005829 /// GO:0005886	intracellular /// cytosol /// plasma membrane	8.538	-0.1575	0.897	0.241687	0.866	8.407	-0.08423	0.943	0.406468	0.549	8.378	-0.3166	0.803	0.00932065	0.241	8.378	-0.1149	0.923	0.434696	0.685	8.357	-0.3398	0.79	0.00377264	0.222	8.402	-0.1132	0.925	0.445027	0.721	8.309	-0.3442	0.788	0.00227498	0.0725	8.38
110172_at	110172	Slc35b1	solute carrier family 35, member B1	9	Mm.4593	11	95201011	GO:0006810	transport	GO:0005351	sugar porter activity	GO:0005783 /// GO:0016020 /// GO:0016021	endoplasmic reticulum /// membrane /// integral to membrane	9.48	0.09697	1.07	0.667178	0.902	9.618	0.0753	1.05	0.630059	0.629	9.455	-0.4624	0.726	0.0037565	0.171	9.416	-0.2531	0.839	0.0370959	0.302	9.365	-0.4063	0.755	0.0102794	0.304	9.307	-0.1388	0.908	0.537477	0.748	9.117	-0.4577	0.728	0.000572274	0.0369	8.984
110391_at	110391	Qdpr	quinoid dihydropteridine reductase	11	Mm.30204	5	-45722302	GO:0006729 /// GO:0008152	tetrahydrobiopterin biosynthetic process /// metabolic process	GO:0004155 /// GO:0016491	6,7-dihydropteridine reductase activity /// oxidoreductase activity	GO:0005737	cytoplasm	10.83	0.001802	1	0.989589	0.929	10.61	-0.413	0.751	0.0029749	0.0779	10.81	-0.07487	0.949	0.383913	0.688	10.78	0.1291	1.09	0.128724	0.481	10.94	0.02406	1.02	0.822294	0.848	10.97	0.007565	1.01	0.9439	0.828	10.98	-0.02743	0.981	0.767999	0.713	11.04
110417_at	110417	Pigh	phosphatidylinositol glycan anchor biosynthesis, class H	11	Mm.268317, Mm.281044	12	-79999512		NA		NA		NA	3.441	0.5016	1.42	0.0603828	0.866	3.381	0.5058	1.42	0.0579744	0.268	3.313	0.6195	1.54	0.0592508	0.432	3.085	0.4517	1.37	0.0369919	0.302	3.212	0.3071	1.24	0.0880875	0.549	3.516	0.2129	1.16	0.408445	0.706	3.166	0.1468	1.11	0.147187	0.404	3.089
110446_at	110446	Acat1	acetyl-Coenzyme A acetyltransferase 1	11	Mm.293233	9	-53342916		NA	GO:0003985 /// GO:0008415 /// GO:0016740	acetyl-CoA C-acetyltransferase activity /// acyltransferase activity /// transferase activity	GO:0005739 /// GO:0005743	mitochondrion /// mitochondrial inner membrane	8.553	-0.03814	0.974	0.852664	0.919	8.557	-0.03083	0.979	0.843647	0.685	8.486	0.2322	1.17	0.301864	0.655	8.486	0.3429	1.27	0.0330411	0.288	8.668	0.7053	1.63	0.000768049	0.139	8.57	0.2136	1.16	0.320591	0.672	8.872	0.5912	1.51	0.00157672	0.0604	8.852
110454_at	110454	Ly6a	lymphocyte antigen 6 complex, locus A	10	Mm.425949	15	-74822132		NA	GO:0048503	GPI anchor binding	GO:0009897 /// GO:0016020	external side of plasma membrane /// membrane	7.546	-0.1405	0.907	0.517114	0.88	8.03	0.4832	1.4	0.298503	0.499	7.908	-0.1367	0.91	0.575791	0.747	7.615	0.3111	1.24	0.175604	0.53	7.765	0.2816	1.22	0.342252	0.731	7.772	-0.2058	0.867	0.613602	0.766	7.379	-0.6628	0.632	0.000510659	0.0346	7.045
110639_at	110639	Prps2	phosphoribosyl pyrophosphate synthetase 2	11	Mm.272955	X	-162690437	GO:0009116 /// GO:0009156 /// GO:0009165	nucleoside metabolic process /// ribonucleoside monophosphate biosynthetic process /// nucleotide biosynthetic process	GO:0000287 /// GO:0004749 /// GO:0016301 /// GO:0016740 /// GO:0016978 /// GO:0046872	magnesium ion binding /// ribose phosphate diphosphokinase activity /// kinase activity /// transferase activity /// lipoate-protein ligase B activity /// metal ion binding		NA	7.058	0.09368	1.07	0.555398	0.887	7.115	0.185	1.14	0.0788815	0.304	7.138	-0.1078	0.928	0.388981	0.69	6.979	0.4325	1.35	0.0206211	0.242	6.973	0.07037	1.05	0.533768	0.792	6.963	-0.3645	0.777	0.0657812	0.488	6.937	-0.4035	0.756	0.00209428	0.07	6.859
110789_at	110789	Gpr98	G protein-coupled receptor 98	10	Mm.288694	13	-81558503	GO:0007154 /// GO:0007165 /// GO:0007186 /// GO:0007218 /// GO:0007275 /// GO:0007399 /// GO:0007605 /// GO:0016337 /// GO:0050896	cell communication /// signal transduction /// G-protein coupled receptor protein signaling pathway /// neuropeptide signaling pathway /// multicellular organismal development /// nervous system development /// sensory perception of sound /// cell-cell adhesion /// response to stimulus	GO:0004871 /// GO:0004872 /// GO:0004930 /// GO:0005509	signal transducer activity /// receptor activity /// G-protein coupled receptor activity /// calcium ion binding	GO:0016020 /// GO:0016021	membrane /// integral to membrane	3.816	1.007	2.01	0.0188835	0.841	3.764	0.2803	1.21	0.191101	0.424	4.097	1.251	2.38	0.0104864	0.254	4.205	1.068	2.1	3.26187e-05	0.0167	4.685	2.312	4.97	0.000475755	0.118	3.936	0.9823	1.98	0.0190482	0.379	4.902	2.329	5.02	8.60687e-05	0.0148	4.802
110902_at	110902	Chrna2	cholinergic receptor, nicotinic, alpha polypeptide 2 (neuronal)	11	Mm.57350	14	65095069	GO:0006810 /// GO:0006811 /// GO:0007268 /// GO:0007271	transport /// ion transport /// synaptic transmission /// synaptic transmission, cholinergic	GO:0004872 /// GO:0004889 /// GO:0004890 /// GO:0005216 /// GO:0005230 /// GO:0030594	receptor activity /// nicotinic acetylcholine-activated cation-selective channel activity /// GABA-A receptor activity /// ion channel activity /// extracellular ligand-gated ion channel activity /// neurotransmitter receptor activity	GO:0005615 /// GO:0005624 /// GO:0016020 /// GO:0016021 /// GO:0045211	extracellular space /// membrane fraction /// membrane /// integral to membrane /// postsynaptic membrane	2.028	0.4116	1.33	0.162256	0.866	2.327	0.5994	1.52	0.0101909	0.132	2.29	0.4658	1.38	0.0850582	0.473	2.484	0.2936	1.23	0.089006	0.424	2.443	0.6183	1.54	0.000677812	0.134	2.459	0.9422	1.92	0.0418982	0.451	2.687	0.6534	1.57	0.00142788	0.0578	2.381
110956_at	110956	D17H6S56E-5	DNA segment, Chr 17, human D6S56E 5	10	Mm.22506, Mm.385081	17	-34604779		NA	GO:0005198	structural molecule activity	GO:0019028 /// GO:0019031	viral capsid /// viral envelope	4.525	-0.9814	0.506	0.419238	0.875	3.607	1.123	2.18	0.00281313	0.0762	4.181	-1.48	0.358	0.0195862	0.321	3.571	-0.4799	0.717	0.190404	0.544	4.039	-0.5546	0.681	0.569435	0.802	4.69	-2.813	0.142	0.0200144	0.382	3.523	-1.456	0.365	0.040363	0.245	2.846
112407_at	112407	Egln3	EGL nine homolog 3 (C. elegans)	11	Mm.133037	12	-55100607	GO:0006915 /// GO:0019538	apoptosis /// protein metabolic process	GO:0005506 /// GO:0016491 /// GO:0016702 /// GO:0016706 /// GO:0031418 /// GO:0046872	iron ion binding /// oxidoreductase activity /// oxidoreductase activity, acting on single donors with incorporation of molecular oxygen, incorporation of two atoms of oxygen /// oxidoreductase activity, acting on paired donors, with incorporation or reduction of molecular oxygen, 2-oxoglutarate as one donor, and incorporation of one atom each of oxygen into both donors /// L-ascorbic acid bindin…	GO:0005634	nucleus	3.577	-0.217	0.86	0.209373	0.866	3.452	-0.5635	0.677	0.00479334	0.0969	3.566	-0.06325	0.957	0.666653	0.769	3.397	0.1408	1.1	0.452637	0.691	3.673	0.2235	1.17	0.387338	0.749	3.195	0.199	1.15	0.411625	0.707	3.579	0.02791	1.02	0.863412	0.735	3.489
112417_at	112417	Ugt2b37	UDP glucuronosyltransferase 2 family, polypeptide B37	11	Mm.160362	5	-88315053	GO:0008152	metabolic process	GO:0016740 /// GO:0016757 /// GO:0016758	transferase activity /// transferase activity, transferring glycosyl groups /// transferase activity, transferring hexosyl groups	GO:0005743	mitochondrial inner membrane	5.642	1.012	2.02	0.190463	0.866	5.585	1.231	2.35	0.0451393	0.242	5.241	0.02953	1.02	0.952176	0.828	5.838	-0.6225	0.65	0.187579	0.541	5.365	-0.06936	0.953	0.900353	0.86	5.171	0.9121	1.88	0.436148	0.716	4.872	-1.762	0.295	0.00113783	0.0524	4.451
11302_at	11302	Aatk	apoptosis-associated tyrosine kinase	11	Mm.6826	11	-119823407	GO:0006468 /// GO:0006915	protein amino acid phosphorylation /// apoptosis	GO:0000166 /// GO:0004672 /// GO:0004674 /// GO:0004713 /// GO:0005524 /// GO:0016301 /// GO:0016740	nucleotide binding /// protein kinase activity /// protein serine/threonine kinase activity /// protein-tyrosine kinase activity /// ATP binding /// kinase activity /// transferase activity	GO:0016020 /// GO:0016021	membrane /// integral to membrane	1.586	-0.03435	0.976	0.767613	0.911	1.61	-0.0576	0.961	0.658294	0.638	1.635	0.2248	1.17	0.0898346	0.477	1.687	-0.02434	0.983	0.858106	0.79	1.731	-0.007942	0.995	0.961882	0.869	1.63	0.1129	1.08	0.487373	0.735	2.129	0.4618	1.38	0.0425264	0.251	1.951
11307_at	11307	Abcg1	ATP-binding cassette, sub-family G (WHITE), member 1	11	Mm.15691, Mm.426436, Mm.427613	17	30784752	GO:0006810 /// GO:0006869 /// GO:0030301	transport /// lipid transport /// cholesterol transport	GO:0000166 /// GO:0005524 /// GO:0015646 /// GO:0016887 /// GO:0017111	nucleotide binding /// ATP binding /// permease activity /// ATPase activity /// nucleoside-triphosphatase activity	GO:0005615 /// GO:0016020 /// GO:0016021	extracellular space /// membrane /// integral to membrane	5.929	0.1806	1.13	0.276333	0.866	6.189	0.7929	1.73	0.00195544	0.0619	5.966	0.04985	1.04	0.733424	0.785	5.8	0.08907	1.06	0.456498	0.692	5.729	0.2241	1.17	0.129412	0.605	5.851	-0.0794	0.946	0.718588	0.793	5.616	-0.2108	0.864	0.164412	0.421	5.688
11350_at	11350	Abl1	v-abl Abelson murine leukemia oncogene 1	11	Mm.1318	2	31581992	GO:0000074 /// GO:0006468 /// GO:0007155 /// GO:0007242 /// GO:0018108 /// GO:0030036	regulation of progression through cell cycle /// protein amino acid phosphorylation /// cell adhesion /// intracellular signaling cascade /// peptidyl-tyrosine phosphorylation /// actin cytoskeleton organization and biogenesis	GO:0000166 /// GO:0000287 /// GO:0004672 /// GO:0004713 /// GO:0005515 /// GO:0005524 /// GO:0016301 /// GO:0016740 /// GO:0030145 /// GO:0046872	nucleotide binding /// magnesium ion binding /// protein kinase activity /// protein-tyrosine kinase activity /// protein binding /// ATP binding /// kinase activity /// transferase activity /// manganese ion binding /// metal ion binding	GO:0005634 /// GO:0005737 /// GO:0005856	nucleus /// cytoplasm /// cytoskeleton	4.796	-0.07404	0.95	0.518406	0.88	4.717	-0.191	0.876	0.200655	0.433	4.804	-0.006819	0.995	0.969479	0.83	4.836	0.205	1.15	0.0601327	0.368	4.806	0.1046	1.08	0.526342	0.791	4.86	0.1814	1.13	0.246407	0.635	4.866	0.2353	1.18	0.0162648	0.17	5
11416_at	11416	Slc33a1	solute carrier family 33 (acetyl-CoA transporter), member 1	11	Mm.135619	3	-64030264	GO:0006810	transport	GO:0008521	acetyl-CoA transporter activity	GO:0005783 /// GO:0016020 /// GO:0016021	endoplasmic reticulum /// membrane /// integral to membrane	9.573	0.2104	1.16	0.192183	0.866	9.573	0.2317	1.17	0.117573	0.355	9.49	-0.05779	0.961	0.592391	0.753	9.494	-0.2323	0.851	0.0305146	0.28	9.412	-0.04747	0.968	0.697192	0.831	9.311	-0.4296	0.742	0.0124806	0.354	9.277	-0.4589	0.728	0.000428675	0.0327	9.195
11429_at	11429	Aco2	aconitase 2, mitochondrial	6	Mm.154581	15	81699717	GO:0006099 /// GO:0006101 /// GO:0008152	tricarboxylic acid cycle /// citrate metabolic process /// metabolic process	GO:0003994 /// GO:0005506 /// GO:0016829 /// GO:0016836 /// GO:0046872 /// GO:0051536 /// GO:0051539	aconitate hydratase activity /// iron ion binding /// lyase activity /// hydro-lyase activity /// metal ion binding /// iron-sulfur cluster binding /// 4 iron, 4 sulfur cluster binding	GO:0005739	mitochondrion	9.766	-0.1742	0.886	0.154815	0.866	9.756	-0.1237	0.918	0.283485	0.489	9.831	-0.2312	0.852	0.128516	0.525	9.904	-0.06018	0.959	0.548889	0.72	9.824	-0.05822	0.96	0.526196	0.791	9.865	-0.1977	0.872	0.137366	0.561	9.97	0.2551	1.19	0.00365001	0.0915	9.996
11430_at	11430	Acox1	acyl-Coenzyme A oxidase 1, palmitoyl	9	Mm.356689	11	-115987978	GO:0006118 /// GO:0006629 /// GO:0006631 /// GO:0006635 /// GO:0007283 /// GO:0008152	electron transport /// lipid metabolic process /// fatty acid metabolic process /// fatty acid beta-oxidation /// spermatogenesis /// metabolic process	GO:0003995 /// GO:0003997 /// GO:0016491 /// GO:0050660	acyl-CoA dehydrogenase activity /// acyl-CoA oxidase activity /// oxidoreductase activity /// FAD binding	GO:0005739 /// GO:0005777 /// GO:0005778	mitochondrion /// peroxisome /// peroxisomal membrane	11.53	0.1844	1.14	0.355902	0.871	11.56	-0.1238	0.918	0.295957	0.498	11.49	-0.07538	0.949	0.604655	0.756	11.65	-0.1154	0.923	0.407572	0.675	11.69	0.2925	1.22	0.0208071	0.368	11.75	0.1917	1.14	0.26791	0.645	11.91	0.3754	1.3	0.00184523	0.0657	11.91
114301_at	114301	Palmd	palmdelphin	10	Mm.253736	3	-116910266	GO:0008360	regulation of cell shape		NA	GO:0005737 /// GO:0016020	cytoplasm /// membrane	7.436	0.1529	1.11	0.530997	0.884	7.527	-0.4116	0.752	0.00200603	0.0619	7.43	-0.2445	0.844	0.27168	0.642	7.457	0.02783	1.02	0.902085	0.797	7.636	0.1018	1.07	0.576285	0.804	7.66	-0.2949	0.815	0.186351	0.593	7.698	-0.2339	0.85	0.0524682	0.272	7.652
114644_at	114644	Slc13a3	solute carrier family 13 (sodium-dependent dicarboxylate transporter), member 3	11	Mm.250738	2	-165096499	GO:0006810 /// GO:0006811 /// GO:0006814 /// GO:0006835	transport /// ion transport /// sodium ion transport /// dicarboxylic acid transport	GO:0003779 /// GO:0005215 /// GO:0015293 /// GO:0015362 /// GO:0031402	actin binding /// transporter activity /// symporter activity /// high affinity sodium:dicarboxylate symporter activity /// sodium ion binding	GO:0005624 /// GO:0016020 /// GO:0016021	membrane fraction /// membrane /// integral to membrane	3.871	0.669	1.59	0.0714954	0.866	4.728	1.369	2.58	0.00160459	0.0579	4.141	0.7093	1.64	0.173356	0.573	4.356	0.3391	1.26	0.0307522	0.281	4.079	0.0583	1.04	0.791193	0.844	4.078	0.6965	1.62	0.0708524	0.494	4.072	0.3674	1.29	0.0668901	0.297	4.093
114664_at	114664	Hsd17b11	hydroxysteroid (17-beta) dehydrogenase 11	11	Mm.46019	5	-104230067	GO:0006694 /// GO:0008152 /// GO:0008610	steroid biosynthetic process /// metabolic process /// lipid biosynthetic process	GO:0016491	oxidoreductase activity		NA	10.95	0.2039	1.15	0.420933	0.875	11.11	-0.1085	0.928	0.546481	0.603	11.07	0.3967	1.32	0.0591238	0.432	10.97	0.1284	1.09	0.387309	0.663	10.94	0.3957	1.32	0.0590443	0.492	10.76	0.2301	1.17	0.394807	0.701	11.18	0.4929	1.41	0.00347225	0.089	11.07
114679_at	114679	Selm	selenoprotein M	9	Mm.34046	11	3414704	GO:0008150	biological_process	GO:0003674 /// GO:0008430	molecular_function /// selenium binding	GO:0005783 /// GO:0005794	endoplasmic reticulum /// Golgi apparatus	3.009	0.03787	1.03	0.85852	0.92	3.336	-0.03184	0.978	0.841338	0.685	3.293	-0.01924	0.987	0.915163	0.822	2.901	0.3761	1.3	0.0870626	0.42	2.969	0.03964	1.03	0.831242	0.849	3.23	0.209	1.16	0.402946	0.704	3.041	-0.02385	0.984	0.91336	0.746	2.923
11518_at	11518	Add1	adducin 1 (alpha)	11	Mm.289106	5	c(34918178, 34890668)		NA	GO:0005198 /// GO:0005516 /// GO:0046872	structural molecule activity /// calmodulin binding /// metal ion binding	GO:0005856 /// GO:0016020	cytoskeleton /// membrane	7.1	0.1089	1.08	0.451027	0.875	7.102	0.2409	1.18	0.101259	0.336	7.206	-0.002042	0.999	0.987351	0.833	6.956	0.6292	1.55	0.000663851	0.0533	7.133	0.1994	1.15	0.229074	0.686	7.226	-0.04598	0.969	0.81746	0.809	7.086	-0.04627	0.968	0.766758	0.713	7.173
11537_at	11537	Cfd	complement factor D (adipsin)	10	Mm.4407	10	79294040	GO:0006508 /// GO:0006955 /// GO:0006957 /// GO:0045087	proteolysis /// immune response /// complement activation, alternative pathway /// innate immune response	GO:0003817 /// GO:0004252 /// GO:0008233 /// GO:0016787	complement factor D activity /// serine-type endopeptidase activity /// peptidase activity /// hydrolase activity	GO:0005615	extracellular space	2.239	-0.1897	0.877	0.353552	0.871	2.322	-0.38	0.768	0.109078	0.346	3.854	-0.7936	0.577	0.528752	0.737	3.181	1.904	3.74	0.0327639	0.288	4.141	3.076	8.43	0.00449808	0.237	3.001	1.049	2.07	0.317526	0.672	5.47	4.007	16.1	0.00123355	0.0538	4.265
11576_at	11576	Afp	alpha fetoprotein	10	Mm.358570	5	91565936	GO:0001542 /// GO:0006810 /// GO:0019953 /// GO:0042448	ovulation (sensu Mammalia) /// transport /// sexual reproduction /// progesterone metabolic process	GO:0004566 /// GO:0005386 /// GO:0005507 /// GO:0016151 /// GO:0046872	beta-glucuronidase activity /// carrier activity /// copper ion binding /// nickel ion binding /// metal ion binding	GO:0005615	extracellular space	1.995	0.1091	1.08	0.677739	0.903	1.952	0.128	1.09	0.402983	0.547	1.903	-0.1518	0.9	0.406707	0.697	1.845	0.08673	1.06	0.32088	0.633	1.828	0.05757	1.04	0.7116	0.834	2.117	-0.5256	0.695	0.0281838	0.409	1.826	-0.1471	0.903	0.372984	0.566	1.804
11605_at	11605	Gla	galactosidase, alpha	10	Mm.1114	X	-129934518	GO:0005975 /// GO:0008152	carbohydrate metabolic process /// metabolic process	GO:0003824 /// GO:0004553 /// GO:0004557 /// GO:0016787 /// GO:0016798 /// GO:0043169	catalytic activity /// hydrolase activity, hydrolyzing O-glycosyl compounds /// alpha-galactosidase activity /// hydrolase activity /// hydrolase activity, acting on glycosyl bonds /// cation binding	GO:0005615 /// GO:0005764	extracellular space /// lysosome	3.462	-0.005226	0.996	0.984137	0.929	3.574	0.3575	1.28	0.312882	0.506	3.212	-0.1379	0.909	0.248279	0.625	3.42	-0.1748	0.886	0.268837	0.602	3.221	-0.4278	0.743	0.101481	0.572	3.298	-0.2846	0.821	0.17492	0.587	3.086	-0.5984	0.66	5.54377e-05	0.0117	3.128
11611_at	11611	Agxt	alanine-glyoxylate aminotransferase	9	Mm.7457	1	94965681	GO:0006625 /// GO:0008152 /// GO:0046487 /// GO:0046724	protein targeting to peroxisome /// metabolic process /// glyoxylate metabolic process /// oxalic acid secretion	GO:0004760 /// GO:0005515 /// GO:0008453 /// GO:0008483 /// GO:0016740 /// GO:0030170 /// GO:0042803	serine-pyruvate transaminase activity /// protein binding /// alanine-glyoxylate transaminase activity /// transaminase activity /// transferase activity /// pyridoxal phosphate binding /// protein homodimerization activity	GO:0005615 /// GO:0005739 /// GO:0005777	extracellular space /// mitochondrion /// peroxisome	10.75	-0.07639	0.948	0.702807	0.905	10.62	0.00973	1.01	0.960399	0.711	10.59	-0.2283	0.854	0.0776028	0.463	10.42	0.5479	1.46	0.00019314	0.0324	10.71	0.2429	1.18	0.217731	0.682	10.87	-0.1582	0.896	0.576708	0.757	10.58	-0.2555	0.838	0.129448	0.385	10.77
11630_at	11630	Aim1	absent in melanoma 1	11	Mm.292082	10	NA	GO:0008150	biological_process	GO:0003674	molecular_function	GO:0005575	cellular_component	5.447	0.1838	1.14	0.347711	0.871	5.28	0.5602	1.47	0.00336601	0.0817	5.383	0.02244	1.02	0.915353	0.822	5.357	0.1339	1.1	0.378743	0.659	5.09	0.2738	1.21	0.0782748	0.534	5.554	0.02454	1.02	0.843137	0.812	5.157	0.2385	1.18	0.214647	0.467	5.223
11637_at	11637	Ak2	adenylate kinase 2	6	Mm.29460	4	c(128495568, 128495617)	GO:0006139	nucleobase, nucleoside, nucleotide and nucleic acid metabolic process	GO:0000166 /// GO:0004017 /// GO:0005524 /// GO:0016301 /// GO:0016740 /// GO:0016776 /// GO:0019201	nucleotide binding /// adenylate kinase activity /// ATP binding /// kinase activity /// transferase activity /// phosphotransferase activity, phosphate group as acceptor /// nucleotide kinase activity	GO:0005739 /// GO:0005743	mitochondrion /// mitochondrial inner membrane	9.726	0.1959	1.15	0.410292	0.872	9.832	-0.2911	0.817	0.146342	0.386	9.881	0.1615	1.12	0.545171	0.741	10.08	0.2095	1.16	0.260226	0.598	10.07	0.3479	1.27	0.14373	0.62	9.94	-0.1012	0.932	0.636028	0.772	10.23	0.5163	1.43	2.05641e-05	0.00674	10.21
11671_at	11671	Aldh3a2	aldehyde dehydrogenase family 3, subfamily A2	11	Mm.398221	11	-61060949	GO:0006081 /// GO:0008152	aldehyde metabolic process /// metabolic process	GO:0004029 /// GO:0004030 /// GO:0016491	aldehyde dehydrogenase (NAD) activity /// aldehyde dehydrogenase [NAD(P)+] activity /// oxidoreductase activity	GO:0005743 /// GO:0005783 /// GO:0005792 /// GO:0016020 /// GO:0016021	mitochondrial inner membrane /// endoplasmic reticulum /// microsome /// membrane /// integral to membrane	9.576	-0.06927	0.953	0.814181	0.915	9.666	-0.3695	0.774	0.17572	0.412	9.686	0.03029	1.02	0.933476	0.826	9.873	0.4581	1.37	0.0327176	0.288	10.03	0.8906	1.85	0.00132923	0.158	9.843	0.1485	1.11	0.697716	0.787	10.53	1.017	2.02	2.43145e-05	0.00694	10.43
11676_at	11676	Aldoc	aldolase 3, C isoform	11	Mm.7729, Mm.397070	11	78140392	GO:0006096 /// GO:0008152	glycolysis /// metabolic process	GO:0003824 /// GO:0004332 /// GO:0005515 /// GO:0016829	catalytic activity /// fructose-bisphosphate aldolase activity /// protein binding /// lyase activity	GO:0005739	mitochondrion	6.305	-0.0923	0.938	0.813012	0.915	5.646	-1.814	0.284	0.000245696	0.0347	6.352	-0.18	0.883	0.548109	0.742	6.194	-0.8065	0.572	0.0359464	0.3	6.181	-0.6415	0.641	0.0726831	0.521	6.63	-0.1839	0.88	0.70329	0.789	5.782	-0.9755	0.509	0.000587094	0.0373	6.441
116914_at	116914	Slc19a2	solute carrier family 19 (thiamine transporter), member 2	11	Mm.35444	1	166085729	GO:0006810 /// GO:0007186 /// GO:0015888	transport /// G-protein coupled receptor protein signaling pathway /// thiamin transport	GO:0001584 /// GO:0005542 /// GO:0008517 /// GO:0008518 /// GO:0015234	rhodopsin-like receptor activity /// folic acid binding /// folic acid transporter activity /// reduced folate carrier activity /// thiamin transporter activity	GO:0005886 /// GO:0016020 /// GO:0016021	plasma membrane /// membrane /// integral to membrane	9.149	-0.01636	0.989	0.92422	0.925	8.874	-0.515	0.7	0.000391017	0.0393	8.989	-0.01983	0.986	0.88589	0.817	9.129	0.1472	1.11	0.384136	0.661	9.027	-0.2654	0.832	0.09358	0.559	9.009	0.2851	1.22	0.105981	0.54	9.039	-0.04162	0.972	0.740743	0.704	9.33
116940_at	116940	Tgs1	trimethylguanosine synthase homolog (S. cerevisiae)	7	Mm.171323	4	3502044		NA	GO:0004872 /// GO:0005515 /// GO:0008168 /// GO:0008757 /// GO:0016740	receptor activity /// protein binding /// methyltransferase activity /// S-adenosylmethionine-dependent methyltransferase activity /// transferase activity	GO:0005634 /// GO:0005737	nucleus /// cytoplasm	4.387	0.3469	1.27	0.395827	0.871	4.458	0.9301	1.91	0.000457967	0.0431	4.283	0.02918	1.02	0.898295	0.82	4.346	-0.2381	0.848	0.197587	0.548	3.975	-0.3908	0.763	0.152492	0.633	4.126	0.1815	1.13	0.658985	0.779	4.095	0.04101	1.03	0.883441	0.74	4.329
117167_at	117167	Steap4	STEAP family member 4	8	Mm.31403	5	7966477	GO:0006118 /// GO:0045444	electron transport /// fat cell differentiation	GO:0005506 /// GO:0016491 /// GO:0050660	iron ion binding /// oxidoreductase activity /// FAD binding	GO:0005886 /// GO:0005887 /// GO:0016021	plasma membrane /// integral to plasma membrane /// integral to membrane	7.535	1.097	2.14	0.0452141	0.866	8.272	1.96	3.89	0.00325084	0.0797	7.358	0.969	1.96	0.201516	0.588	8.644	-0.8522	0.554	0.0728151	0.395	7.989	0.2386	1.18	0.583207	0.807	8.24	1.041	2.06	0.0908705	0.525	8	0.2643	1.2	0.153532	0.41	7.786
11736_at	11736	Ankfy1	ankyrin repeat and FYVE domain containing 1	11	Mm.10313	11	72506196	GO:0006355 /// GO:0006897	regulation of transcription, DNA-dependent /// endocytosis	GO:0003676 /// GO:0003677 /// GO:0003700 /// GO:0005515 /// GO:0008270 /// GO:0046872	nucleic acid binding /// DNA binding /// transcription factor activity /// protein binding /// zinc ion binding /// metal ion binding	GO:0010008 /// GO:0016020	endosome membrane /// membrane	4.796	0.1234	1.09	0.57261	0.889	4.94	0.3274	1.25	0.0813647	0.307	5.034	-0.09782	0.934	0.546836	0.742	4.749	0.0126	1.01	0.925032	0.801	4.604	0.117	1.08	0.487804	0.783	4.806	-0.3491	0.785	0.0605848	0.48	4.768	-0.1324	0.912	0.286454	0.516	4.706
11737_at	11737	Anp32a	acidic (leucine-rich) nuclear phosphoprotein 32 family, member A	11	Mm.269088	9	62139433		NA	GO:0005515	protein binding	GO:0005634 /// GO:0016363	nucleus /// nuclear matrix	6.743	0.09661	1.07	0.751729	0.911	6.584	0.279	1.21	0.0751085	0.297	6.511	0.3857	1.31	0.0144164	0.287	6.396	1.223	2.33	0.00117035	0.0716	6.562	0.7947	1.73	0.00569914	0.249	6.839	0.7731	1.71	0.00754341	0.34	6.856	0.4728	1.39	0.00553539	0.109	7.098
117592_at	117592	B3galt6	UDP-Gal:betaGal beta 1,3-galactosyltransferase, polypeptide 6	10	Mm.347395, Mm.436674	4	-154834328	GO:0006024 /// GO:0006486	glycosaminoglycan biosynthetic process /// protein amino acid glycosylation	GO:0008378 /// GO:0008499 /// GO:0016740 /// GO:0016757 /// GO:0030145 /// GO:0047220	galactosyltransferase activity /// UDP-galactose:beta-N-acetylglucosamine beta-1,3-galactosyltransferase activity /// transferase activity /// transferase activity, transferring glycosyl groups /// manganese ion binding /// galactosylxylosylprotein 3-beta-galactosyltransferase activity	GO:0005615 /// GO:0005797 /// GO:0016020 /// GO:0016021	extracellular space /// Golgi medial cisterna /// membrane /// integral to membrane	2.275	0.1448	1.11	0.34885	0.871	2.416	0.5826	1.5	0.0015411	0.057	2.434	0.3308	1.26	0.0396424	0.392	2.372	0.1049	1.08	0.579672	0.729	2.313	-0.03594	0.975	0.796347	0.844	2.349	-0.0194	0.987	0.911445	0.822	2.33	-0.1051	0.93	0.288409	0.516	2.259
11761_at	11761	Aox1	aldehyde oxidase 1	9	Mm.26787	1	57974514	GO:0006118	electron transport	GO:0004031 /// GO:0005506 /// GO:0009055 /// GO:0016491 /// GO:0030151 /// GO:0046872 /// GO:0051536 /// GO:0051537	aldehyde oxidase activity /// iron ion binding /// electron carrier activity /// oxidoreductase activity /// molybdenum ion binding /// metal ion binding /// iron-sulfur cluster binding /// 2 iron, 2 sulfur cluster binding		NA	9.393	-1.209	0.433	6.29189e-05	0.177	9.189	-1.102	0.466	0.000162108	0.0328	9.466	-0.8048	0.572	7.70756e-05	0.0406	9.413	-0.488	0.713	0.000152078	0.0288	9.469	-0.3475	0.786	0.0618052	0.5	9.24	-0.9392	0.522	0.0207787	0.388	9.504	-0.6888	0.62	0.000139231	0.0185	9.317
11772_at	11772	Ap2a2	adaptor protein complex AP-2, alpha 2 subunit	11	Mm.253090, Mm.427740	7	141413557	GO:0006461 /// GO:0006810 /// GO:0006886 /// GO:0006897 /// GO:0015031 /// GO:0016192	protein complex assembly /// transport /// intracellular protein transport /// endocytosis /// protein transport /// vesicle-mediated transport	GO:0005198 /// GO:0005488 /// GO:0008289	structural molecule activity /// binding /// lipid binding	GO:0005905 /// GO:0030117 /// GO:0030130 /// GO:0030141	coated pit /// membrane coat /// clathrin coat of trans-Golgi network vesicle /// secretory granule	5.011	0.1036	1.07	0.596565	0.89	4.931	-0.3769	0.77	0.0436176	0.24	4.602	-0.617	0.652	0.0166242	0.303	4.874	-0.2145	0.862	0.145069	0.495	4.921	-0.2362	0.849	0.222071	0.683	4.803	0.0664	1.05	0.623034	0.768	5.068	0.1618	1.12	0.44087	0.598	5.115
11789_at	11789	Apc	adenomatosis polyposis coli	9	Mm.7883, Mm.384171	18	34345784	GO:0000074 /// GO:0007049 /// GO:0009798 /// GO:0009952 /// GO:0009953 /// GO:0016055 /// GO:0045786	regulation of progression through cell cycle /// cell cycle /// axis specification /// anterior/posterior pattern formation /// dorsal/ventral pattern formation /// Wnt receptor signaling pathway /// negative regulation of progression through cell cycle	GO:0004601 /// GO:0005488 /// GO:0005515 /// GO:0008013 /// GO:0008017	peroxidase activity /// binding /// protein binding /// beta-catenin binding /// microtubule binding	GO:0005634 /// GO:0005737 /// GO:0016328	nucleus /// cytoplasm /// lateral plasma membrane	3.265	0.09376	1.07	0.646891	0.9	3.015	-0.5284	0.693	0.000797401	0.0483	3.161	-0.1967	0.873	0.28025	0.645	3.089	-0.2329	0.851	0.194745	0.546	3.079	-0.3569	0.781	0.0580865	0.49	3	-0.2036	0.868	0.209868	0.614	3.297	-0.3072	0.808	0.113058	0.365	2.971
11792_at	11792	Apex1	apurinic/apyrimidinic endonuclease 1	8	Mm.203	14	49846971	GO:0006281 /// GO:0006284 /// GO:0006974 /// GO:0030503 /// GO:0051101	DNA repair /// base-excision repair /// response to DNA damage stimulus /// regulation of cell redox homeostasis /// regulation of DNA binding	GO:0000287 /// GO:0003677 /// GO:0003713 /// GO:0003906 /// GO:0004518 /// GO:0004519 /// GO:0004523 /// GO:0004528 /// GO:0005515 /// GO:0008408 /// GO:0016491 /// GO:0016829 /// GO:0046872	magnesium ion binding /// DNA binding /// transcription coactivator activity /// DNA-(apurinic or apyrimidinic site) lyase activity /// nuclease activity /// endonuclease activity /// ribonuclease H activity /// phosphodiesterase I activity /// protein binding /// 3'-5' exonuclease activity /// oxidoreductase activity /// lyase activity /// metal ion binding	GO:0005634 /// GO:0005737 /// GO:0005783 /// GO:0005840 /// GO:0048471	nucleus /// cytoplasm /// endoplasmic reticulum /// ribosome /// perinuclear region	8.527	-0.1559	0.898	0.273067	0.866	8.567	0.1613	1.12	0.300535	0.499	8.581	-0.09728	0.935	0.484335	0.722	8.478	-0.1243	0.917	0.18288	0.537	8.498	-0.1955	0.873	0.325484	0.725	8.645	-0.1794	0.883	0.394798	0.701	8.389	-0.4538	0.73	0.000799088	0.0438	8.435
11797_at	11797	Birc2	baculoviral IAP repeat-containing 2	11	Mm.335659	9	-7818747	GO:0001890 /// GO:0006915 /// GO:0006916 /// GO:0042981 /// GO:0043123	placenta development /// apoptosis /// anti-apoptosis /// regulation of apoptosis /// positive regulation of I-kappaB kinase/NF-kappaB cascade	GO:0004871 /// GO:0005515 /// GO:0008270 /// GO:0046872	signal transducer activity /// protein binding /// zinc ion binding /// metal ion binding	GO:0005622	intracellular	6.272	0.3303	1.26	0.0246267	0.841	6.357	0.6725	1.59	0.0033831	0.0818	6.496	0.2974	1.23	0.0638131	0.44	6.316	0.2565	1.19	0.0695883	0.388	6.254	0.1893	1.14	0.107813	0.58	6.429	-0.1834	0.881	0.464106	0.729	6.256	-0.04979	0.966	0.732603	0.702	6.236
11801_at	11801	Cd5l	CD5 antigen-like	11	Mm.6676	3	87443901	GO:0006915	apoptosis	GO:0004720 /// GO:0005044 /// GO:0005507	protein-lysine 6-oxidase activity /// scavenger receptor activity /// copper ion binding	GO:0005886 /// GO:0016020	plasma membrane /// membrane	10.85	0.1544	1.11	0.556051	0.888	11.21	0.9817	1.97	0.00105375	0.051	10.97	0.2807	1.21	0.200088	0.586	10.93	-0.1344	0.911	0.381318	0.66	10.8	0.1109	1.08	0.597806	0.809	10.78	-0.04405	0.97	0.896923	0.821	10.4	-0.5005	0.707	0.0160043	0.169	10.4
11808_at	11808	Apoa4	apolipoprotein A-IV	11	Mm.4533	9	45991838	GO:0006810 /// GO:0006869 /// GO:0030300 /// GO:0042157	transport /// lipid transport /// regulation of cholesterol absorption /// lipoprotein metabolic process	GO:0005319 /// GO:0008289	lipid transporter activity /// lipid binding	GO:0005576 /// GO:0005615 /// GO:0042627	extracellular region /// extracellular space /// chylomicron	8.305	1.815	3.52	0.000679092	0.518	8.188	2.671	6.37	9.21859e-06	0.0111	8.149	0.9459	1.93	0.00174741	0.129	8.218	1.658	3.16	0.000128651	0.0288	8.906	1.984	3.96	7.19742e-05	0.0412	9.326	2.275	4.84	3.77243e-05	0.0681	9.761	2.713	6.56	0.000278631	0.0266	9.29
11813_at	11813	Apoc2	apolipoprotein C-II	10	Mm.28394	7	-18830106	GO:0006629 /// GO:0006810 /// GO:0006869 /// GO:0016042	lipid metabolic process /// transport /// lipid transport /// lipid catabolic process	GO:0005319 /// GO:0008047	lipid transporter activity /// enzyme activator activity	GO:0005615 /// GO:0042627	extracellular space /// chylomicron	11.21	0.4183	1.34	0.0780204	0.866	11.2	0.5933	1.51	0.00112611	0.0512	11.04	0.04813	1.03	0.699241	0.778	11	0.1985	1.15	0.23476	0.579	11.22	0.2941	1.23	0.0350255	0.425	11.31	0.0407	1.03	0.817666	0.809	11.42	0.6478	1.57	0.00276894	0.0792	11.25
11821_at	11821	Aprt	adenine phosphoribosyl transferase	8	Mm.1786	8	-125460726	GO:0006166 /// GO:0006168 /// GO:0007625 /// GO:0009116 /// GO:0046083	purine ribonucleoside salvage /// adenine salvage /// grooming behavior /// nucleoside metabolic process /// adenine metabolic process	GO:0002055 /// GO:0003999 /// GO:0016208 /// GO:0016740 /// GO:0016757	adenine binding /// adenine phosphoribosyltransferase activity /// AMP binding /// transferase activity /// transferase activity, transferring glycosyl groups		NA	7.097	-0.3157	0.803	0.28708	0.866	7.25	0.2004	1.15	0.31065	0.505	7.164	-0.5388	0.688	0.00163332	0.129	7.173	-0.1311	0.913	0.343394	0.642	7.01	-0.5858	0.666	0.00128638	0.158	7.213	-0.2838	0.821	0.0720511	0.495	6.929	-0.4393	0.737	0.00242336	0.0743	6.899
118445_at	118445	Klf16	Kruppel-like factor 16	11	Mm.41513	10	-79970249	GO:0006350 /// GO:0006355 /// GO:0006357 /// GO:0007212	transcription /// regulation of transcription, DNA-dependent /// regulation of transcription from RNA polymerase II promoter /// dopamine receptor signaling pathway	GO:0003676 /// GO:0003677 /// GO:0003700 /// GO:0004872 /// GO:0008270 /// GO:0046872	nucleic acid binding /// DNA binding /// transcription factor activity /// receptor activity /// zinc ion binding /// metal ion binding	GO:0005622 /// GO:0005634	intracellular /// nucleus	2.672	-0.1463	0.904	0.348639	0.871	2.586	-0.5329	0.691	0.00174808	0.0598	2.507	-0.3923	0.762	0.0319113	0.369	2.499	0.07108	1.05	0.780942	0.777	2.507	-0.08786	0.941	0.505437	0.787	2.506	-0.07675	0.948	0.532261	0.747	2.663	-0.405	0.755	0.00665247	0.118	2.636
11845_at	11845	Arf6	ADP-ribosylation factor 6	10	Mm.27308	12	70290792	GO:0006810 /// GO:0006886 /// GO:0006888 /// GO:0007264 /// GO:0015031 /// GO:0016192 /// GO:0030838 /// GO:0030866 /// GO:0031529 /// GO:0035020	transport /// intracellular protein transport /// ER to Golgi vesicle-mediated transport /// small GTPase mediated signal transduction /// protein transport /// vesicle-mediated transport /// positive regulation of actin filament polymerization /// cortical actin cytoskeleton organization and biogenesis /// ruffle organization and biogenesis /// regulation of Rac protein signal transduction	GO:0000166 /// GO:0003924 /// GO:0005215 /// GO:0005515 /// GO:0005525 /// GO:0008047 /// GO:0008565	nucleotide binding /// GTPase activity /// transporter activity /// protein binding /// GTP binding /// enzyme activator activity /// protein transporter activity	GO:0001726 /// GO:0005622 /// GO:0005624 /// GO:0005737 /// GO:0005768 /// GO:0005794 /// GO:0005886 /// GO:0005938	ruffle /// intracellular /// membrane fraction /// cytoplasm /// endosome /// Golgi apparatus /// plasma membrane /// cell cortex	6.994	-0.3939	0.761	0.0904303	0.866	6.944	-0.1743	0.886	0.112772	0.349	7.084	-0.5368	0.689	0.00316315	0.165	7.163	-0.102	0.932	0.360625	0.651	7.186	-0.235	0.85	0.230421	0.686	7.1	-0.2425	0.845	0.188195	0.596	6.893	-0.3237	0.799	0.0111088	0.148	6.822
11854_at	11854	Rhod	ras homolog gene family, member D	8	Mm.27701	19	-4425458	GO:0007264	small GTPase mediated signal transduction	GO:0000166 /// GO:0005525	nucleotide binding /// GTP binding	GO:0005622 /// GO:0016020	intracellular /// membrane	5.212	-1.012	0.496	0.00809641	0.746	4.946	-0.6396	0.642	0.0683072	0.285	4.636	-0.8254	0.564	0.00152678	0.125	4.271	-1.16	0.448	0.00159963	0.0813	4.972	-0.8072	0.571	0.0124805	0.325	5.038	-0.1061	0.929	0.790845	0.804	4.83	-0.5491	0.683	0.0698019	0.303	5.032
11861_at	11861	Arl4a	ADP-ribosylation factor-like 4A	11	Mm.12723	12	-40543714	GO:0006886 /// GO:0007264	intracellular protein transport /// small GTPase mediated signal transduction	GO:0000166 /// GO:0003924 /// GO:0005525	nucleotide binding /// GTPase activity /// GTP binding	GO:0005622 /// GO:0005634	intracellular /// nucleus	5.062	0.4097	1.33	0.2623	0.866	4.921	0.7999	1.74	0.0306655	0.211	4.823	0.1616	1.12	0.50506	0.729	4.527	0.5681	1.48	0.00471842	0.131	4.921	0.7486	1.68	0.00249246	0.195	5.028	0.4715	1.39	0.022676	0.388	5.081	0.6645	1.59	0.00973449	0.138	5.637
11867_at	11867	Arpc1b	actin related protein 2/3 complex, subunit 1B	4	Mm.30010	5	145375185		NA		NA	GO:0005885	Arp2/3 protein complex	5.533	-0.6296	0.646	0.192474	0.866	5.911	0.8925	1.86	0.00274184	0.0749	6.03	0.1307	1.09	0.6437	0.764	5.532	-0.003128	0.998	0.982886	0.81	5.589	0.1128	1.08	0.6804	0.828	5.966	-0.634	0.644	0.151941	0.574	5.244	-0.5769	0.67	0.0222067	0.193	5.489
11886_at	11886	Asah1	N-acylsphingosine amidohydrolase 1	10	Mm.22547	8	-42839481		NA	GO:0016787 /// GO:0017040	hydrolase activity /// ceramidase activity	GO:0005764	lysosome	8.536	-0.2296	0.853	0.223839	0.866	8.599	-0.1463	0.904	0.312915	0.506	8.671	-0.1845	0.88	0.140108	0.54	8.499	-0.2756	0.826	0.0236327	0.254	8.568	-0.14	0.908	0.263958	0.701	8.602	-0.3786	0.769	0.0175036	0.372	8.277	-0.5611	0.678	7.76322e-05	0.0138	8.346
11911_at	11911	Atf4	activating transcription factor 4	11	Mm.641	15	80082438	GO:0006094 /// GO:0006350 /// GO:0006355 /// GO:0006950 /// GO:0045944	gluconeogenesis /// transcription /// regulation of transcription, DNA-dependent /// response to stress /// positive regulation of transcription from RNA polymerase II promoter	GO:0003677 /// GO:0003700 /// GO:0003704 /// GO:0005515 /// GO:0016563 /// GO:0043565 /// GO:0046983	DNA binding /// transcription factor activity /// specific RNA polymerase II transcription factor activity /// protein binding /// transcriptional activator activity /// sequence-specific DNA binding /// protein dimerization activity	GO:0005634 /// GO:0005667 /// GO:0005737	nucleus /// transcription factor complex /// cytoplasm	8.683	-0.6255	0.648	0.0336443	0.866	8.71	0.1022	1.07	0.521342	0.595	8.731	-0.3426	0.789	0.065233	0.441	8.626	-0.5669	0.675	0.00360149	0.118	8.736	-0.6868	0.621	0.00803903	0.273	8.755	-0.297	0.814	0.146741	0.568	8.432	-0.6634	0.631	6.11693e-05	0.0121	8.522
12005_at	12005	Axin1	axin 1	11	Mm.23684	17	25866333	GO:0007222 /// GO:0007275 /// GO:0007605 /// GO:0016055 /// GO:0030163 /// GO:0030178	frizzled signaling pathway /// multicellular organismal development /// sensory perception of sound /// Wnt receptor signaling pathway /// protein catabolic process /// negative regulation of Wnt receptor signaling pathway	GO:0004871 /// GO:0005515	signal transducer activity /// protein binding	GO:0005622 /// GO:0005634 /// GO:0005737 /// GO:0016023 /// GO:0016328	intracellular /// nucleus /// cytoplasm /// cytoplasmic membrane-bound vesicle /// lateral plasma membrane	5.108	-0.2148	0.862	0.351041	0.871	5.05	-0.04638	0.968	0.781509	0.67	5.212	-0.1129	0.925	0.475011	0.719	4.903	-0.292	0.817	0.278479	0.609	5.164	-0.4347	0.74	0.0155315	0.343	5.05	-0.1368	0.91	0.413197	0.707	4.942	-0.1232	0.918	0.38418	0.571	5.054
12038_at	12038	Bche	butyrylcholinesterase	11	Mm.250719	3	-73721734	GO:0008150	biological_process	GO:0004104 /// GO:0004759 /// GO:0016787	cholinesterase activity /// serine esterase activity /// hydrolase activity	GO:0005641 /// GO:0005783	nuclear envelope lumen /// endoplasmic reticulum	5.106	-0.8457	0.556	0.0321581	0.866	4.559	-1.092	0.469	0.00306545	0.0787	4.585	-1.121	0.46	0.00448983	0.176	5.543	-0.6387	0.642	0.0382451	0.307	5.337	-0.5803	0.669	0.192458	0.666	5.674	-1.482	0.358	3.05536e-05	0.0643	5.751	-0.1199	0.92	0.708076	0.695	5.522
12042_at	12042	Bcl10	B-cell leukemia/lymphoma 10	15	Mm.239141	3	145861763	GO:0001843 /// GO:0006915 /// GO:0006917 /// GO:0006919 /// GO:0006968 /// GO:0007049 /// GO:0007249 /// GO:0007257 /// GO:0009620 /// GO:0016064 /// GO:0042981 /// GO:0045576 /// GO:0045786 /// GO:0050856 /// GO:0050870 /// GO:0051092 /// GO:0051260	neural tube closure /// apoptosis /// induction of apoptosis /// caspase activation /// cellular defense response /// cell cycle /// I-kappaB kinase/NF-kappaB cascade /// activation of JNK activity /// response to fungus /// immunoglobulin mediated immune response /// regulation of apoptosis /// mast cell activation /// negative regulation of progression through cell cycle /// regulation of T cel…	GO:0005515 /// GO:0008656 /// GO:0042803 /// GO:0046982	protein binding /// caspase activator activity /// protein homodimerization activity /// protein heterodimerization activity	GO:0001772 /// GO:0005622 /// GO:0005737 /// GO:0005829 /// GO:0045121	immunological synapse /// intracellular /// cytoplasm /// cytosol /// lipid raft	4.985	-0.478	0.718	0.0141649	0.817	4.922	-0.05301	0.964	0.719483	0.655	5.036	-0.1207	0.92	0.519246	0.735	4.825	-0.1398	0.908	0.284922	0.612	5.08	-0.08077	0.946	0.674877	0.827	5.02	-0.35	0.785	0.077329	0.502	4.907	-0.3374	0.791	0.072909	0.308	5.129
12051_at	12051	Bcl3	B-cell leukemia/lymphoma 3	11	Mm.235309	7	-18966984	GO:0002268 /// GO:0002315 /// GO:0002455 /// GO:0002467 /// GO:0006350 /// GO:0006355 /// GO:0019735 /// GO:0030198 /// GO:0032729 /// GO:0042088 /// GO:0042536 /// GO:0042742 /// GO:0042771 /// GO:0042832 /// GO:0043066 /// GO:0045064 /// GO:0045082 /// GO:0045944 /// GO:0048536	follicular dendritic cell differentiation /// marginal zone B cell differentiation /// humoral immune response mediated by circulating immunoglobulin /// germinal center formation /// transcription /// regulation of transcription, DNA-dependent /// antimicrobial humoral response (sensu Vertebrata) /// extracellular matrix organization and biogenesis /// positive regulation of interferon-gamma pro…	GO:0003677 /// GO:0003700 /// GO:0005515	DNA binding /// transcription factor activity /// protein binding	GO:0005634	nucleus	7.232	0.1718	1.13	0.458823	0.875	7.047	-0.4012	0.757	0.173824	0.411	7.061	0.1977	1.15	0.625278	0.76	6.973	-0.7222	0.606	0.00320293	0.11	7.146	-0.08285	0.944	0.803094	0.844	6.456	-0.2928	0.816	0.472229	0.731	6.979	-0.4676	0.723	0.00289072	0.0809	6.904
12053_at	12053	Bcl6	B-cell leukemia/lymphoma 6	11	Mm.347398	16	-23880400	GO:0000122 /// GO:0000902 /// GO:0001953 /// GO:0002467 /// GO:0002829 /// GO:0006350 /// GO:0006355 /// GO:0007266 /// GO:0007283 /// GO:0008104 /// GO:0008285 /// GO:0030036 /// GO:0030183 /// GO:0030890 /// GO:0032319 /// GO:0032764 /// GO:0035024 /// GO:0042092 /// GO:0042127 /// GO:0043066 /// GO:0043380 /// GO:0045596 /// GO:0045629 /// GO:0048294 /// GO:0048821 /// GO:0050727 /// GO:0051272	negative regulation of transcription from RNA polymerase II promoter /// cell morphogenesis /// negative regulation of cell-matrix adhesion /// germinal center formation /// negative regulation of T-helper 2 type immune response /// transcription /// regulation of transcription, DNA-dependent /// Rho protein signal transduction /// spermatogenesis /// protein localization /// negative regulation …	GO:0003676 /// GO:0003677 /// GO:0003682 /// GO:0005515 /// GO:0008270 /// GO:0016564 /// GO:0043565 /// GO:0046872	nucleic acid binding /// DNA binding /// chromatin binding /// protein binding /// zinc ion binding /// transcriptional repressor activity /// sequence-specific DNA binding /// metal ion binding	GO:0005622 /// GO:0005634	intracellular /// nucleus	7.426	1.938	3.83	0.0530612	0.866	7.708	1.766	3.4	0.0106797	0.135	8.006	-0.3122	0.805	0.586618	0.751	8.188	0.3048	1.24	0.634354	0.744	7.902	-0.8012	0.574	0.108877	0.583	7.882	0.06557	1.05	0.945799	0.829	7.474	0.5193	1.43	0.393449	0.577	7.783
12055_at	12055	Bcl7c	B-cell CLL/lymphoma 7C	3	Mm.89667, Mm.397843	7	-127496127	GO:0006915 /// GO:0008150	apoptosis /// biological_process	GO:0003674	molecular_function	GO:0005575	cellular_component	5.183	0.1296	1.09	0.686991	0.903	5.291	-0.1122	0.925	0.46523	0.574	4.994	-0.2784	0.825	0.394235	0.691	5.305	-0.1975	0.872	0.284005	0.612	5.191	-0.04624	0.968	0.875234	0.858	5.281	0.1235	1.09	0.769312	0.802	5.009	-0.5385	0.688	0.00387261	0.094	5.141
12124_at	12124	Bik	Bcl2-interacting killer	10	Mm.267006	15	83354627	GO:0006917	induction of apoptosis	GO:0005515	protein binding	GO:0005740	mitochondrial envelope	3.253	0.1001	1.07	0.487916	0.879	3.335	0.1683	1.12	0.15512	0.394	3.296	-0.2196	0.859	0.15208	0.551	3.313	-0.3258	0.798	0.0428995	0.321	3.182	-0.151	0.901	0.47208	0.776	3.128	0.3404	1.27	0.128342	0.556	3.175	0.08805	1.06	0.556283	0.641	3.207
12140_at	12140	Fabp7	fatty acid binding protein 7, brain	8	Mm.3644	10	57473337	GO:0006810	transport	GO:0005488 /// GO:0008289	binding /// lipid binding	GO:0042995 /// GO:0043025	cell projection /// cell soma	6.448	-0.0747	0.95	0.836985	0.917	6.842	1.206	2.31	0.0071162	0.115	6.449	0.4754	1.39	0.263657	0.637	6.618	-0.04622	0.968	0.885269	0.794	6.658	0.1482	1.11	0.648777	0.821	6.712	0.3985	1.32	0.296705	0.66	6.493	-0.1917	0.876	0.374335	0.566	6.141
12167_at	12167	Bmpr1b	bone morphogenetic protein receptor, type 1B	9	Mm.39089	3	-141774530	GO:0001501 /// GO:0001502 /// GO:0001550 /// GO:0001654 /// GO:0001747 /// GO:0006468 /// GO:0006703 /// GO:0006954 /// GO:0007178 /// GO:0007179 /// GO:0009953 /// GO:0030154 /// GO:0030509 /// GO:0035108 /// GO:0042698 /// GO:0045597	skeletal development /// cartilage condensation /// ovarian cumulus expansion /// eye development /// eye development (sensu Mammalia) /// protein amino acid phosphorylation /// estrogen biosynthetic process /// inflammatory response /// transmembrane receptor protein serine/threonine kinase signaling pathway /// transforming growth factor beta receptor signaling pathway /// dorsal/ventral patter…	GO:0000166 /// GO:0000287 /// GO:0004672 /// GO:0004674 /// GO:0004675 /// GO:0004702 /// GO:0004713 /// GO:0004872 /// GO:0005024 /// GO:0005025 /// GO:0005524 /// GO:0016301 /// GO:0016740 /// GO:0030145 /// GO:0046332 /// GO:0046872	nucleotide binding /// magnesium ion binding /// protein kinase activity /// protein serine/threonine kinase activity /// transmembrane receptor protein serine/threonine kinase activity /// receptor signaling protein serine/threonine kinase activity /// protein-tyrosine kinase activity /// receptor activity /// transforming growth factor beta receptor activity /// transforming growth factor beta …	GO:0016020 /// GO:0016021	membrane /// integral to membrane	2.557	0.1173	1.08	0.331431	0.866	2.633	-0.2793	0.824	0.138665	0.379	2.69	0.2832	1.22	0.0417896	0.4	2.697	0.01497	1.01	0.934051	0.802	2.635	0.0488	1.03	0.698813	0.831	2.548	0.2457	1.19	0.14449	0.567	2.664	0.1906	1.14	0.169823	0.427	2.534
12181_at	12181	Bop1	block of proliferation 1	10	Mm.4283	15	-76280250	GO:0006364 /// GO:0042273	rRNA processing /// ribosomal large subunit biogenesis and assembly	GO:0043021	ribonucleoprotein binding	GO:0005634 /// GO:0005730	nucleus /// nucleolus	5.314	-0.1304	0.914	0.410157	0.872	5.469	-0.185	0.88	0.14751	0.387	5.235	-0.06391	0.957	0.597432	0.754	5.335	-0.3884	0.764	0.0363241	0.301	5.276	-0.4722	0.721	0.00325219	0.216	5.364	0.4142	1.33	0.0916044	0.525	5.355	-0.2875	0.819	0.0956329	0.344	5.333
12227_at	12227	Btg2	B-cell translocation gene 2, anti-proliferative	10	Mm.392646	1	-135891275	GO:0006350 /// GO:0006355 /// GO:0006479 /// GO:0006974 /// GO:0009952 /// GO:0030182 /// GO:0043066	transcription /// regulation of transcription, DNA-dependent /// protein amino acid methylation /// response to DNA damage stimulus /// anterior/posterior pattern formation /// neuron differentiation /// negative regulation of apoptosis	GO:0005515	protein binding		NA	6.274	0.2234	1.17	0.691281	0.903	6.375	0.6475	1.57	0.0247396	0.196	7.079	0.4645	1.38	0.364322	0.681	6.608	-0.2463	0.843	0.566045	0.724	6.249	0.4773	1.39	0.192148	0.666	7.278	-0.9756	0.509	0.0539298	0.47	6.464	0.1817	1.13	0.691627	0.69	6.722
12263_at	12263	C2	complement component 2 (within H-2S)	11	Mm.283217	17	-34470663	GO:0006508 /// GO:0006955 /// GO:0006956 /// GO:0006958 /// GO:0045087	proteolysis /// immune response /// complement activation /// complement activation, classical pathway /// innate immune response	GO:0003813 /// GO:0004252 /// GO:0008233 /// GO:0016787	classical-complement-pathway C3/C5 convertase activity /// serine-type endopeptidase activity /// peptidase activity /// hydrolase activity	GO:0005576 /// GO:0005615	extracellular region /// extracellular space	9.473	0.2458	1.19	0.0622631	0.866	9.659	0.1186	1.09	0.305322	0.501	9.508	0.08561	1.06	0.485772	0.722	9.645	-0.2195	0.859	0.0495225	0.337	9.37	-0.3133	0.805	0.0111534	0.311	9.307	-0.3834	0.767	0.172469	0.585	9.089	-0.7445	0.597	0.000404517	0.0319	9.147
12266_at	12266	C3	complement component 3	6	Mm.19131	17	-56889307	GO:0001798 /// GO:0006954 /// GO:0006955 /// GO:0006956 /// GO:0006957 /// GO:0006958 /// GO:0045087 /// GO:0050766	positive regulation of type IIa hypersensitivity /// inflammatory response /// immune response /// complement activation /// complement activation, alternative pathway /// complement activation, classical pathway /// innate immune response /// positive regulation of phagocytosis	GO:0004866 /// GO:0005515	endopeptidase inhibitor activity /// protein binding	GO:0005576 /// GO:0005615	extracellular region /// extracellular space	13.3	-0.05748	0.961	0.656082	0.901	13.36	0.1123	1.08	0.328359	0.513	13.3	-0.2633	0.833	0.118567	0.516	13.2	-0.2855	0.82	0.00477929	0.131	13.2	-0.2205	0.858	0.0614437	0.499	13.26	-0.1905	0.876	0.236068	0.629	13.13	-0.312	0.806	0.00201147	0.0691	13.11
12282_at	12282	Hyou1	hypoxia up-regulated 1	11	Mm.116721	9	44130579	GO:0006457 /// GO:0006950 /// GO:0006986	protein folding /// response to stress /// response to unfolded protein	GO:0000166 /// GO:0005524	nucleotide binding /// ATP binding	GO:0005615 /// GO:0005783	extracellular space /// endoplasmic reticulum	5.451	0.2814	1.22	0.21108	0.866	5.928	0.1344	1.1	0.658586	0.638	5.658	-0.5259	0.695	0.047847	0.414	5.049	-0.2714	0.829	0.434062	0.685	4.936	-0.6163	0.652	0.053985	0.477	4.663	-0.2411	0.846	0.209358	0.613	4.764	-0.4002	0.758	0.218894	0.47	4.464
12304_at	12304	Pdia4	protein disulfide isomerase associated 4	11	Mm.2442	6	-47725727	GO:0045454	cell redox homeostasis	GO:0003756 /// GO:0005509 /// GO:0009055 /// GO:0015035 /// GO:0016853	protein disulfide isomerase activity /// calcium ion binding /// electron carrier activity /// protein disulfide oxidoreductase activity /// isomerase activity	GO:0005783	endoplasmic reticulum	7.327	-0.3033	0.81	0.311706	0.866	7.445	-0.1751	0.886	0.545911	0.603	7.269	-0.606	0.657	0.0375999	0.388	7.215	-0.07907	0.947	0.698369	0.761	7.182	-0.5438	0.686	0.00444582	0.237	7.042	-0.4485	0.733	0.315056	0.671	6.916	-0.3137	0.805	0.0227478	0.195	6.694
12306_at	12306	Anxa2	annexin A2	9	Mm.238343	9	69252846	GO:0001525 /// GO:0030199 /// GO:0042730	angiogenesis /// collagen fibril organization /// fibrinolysis	GO:0004859 /// GO:0005509 /// GO:0005515 /// GO:0005544 /// GO:0008092	phospholipase inhibitor activity /// calcium ion binding /// protein binding /// calcium-dependent phospholipid binding /// cytoskeletal protein binding	GO:0001725 /// GO:0005624 /// GO:0005737 /// GO:0005769 /// GO:0030054 /// GO:0042383	stress fiber /// membrane fraction /// cytoplasm /// early endosome /// cell junction /// sarcolemma	7.641	0.1359	1.1	0.831081	0.915	7.781	1.178	2.26	0.00480975	0.0969	7.831	-0.5905	0.664	0.119651	0.516	7.187	0.1966	1.15	0.290943	0.616	7.685	0.4267	1.34	0.331728	0.726	7.707	-0.7137	0.61	0.14311	0.566	7.589	0.2109	1.16	0.624875	0.667	7.269
12316_at	12316	Aspm	asp (abnormal spindle)-like, microcephaly associated (Drosophila)	10	Mm.168523	1	141271183	GO:0007049 /// GO:0007067 /// GO:0008150 /// GO:0051301	cell cycle /// mitosis /// biological_process /// cell division	GO:0003674 /// GO:0005488 /// GO:0005516	molecular_function /// binding /// calmodulin binding	GO:0005575 /// GO:0005634	cellular_component /// nucleus	1.918	-0.1648	0.892	0.56772	0.889	1.884	0.08486	1.06	0.444153	0.566	1.852	-0.07528	0.949	0.507212	0.729	1.816	-6.637e-05	1	0.99963	0.814	1.82	-0.0113	0.992	0.946041	0.868	1.86	-0.3282	0.797	0.0779597	0.503	1.719	-0.4965	0.709	0.00359945	0.0911	1.632
12332_at	12332	Capg	capping protein (actin filament), gelsolin-like	7	Mm.18626	6	c(72478957, 72473947)	GO:0030031 /// GO:0051016	cell projection biogenesis /// barbed-end actin filament capping	GO:0003779	actin binding	GO:0005634	nucleus	3.8	-0.1374	0.909	0.710763	0.907	4.266	1.681	3.21	0.00123945	0.0527	4.061	-0.09025	0.939	0.699419	0.778	3.719	0.06178	1.04	0.699217	0.761	3.911	0.3114	1.24	0.400621	0.753	3.783	-0.4133	0.751	0.207775	0.613	3.277	-0.4701	0.722	0.093229	0.34	3.338
12350_at	12350	Car3	carbonic anhydrase 3	10	Mm.300	3	14840281	GO:0006730	one-carbon compound metabolic process	GO:0004089 /// GO:0008270 /// GO:0016151 /// GO:0016829 /// GO:0046872	carbonate dehydratase activity /// zinc ion binding /// nickel ion binding /// lyase activity /// metal ion binding		NA	12.31	-0.359	0.78	0.318079	0.866	11.36	-2.108	0.232	0.000921099	0.0493	11.75	-1.065	0.478	0.245074	0.622	12.52	0.1283	1.09	0.292618	0.616	12.46	0.06731	1.05	0.596741	0.809	12.23	-0.6672	0.63	0.0512391	0.468	12.65	-0.08318	0.944	0.603825	0.66	12.3
12352_at	12352	Car5a	carbonic anhydrase 5a, mitochondrial	11	Mm.116761	8	-124802227	GO:0006094 /// GO:0006730	gluconeogenesis /// one-carbon compound metabolic process	GO:0004089 /// GO:0008270 /// GO:0016829 /// GO:0046872	carbonate dehydratase activity /// zinc ion binding /// lyase activity /// metal ion binding	GO:0005739	mitochondrion	8.087	0.8056	1.75	0.0761169	0.866	8.469	0.2845	1.22	0.096036	0.329	8.154	0.3783	1.3	0.171234	0.571	8.249	0.602	1.52	0.00277277	0.104	8.042	0.3787	1.3	0.146196	0.622	7.94	0.3515	1.28	0.217243	0.618	8.323	0.6507	1.57	0.00130752	0.0553	8.414
12369_at	12369	Casp7	caspase 7	11	Mm.35687	19	56450378	GO:0001836 /// GO:0006508 /// GO:0006915 /// GO:0006917 /// GO:0007507 /// GO:0009411 /// GO:0042981	release of cytochrome c from mitochondria /// proteolysis /// apoptosis /// induction of apoptosis /// heart development /// response to UV /// regulation of apoptosis	GO:0005515 /// GO:0008233 /// GO:0008234 /// GO:0016787 /// GO:0030693	protein binding /// peptidase activity /// cysteine-type peptidase activity /// hydrolase activity /// caspase activity		NA	7.263	0.4033	1.32	0.0390204	0.866	7.322	-0.02831	0.981	0.897344	0.697	7.234	0.565	1.48	9.36788e-05	0.0407	7.444	0.561	1.48	0.000335484	0.0398	7.34	0.5939	1.51	0.00446345	0.237	7.304	0.1721	1.13	0.368346	0.694	7.342	0.3812	1.3	0.00179011	0.0646	7.353
12389_at	12389	Cav1	caveolin, caveolae protein 1	11	Mm.28278	6	17256369	GO:0000188 /// GO:0001937 /// GO:0006641 /// GO:0006897 /// GO:0008285 /// GO:0009968 /// GO:0019217 /// GO:0019915 /// GO:0030301 /// GO:0042632 /// GO:0045019 /// GO:0045907 /// GO:0045908 /// GO:0051259 /// GO:0051260	inactivation of MAPK activity /// negative regulation of endothelial cell proliferation /// triacylglycerol metabolic process /// endocytosis /// negative regulation of cell proliferation /// negative regulation of signal transduction /// regulation of fatty acid metabolic process /// sequestering of lipid /// cholesterol transport /// cholesterol homeostasis /// negative regulation of nitric oxi…	GO:0005198 /// GO:0005515 /// GO:0015485	structural molecule activity /// protein binding /// cholesterol binding	GO:0000139 /// GO:0000299 /// GO:0005783 /// GO:0005886 /// GO:0005887 /// GO:0005901 /// GO:0016020 /// GO:0016021 /// GO:0016599 /// GO:0045121 /// GO:0048471	Golgi membrane /// integral to membrane of membrane fraction /// endoplasmic reticulum /// plasma membrane /// integral to plasma membrane /// caveola /// membrane /// integral to membrane /// caveolar membrane /// lipid raft /// perinuclear region	4.016	0.4981	1.41	0.05752	0.866	4.299	0.2918	1.22	0.304786	0.501	4.47	-0.3884	0.764	0.460775	0.715	4.004	0.1041	1.07	0.787212	0.778	4.039	0.1306	1.09	0.748429	0.838	4.118	-0.3584	0.78	0.179008	0.589	3.972	-0.03414	0.977	0.882087	0.739	4.165
12401_at	12401	Serpina6	serine (or cysteine) peptidase inhibitor, clade A, member 6	9	Mm.290079	12	-104047682	GO:0006810	transport	GO:0004867 /// GO:0005496 /// GO:0008289	serine-type endopeptidase inhibitor activity /// steroid binding /// lipid binding	GO:0005615	extracellular space	10.61	-0.4433	0.735	0.252912	0.866	10.46	-0.8677	0.548	0.00130909	0.054	10.86	-0.354	0.782	0.0757841	0.46	10.75	-0.04544	0.969	0.800523	0.781	10.81	-0.009417	0.993	0.956463	0.869	10.74	-0.9325	0.524	0.0240419	0.397	10.89	0.1048	1.08	0.530409	0.632	10.91
12408_at	12408	Cbr1	carbonyl reductase 1	6	Mm.26940	16	93496376	GO:0008150 /// GO:0008152	biological_process /// metabolic process	GO:0004090 /// GO:0016491	carbonyl reductase (NADPH) activity /// oxidoreductase activity	GO:0005575	cellular_component	8.275	-0.7305	0.603	0.0967628	0.866	8.294	-0.1989	0.871	0.239012	0.462	8.484	-0.5838	0.667	0.0302762	0.366	8.13	-0.3397	0.79	0.0647281	0.379	8.253	-0.4158	0.75	0.114289	0.587	8.458	-0.536	0.69	0.121573	0.552	8.336	0.0601	1.04	0.768266	0.713	8.425
12411_at	12411	Cbs	cystathionine beta-synthase	11	Mm.206417	17	-31341354	GO:0006520 /// GO:0006535 /// GO:0008152 /// GO:0008652 /// GO:0019343 /// GO:0019344	amino acid metabolic process /// cysteine biosynthetic process from serine /// metabolic process /// amino acid biosynthetic process /// cysteine biosynthetic process via cystathione /// cysteine biosynthetic process	GO:0003824 /// GO:0004122 /// GO:0005506 /// GO:0016829 /// GO:0046872	catalytic activity /// cystathionine beta-synthase activity /// iron ion binding /// lyase activity /// metal ion binding	GO:0005634 /// GO:0005737	nucleus /// cytoplasm	9.463	-0.3159	0.803	0.211408	0.866	9.216	-0.2482	0.842	0.35459	0.524	9.206	-0.6321	0.645	0.00335922	0.169	9.088	0.43	1.35	0.00337482	0.113	9.403	0.0003112	1	0.999033	0.872	9.6	-0.1541	0.899	0.691917	0.786	9.418	-0.3183	0.802	0.0821803	0.322	9.501
12416_at	12416	Cbx2	chromobox homolog 2 (Drosophila Pc class)	10	Mm.14547	11	118839118	GO:0000122 /// GO:0006333 /// GO:0006350 /// GO:0006355 /// GO:0016568	negative regulation of transcription from RNA polymerase II promoter /// chromatin assembly or disassembly /// transcription /// regulation of transcription, DNA-dependent /// chromatin modification	GO:0003677 /// GO:0003682 /// GO:0005515	DNA binding /// chromatin binding /// protein binding	GO:0000785 /// GO:0005634 /// GO:0031519	chromatin /// nucleus /// PcG protein complex	3.376	-0.1083	0.928	0.54608	0.884	3.089	0.3895	1.31	0.00502632	0.0993	3.081	-0.1851	0.88	0.30619	0.656	2.943	0.2768	1.21	0.186314	0.541	3.05	0.6178	1.53	0.00299663	0.211	3.138	-0.1689	0.89	0.469741	0.731	3.119	-0.06051	0.959	0.691271	0.69	3.291
12442_at	12442	Ccnb2	cyclin B2	9	Mm.22592	9	-70206853	GO:0000074 /// GO:0007049 /// GO:0007067 /// GO:0051301	regulation of progression through cell cycle /// cell cycle /// mitosis /// cell division	GO:0005515 /// GO:0016538	protein binding /// cyclin-dependent protein kinase regulator activity	GO:0005634 /// GO:0015630	nucleus /// microtubule cytoskeleton	2.984	-1.149	0.451	0.200589	0.866	2.257	0.3154	1.24	0.189091	0.423	2.467	-0.8889	0.54	0.00747243	0.224	2.403	-0.7435	0.597	0.0107656	0.184	2.59	-0.6006	0.659	0.24509	0.692	2.813	-2.581	0.167	0.00219866	0.268	2.242	-0.8866	0.541	0.0490613	0.266	1.95
12443_at	12443	Ccnd1	cyclin D1	11	Mm.273049, Mm.389995	7	-144739320	GO:0000074 /// GO:0000320 /// GO:0006468 /// GO:0007049 /// GO:0030968 /// GO:0045444 /// GO:0051301	regulation of progression through cell cycle /// re-entry into mitotic cell cycle /// protein amino acid phosphorylation /// cell cycle /// unfolded protein response /// fat cell differentiation /// cell division	GO:0004672 /// GO:0005515 /// GO:0016301 /// GO:0016538	protein kinase activity /// protein binding /// kinase activity /// cyclin-dependent protein kinase regulator activity	GO:0000307 /// GO:0005622 /// GO:0005634 /// GO:0005829	cyclin-dependent protein kinase holoenzyme complex /// intracellular /// nucleus /// cytosol	7.245	0.3335	1.26	0.298092	0.866	7.96	0.6632	1.58	0.111362	0.348	7.82	-0.2554	0.838	0.203288	0.59	7.686	0.6136	1.53	0.000533725	0.0479	8.089	0.3804	1.3	0.132501	0.607	8.086	-0.03702	0.975	0.891829	0.82	7.703	-0.2759	0.826	0.272272	0.507	7.76
12449_at	12449	Ccnf	cyclin F	10	Mm.77695	17	-23950148	GO:0000074 /// GO:0000320 /// GO:0001890 /// GO:0007049 /// GO:0007067 /// GO:0051301	regulation of progression through cell cycle /// re-entry into mitotic cell cycle /// placenta development /// cell cycle /// mitosis /// cell division	GO:0016538	cyclin-dependent protein kinase regulator activity	GO:0005634	nucleus	5.428	0.4148	1.33	0.418467	0.875	5.23	0.6567	1.58	0.0685121	0.285	5.214	0.1094	1.08	0.67214	0.771	5.335	0.4103	1.33	0.24746	0.588	4.906	-0.01937	0.987	0.958657	0.869	5.353	0.3788	1.3	0.411035	0.707	5.608	0.9675	1.96	0.000649581	0.0395	5.349
12450_at	12450	Ccng1	cyclin G1	11	Mm.2103, Mm.378099	11	-40591976	GO:0000074 /// GO:0007049 /// GO:0007067 /// GO:0051301	regulation of progression through cell cycle /// cell cycle /// mitosis /// cell division	GO:0016538	cyclin-dependent protein kinase regulator activity	GO:0005634	nucleus	6.088	0.07137	1.05	0.703299	0.905	6.293	0.5156	1.43	0.031713	0.212	6.064	0.1011	1.07	0.661356	0.769	6.154	0.2796	1.21	0.0341117	0.292	6.047	0.2934	1.23	0.25526	0.698	6.297	-0.1442	0.905	0.540994	0.749	6.231	-0.1128	0.925	0.457321	0.605	6.058
12488_at	12488	Cd2ap	CD2-associated protein	11	Mm.218637	17	-42256434	GO:0008150	biological_process	GO:0005515 /// GO:0017124	protein binding /// SH3 domain binding	GO:0001726 /// GO:0005737 /// GO:0031941	ruffle /// cytoplasm /// filamentous actin	5.098	0.2813	1.22	0.369675	0.871	4.695	-0.3301	0.795	0.104779	0.34	4.67	-0.3843	0.766	0.0651736	0.441	5.226	-0.3609	0.779	0.0205996	0.242	5.215	-0.2628	0.833	0.51066	0.789	5.491	-0.6067	0.657	0.0493828	0.463	5.251	-0.7124	0.61	0.000461373	0.0337	5.171
12494_at	12494	Cd38	CD38 antigen	11	Mm.249873	5	44157097		NA	GO:0003953 /// GO:0016787 /// GO:0016798 /// GO:0016849	NAD+ nucleosidase activity /// hydrolase activity /// hydrolase activity, acting on glycosyl bonds /// phosphorus-oxygen lyase activity	GO:0005624 /// GO:0016020 /// GO:0016021	membrane fraction /// membrane /// integral to membrane	7.164	-0.04406	0.97	0.76612	0.911	7.372	0.6853	1.61	0.00198711	0.0619	7.232	0.1167	1.08	0.554327	0.743	7.206	-0.3157	0.803	0.0436713	0.322	7.073	0.3955	1.32	0.0431345	0.447	7.096	-0.1485	0.902	0.436428	0.716	6.956	-0.4221	0.746	0.00520227	0.106	6.976
12499_at	12499	Entpd5	ectonucleoside triphosphate diphosphohydrolase 5	11	Mm.10211	12	-85263604		NA	GO:0000287 /// GO:0005509 /// GO:0016787 /// GO:0017110	magnesium ion binding /// calcium ion binding /// hydrolase activity /// nucleoside-diphosphatase activity	GO:0005615 /// GO:0005783 /// GO:0005886 /// GO:0016020 /// GO:0016021	extracellular space /// endoplasmic reticulum /// plasma membrane /// membrane /// integral to membrane	9.635	-0.5363	0.69	0.00911596	0.766	9.49	-0.4053	0.755	0.00780694	0.12	9.702	-0.454	0.73	0.00692585	0.218	9.636	-0.3922	0.762	0.0189317	0.234	9.702	-0.1694	0.889	0.259629	0.7	9.714	-0.553	0.682	0.0579542	0.479	9.92	-0.1663	0.891	0.339002	0.545	9.781
12505_at	12505	Cd44	CD44 antigen	11	Mm.423621	2	-102611982	GO:0001658 /// GO:0007155	ureteric bud branching /// cell adhesion	GO:0004872 /// GO:0005515 /// GO:0005540	receptor activity /// protein binding /// hyaluronic acid binding	GO:0009897 /// GO:0016020 /// GO:0016021	external side of plasma membrane /// membrane /// integral to membrane	6.558	-0.3129	0.805	0.21133	0.866	6.912	0.7515	1.68	0.0302138	0.209	6.895	-0.08278	0.944	0.710187	0.78	6.463	-0.5598	0.678	0.00103051	0.0696	6.623	0.1766	1.13	0.649868	0.821	6.501	-0.5993	0.66	0.107596	0.542	6.15	-0.8132	0.569	0.00887816	0.133	6.211
12520_at	12520	Cd81	CD 81 antigen	11	Mm.806	7	142862184	GO:0000187 /// GO:0006661 /// GO:0008104 /// GO:0030307 /// GO:0030384 /// GO:0030890 /// GO:0043128 /// GO:0046718 /// GO:0046813 /// GO:0050731	activation of MAPK activity /// phosphatidylinositol biosynthetic process /// protein localization /// positive regulation of cell growth /// phosphoinositide metabolic process /// positive regulation of B cell proliferation /// positive regulation of 1-phosphatidylinositol 4-kinase activity /// entry of virus into host cell /// virion attachment, binding of host cell surface receptor /// positiv…	GO:0005515	protein binding	GO:0005886 /// GO:0005887 /// GO:0016020 /// GO:0016021	plasma membrane /// integral to plasma membrane /// membrane /// integral to membrane	10.28	0.1124	1.08	0.373945	0.871	10.3	-0.0547	0.963	0.606618	0.622	10.27	0.1815	1.13	0.108477	0.5	10.37	0.05054	1.04	0.535032	0.716	10.36	0.1961	1.15	0.0994742	0.569	10.21	0.2829	1.22	0.0768677	0.502	10.4	0.2655	1.2	0.0103752	0.142	10.32
12522_at	12522	Cd83	CD83 antigen	11	Mm.57175	13	43796174		NA		NA	GO:0005615 /// GO:0005886 /// GO:0016021	extracellular space /// plasma membrane /// integral to membrane	3.163	-0.4139	0.751	0.208029	0.866	3.027	0.3028	1.23	0.100944	0.335	3.113	-0.221	0.858	0.223752	0.606	3.02	0.08728	1.06	0.787207	0.778	3.158	-0.09305	0.938	0.743081	0.837	2.927	-0.8995	0.536	0.000294327	0.244	2.877	-0.4007	0.757	0.201487	0.455	2.725
12523_at	12523	Cd84	CD84 antigen	3	Mm.259115	1	173677278	GO:0007155	cell adhesion	GO:0004872 /// GO:0005515	receptor activity /// protein binding	GO:0005886 /// GO:0016020 /// GO:0016021	plasma membrane /// membrane /// integral to membrane	3.36	0.03898	1.03	0.895171	0.922	3.951	1.163	2.24	0.00440355	0.0944	3.705	0.2579	1.2	0.354127	0.677	3.555	-0.06543	0.956	0.805126	0.781	3.408	0.03245	1.02	0.92685	0.864	3.716	-0.7535	0.593	0.0233424	0.392	3.167	-0.502	0.706	0.0875233	0.331	3.438
12524_at	12524	Cd86	CD86 antigen	11	Mm.1452	16	-36523112	GO:0006952	defense response	GO:0004872	receptor activity	GO:0009897 /// GO:0016020 /// GO:0016021	external side of plasma membrane /// membrane /// integral to membrane	2.331	-0.1108	0.926	0.605264	0.892	2.585	0.858	1.81	0.00114857	0.0518	2.623	0.2891	1.22	0.155317	0.554	2.419	-0.09898	0.934	0.458507	0.692	2.455	0.2271	1.17	0.38531	0.748	2.234	0.02313	1.02	0.936819	0.827	2.187	-0.1247	0.917	0.203667	0.457	2.376
12534_at	12534	Cdc2a	cell division cycle 2 homolog A (S. pombe)	9	Mm.281367	10	-68731991	GO:0006468 /// GO:0006916 /// GO:0007049 /// GO:0007067 /// GO:0007095 /// GO:0051301	protein amino acid phosphorylation /// anti-apoptosis /// cell cycle /// mitosis /// mitotic G2 checkpoint /// cell division	GO:0000166 /// GO:0004672 /// GO:0004674 /// GO:0004693 /// GO:0004713 /// GO:0005515 /// GO:0005524 /// GO:0016301 /// GO:0016740 /// GO:0030544	nucleotide binding /// protein kinase activity /// protein serine/threonine kinase activity /// cyclin-dependent protein kinase activity /// protein-tyrosine kinase activity /// protein binding /// ATP binding /// kinase activity /// transferase activity /// Hsp70 protein binding	GO:0005634 /// GO:0005876 /// GO:0030496	nucleus /// spindle microtubule /// midbody	3.802	-1.079	0.473	0.146271	0.866	3.309	0.1619	1.12	0.473137	0.576	3.606	-0.7573	0.592	0.0107573	0.257	3.473	-0.5999	0.66	0.0316636	0.284	3.518	-0.7088	0.612	0.108106	0.581	3.574	-1.487	0.357	0.00476023	0.33	3.235	-0.6633	0.631	0.00258581	0.0765	2.789
12572_at	12572	Cdk7	cyclin-dependent kinase 7 (homolog of Xenopus MO15 cdk-activating kinase)	11	Mm.259718	13	-101803571	GO:0006350 /// GO:0006355 /// GO:0006468 /// GO:0007049 /// GO:0051301	transcription /// regulation of transcription, DNA-dependent /// protein amino acid phosphorylation /// cell cycle /// cell division	GO:0000166 /// GO:0004672 /// GO:0004674 /// GO:0004693 /// GO:0004713 /// GO:0005524 /// GO:0016301 /// GO:0016740	nucleotide binding /// protein kinase activity /// protein serine/threonine kinase activity /// cyclin-dependent protein kinase activity /// protein-tyrosine kinase activity /// ATP binding /// kinase activity /// transferase activity	GO:0005634	nucleus	6.166	0.3937	1.31	0.0759126	0.866	6.185	0.6176	1.53	0.000980458	0.05	6.148	0.003095	1	0.988131	0.833	6.051	-0.1111	0.926	0.3123	0.625	6.085	-0.1687	0.89	0.478426	0.779	6.218	-0.2838	0.821	0.206818	0.613	5.922	-0.2567	0.837	0.0978364	0.347	5.81
12575_at	12575	Cdkn1a	cyclin-dependent kinase inhibitor 1A (P21)	11	Mm.195663	17	28821438	GO:0000074 /// GO:0006974 /// GO:0007049 /// GO:0007050 /// GO:0008285 /// GO:0009411 /// GO:0030890 /// GO:0043066 /// GO:0043071 /// GO:0045736	regulation of progression through cell cycle /// response to DNA damage stimulus /// cell cycle /// cell cycle arrest /// negative regulation of cell proliferation /// response to UV /// positive regulation of B cell proliferation /// negative regulation of apoptosis /// positive regulation of non-apoptotic programmed cell death /// negative regulation of cyclin-dependent protein kinase activity	GO:0004860 /// GO:0004861 /// GO:0005515 /// GO:0008270 /// GO:0016301 /// GO:0030332 /// GO:0046872	protein kinase inhibitor activity /// cyclin-dependent protein kinase inhibitor activity /// protein binding /// zinc ion binding /// kinase activity /// cyclin binding /// metal ion binding	GO:0000307 /// GO:0005634 /// GO:0005829	cyclin-dependent protein kinase holoenzyme complex /// nucleus /// cytosol	4.058	-1.265	0.416	0.177884	0.866	3.815	1.24	2.36	0.0019239	0.0617	4.061	-0.3104	0.806	0.653638	0.767	3.114	0.234	1.18	0.212388	0.561	3.589	-0.05562	0.962	0.901897	0.86	3.8	-1.087	0.471	0.0455802	0.456	3.481	-0.2894	0.818	0.484827	0.617	3.322
12580_at	12580	Cdkn2c	cyclin-dependent kinase inhibitor 2C (p18, inhibits CDK4)	11	Mm.1912	4	-109158808	GO:0006355 /// GO:0007049	regulation of transcription, DNA-dependent /// cell cycle	GO:0003677 /// GO:0003700 /// GO:0004861 /// GO:0016301	DNA binding /// transcription factor activity /// cyclin-dependent protein kinase inhibitor activity /// kinase activity		NA	5.088	-0.5829	0.668	0.112078	0.866	5.147	0.3649	1.29	0.175897	0.412	5.247	-0.5091	0.703	0.0582696	0.432	5.076	0.04902	1.03	0.721945	0.765	4.95	-0.2637	0.833	0.291637	0.71	5.777	-0.496	0.709	0.164075	0.582	4.804	-0.9249	0.527	0.000840816	0.0445	4.703
12583_at	12583	Cdo1	cysteine dioxygenase 1, cytosolic	10	Mm.241056	18	-46838537	GO:0019452 /// GO:0019530 /// GO:0046439	L-cysteine catabolic process to taurine /// taurine metabolic process /// L-cysteine metabolic process	GO:0005506 /// GO:0009055 /// GO:0016491 /// GO:0016702 /// GO:0017172	iron ion binding /// electron carrier activity /// oxidoreductase activity /// oxidoreductase activity, acting on single donors with incorporation of molecular oxygen, incorporation of two atoms of oxygen /// cysteine dioxygenase activity	GO:0005829	cytosol	11.78	-0.1369	0.909	0.228853	0.866	11.72	-0.004348	0.997	0.967199	0.712	11.65	0.03671	1.03	0.732036	0.785	11.81	0.422	1.34	0.0013721	0.0753	11.77	0.1228	1.09	0.198068	0.67	11.88	0.3208	1.25	0.0217173	0.388	11.83	0.05401	1.04	0.470731	0.61	11.96
12608_at	12608	Cebpb	CCAAT/enhancer binding protein (C/EBP), beta	9	Mm.4863	2	167380119	GO:0001892 /// GO:0006350 /// GO:0006355 /// GO:0006916 /// GO:0006917 /// GO:0030182 /// GO:0045408 /// GO:0045444 /// GO:0045941	embryonic placenta development /// transcription /// regulation of transcription, DNA-dependent /// anti-apoptosis /// induction of apoptosis /// neuron differentiation /// regulation of interleukin-6 biosynthetic process /// fat cell differentiation /// positive regulation of transcription	GO:0003677 /// GO:0003700 /// GO:0005515 /// GO:0016563 /// GO:0042803 /// GO:0043565 /// GO:0046982 /// GO:0046983	DNA binding /// transcription factor activity /// protein binding /// transcriptional activator activity /// protein homodimerization activity /// sequence-specific DNA binding /// protein heterodimerization activity /// protein dimerization activity	GO:0005634 /// GO:0005737	nucleus /// cytoplasm	10.4	-0.08644	0.942	0.750128	0.911	10.61	0.08865	1.06	0.617801	0.626	10.76	0.2897	1.22	0.0917312	0.48	10.96	-0.1327	0.912	0.487692	0.703	10.47	-0.001103	0.999	0.99623	0.872	10.52	0.2112	1.16	0.285116	0.654	10.5	0.4256	1.34	0.000840164	0.0445	10.56
12611_at	12611	Cebpg	CCAAT/enhancer binding protein (C/EBP), gamma	11	Mm.273090	7	-34755556	GO:0001889 /// GO:0006337 /// GO:0006338 /// GO:0006350 /// GO:0006355 /// GO:0006955 /// GO:0030183 /// GO:0042267 /// GO:0043353 /// GO:0043388 /// GO:0043433 /// GO:0045078 /// GO:0045739 /// GO:0051091	liver development /// nucleosome disassembly /// chromatin remodeling /// transcription /// regulation of transcription, DNA-dependent /// immune response /// B cell differentiation /// natural killer cell mediated cytotoxicity /// enucleate erythrocyte differentiation /// positive regulation of DNA binding /// negative regulation of transcription factor activity /// positive regulation of interf…	GO:0003677 /// GO:0003700 /// GO:0008134 /// GO:0042803 /// GO:0043565 /// GO:0046982 /// GO:0046983	DNA binding /// transcription factor activity /// transcription factor binding /// protein homodimerization activity /// sequence-specific DNA binding /// protein heterodimerization activity /// protein dimerization activity	GO:0005634	nucleus	4.393	-0.5118	0.701	0.15504	0.866	4.544	-0.2217	0.858	0.32278	0.511	4.644	-0.7018	0.615	0.000554756	0.0898	4.517	-0.8937	0.538	0.000620022	0.0515	4.584	-0.7048	0.614	0.0586926	0.49	4.471	-0.7016	0.615	0.018771	0.375	4.459	-0.674	0.627	0.000644887	0.0395	4.32
12614_at	12614	Celsr1	cadherin EGF LAG seven-pass G-type receptor 1	11	Mm.22680	15	-85726523	GO:0001843 /// GO:0007156 /// GO:0007165 /// GO:0007186 /// GO:0007218 /// GO:0007267 /// GO:0007275 /// GO:0007417 /// GO:0007626 /// GO:0010003 /// GO:0042249 /// GO:0042472 /// GO:0045176 /// GO:0046928	neural tube closure /// homophilic cell adhesion /// signal transduction /// G-protein coupled receptor protein signaling pathway /// neuropeptide signaling pathway /// cell-cell signaling /// multicellular organismal development /// central nervous system development /// locomotory behavior /// gastrulation (sensu Mammalia) /// establishment of polarity of embryonic epithelium /// inner ear morp…	GO:0004871 /// GO:0004872 /// GO:0004930 /// GO:0005509 /// GO:0046983	signal transducer activity /// receptor activity /// G-protein coupled receptor activity /// calcium ion binding /// protein dimerization activity	GO:0005615 /// GO:0005887 /// GO:0016020 /// GO:0016021	extracellular space /// integral to plasma membrane /// membrane /// integral to membrane	2.715	-0.01183	0.992	0.953678	0.927	2.747	0.2247	1.17	0.118857	0.356	2.67	0.676	1.6	0.00221654	0.143	2.696	0.07674	1.05	0.6834	0.758	2.664	-0.104	0.93	0.456226	0.77	2.664	0.3194	1.25	0.217245	0.618	2.907	0.521	1.43	0.00446345	0.0993	2.804
12616_at	12616	Cenpb	centromere protein B	11	Mm.252722	2	-130868731	GO:0045449	regulation of transcription	GO:0003676 /// GO:0003677	nucleic acid binding /// DNA binding	GO:0000775 /// GO:0005634 /// GO:0005694	chromosome, pericentric region /// nucleus /// chromosome	5.889	-0.3279	0.797	0.024251	0.841	5.947	-0.03311	0.977	0.837635	0.683	5.818	-0.4603	0.727	0.000301527	0.0717	5.923	0.4331	1.35	0.00219066	0.093	5.864	-0.05704	0.961	0.804661	0.844	6.005	-0.04571	0.969	0.839334	0.812	6.146	0.05052	1.04	0.786698	0.717	6.019
12623_at	12623	Ces1	carboxylesterase 1	10	Mm.22720	8	-96191523		NA	GO:0003824 /// GO:0004091 /// GO:0004759 /// GO:0016787 /// GO:0016789	catalytic activity /// carboxylesterase activity /// serine esterase activity /// hydrolase activity /// carboxylic ester hydrolase activity	GO:0005615 /// GO:0005783	extracellular space /// endoplasmic reticulum	9.711	-0.7489	0.595	0.0223643	0.841	9.495	-1.114	0.462	0.00118876	0.0523	9.487	-0.6894	0.62	0.0359172	0.382	9.584	-0.5255	0.695	0.00640506	0.149	9.671	-0.2106	0.864	0.234785	0.688	9.389	-1.063	0.479	0.148931	0.57	9.765	-0.375	0.771	0.00582569	0.112	9.785
12631_at	12631	Cfl1	cofilin 1, non-muscle	4	Mm.329655	19	5490524	GO:0000910 /// GO:0001755 /// GO:0001842 /// GO:0006928 /// GO:0007015 /// GO:0030010 /// GO:0030836	cytokinesis /// neural crest cell migration /// neural fold formation /// cell motility /// actin filament organization /// establishment of cell polarity /// positive regulation of actin filament depolymerization	GO:0003779	actin binding	GO:0005622 /// GO:0005634 /// GO:0005737 /// GO:0005856 /// GO:0030864	intracellular /// nucleus /// cytoplasm /// cytoskeleton /// cortical actin cytoskeleton	8.053	-0.2172	0.86	0.498536	0.879	7.845	-0.4353	0.74	0.0090854	0.127	7.487	-1.156	0.449	0.00344736	0.169	8.056	-0.2617	0.834	0.197574	0.548	7.922	-0.6495	0.638	0.211061	0.679	8.067	-0.3003	0.812	0.170258	0.584	8.181	0.09951	1.07	0.578176	0.65	8.114
12649_at	12649	Chek1	checkpoint kinase 1 homolog (S. pombe)	11	Mm.16753	9	-36458152	GO:0000077 /// GO:0000086 /// GO:0006281 /// GO:0006468 /// GO:0006974 /// GO:0007049	DNA damage checkpoint /// G2/M transition of mitotic cell cycle /// DNA repair /// protein amino acid phosphorylation /// response to DNA damage stimulus /// cell cycle	GO:0000166 /// GO:0004672 /// GO:0004674 /// GO:0004713 /// GO:0005515 /// GO:0005524 /// GO:0016301 /// GO:0016740	nucleotide binding /// protein kinase activity /// protein serine/threonine kinase activity /// protein-tyrosine kinase activity /// protein binding /// ATP binding /// kinase activity /// transferase activity	GO:0005634 /// GO:0005657	nucleus /// replication fork	1.962	-0.09608	0.936	0.392629	0.871	2.05	0.3601	1.28	0.0148291	0.158	1.977	-0.1556	0.898	0.208343	0.594	2.052	-0.009951	0.993	0.955824	0.806	1.983	0.1868	1.14	0.26893	0.705	1.972	-0.212	0.863	0.168208	0.584	1.917	-0.3021	0.811	0.00429967	0.0974	1.823
12655_at	12655	Chi3l3	chitinase 3-like 3	10	Mm.387173	3	-106275609	GO:0005975 /// GO:0006032 /// GO:0006954	carbohydrate metabolic process /// chitin catabolic process /// inflammatory response	GO:0003824 /// GO:0004553 /// GO:0004563 /// GO:0004568 /// GO:0005529 /// GO:0008061 /// GO:0043169	catalytic activity /// hydrolase activity, hydrolyzing O-glycosyl compounds /// beta-N-acetylhexosaminidase activity /// chitinase activity /// sugar binding /// chitin binding /// cation binding	GO:0016023	cytoplasmic membrane-bound vesicle	2.276	0.3229	1.25	0.0598784	0.866	2.985	1.513	2.85	0.00557957	0.104	2.641	0.9256	1.9	0.144781	0.542	2.32	-0.2194	0.859	0.107321	0.45	2.218	0.1782	1.13	0.444944	0.766	2.262	0.274	1.21	0.290697	0.657	1.984	-0.1189	0.921	0.403051	0.581	1.965
12662_at	12662	Chm	choroidermia	9	Mm.257316	X	-109157535	GO:0001568 /// GO:0006886 /// GO:0043087	blood vessel development /// intracellular protein transport /// regulation of GTPase activity	GO:0004663 /// GO:0005084 /// GO:0005096 /// GO:0005097	Rab-protein geranylgeranyltransferase activity /// Rab escort protein activity /// GTPase activator activity /// Rab GTPase activator activity	GO:0005968	Rab-protein geranylgeranyltransferase complex	7.205	-0.05216	0.964	0.809389	0.915	7.179	0.2903	1.22	0.0158355	0.163	7.201	0.2146	1.16	0.0525258	0.42	6.954	0.1521	1.11	0.187753	0.541	6.95	0.002899	1	0.979379	0.871	7.018	-0.06618	0.955	0.695624	0.787	6.847	-0.1024	0.931	0.422962	0.589	6.939
12684_at	12684	Cideb	cell death-inducing DNA fragmentation factor, alpha subunit-like effector B	11	Mm.435554	14	-54708120	GO:0006915 /// GO:0006917	apoptosis /// induction of apoptosis	GO:0005515	protein binding	GO:0005622 /// GO:0005829	intracellular /// cytosol	11.03	0.101	1.07	0.445088	0.875	10.95	-0.158	0.896	0.241275	0.464	11	0.1122	1.08	0.184745	0.578	11.07	0.3189	1.25	0.00462624	0.13	11.14	0.256	1.19	0.0132339	0.328	11.08	0.1551	1.11	0.281535	0.652	11.24	0.3404	1.27	0.000916598	0.046	11.2
12686_at	12686	Elovl3	elongation of very long chain fatty acids (FEN1/Elo2, SUR4/Elo3, yeast)-like 3	11	Mm.21806, Mm.264016	19	46185209	GO:0006633 /// GO:0008610	fatty acid biosynthetic process /// lipid biosynthetic process		NA	GO:0005783 /// GO:0016020 /// GO:0016021	endoplasmic reticulum /// membrane /// integral to membrane	9.965	0.04808	1.03	0.954136	0.927	9.259	-1.3	0.406	0.000360474	0.0381	9.266	-0.5421	0.687	0.289578	0.649	9.338	0.4979	1.41	0.0285227	0.272	9.849	0.03681	1.03	0.898023	0.86	9.571	0.4557	1.37	0.207282	0.613	9.798	-0.7376	0.6	0.0220697	0.193	9.805
12695_at	12695	Inadl	InaD-like (Drosophila)	11	Mm.90218	4	c(97887843, 98038651)	GO:0007242	intracellular signaling cascade	GO:0005515	protein binding	GO:0005923 /// GO:0016020 /// GO:0045177	tight junction /// membrane /// apical part of cell	3.451	-0.06229	0.958	0.718308	0.907	3.402	-0.006497	0.996	0.97016	0.712	3.354	-0.02439	0.983	0.822908	0.806	3.387	0.4116	1.33	0.00112204	0.0716	3.339	0.0426	1.03	0.795363	0.844	3.615	-0.2548	0.838	0.0839934	0.515	3.438	-0.1959	0.873	0.134147	0.39	3.511
12696_at	12696	Cirbp	cold inducible RNA binding protein	11	Mm.17898	10	79570969		NA	GO:0000166 /// GO:0003676 /// GO:0003723	nucleotide binding /// nucleic acid binding /// RNA binding	GO:0005634	nucleus	3.598	0.1436	1.1	0.407813	0.872	3.718	-0.09143	0.939	0.755934	0.665	3.907	0.01693	1.01	0.954149	0.828	3.666	0.8358	1.78	0.000633103	0.0519	3.671	-0.3512	0.784	0.339923	0.731	4.521	0.6417	1.56	0.0276643	0.408	3.364	-0.5594	0.679	0.0139255	0.16	3.687
12700_at	12700	Cish	cytokine inducible SH2-containing protein	11	Mm.4592	9	107154789	GO:0001558 /// GO:0007205 /// GO:0007242 /// GO:0009968	regulation of cell growth /// protein kinase C activation /// intracellular signaling cascade /// negative regulation of signal transduction	GO:0005515	protein binding	GO:0005886	plasma membrane	4.268	-0.2658	0.832	0.751599	0.911	4.947	-0.7841	0.581	0.43763	0.563	4.706	0.8105	1.75	0.36712	0.682	4.558	1.075	2.11	0.237402	0.581	4.844	2.872	7.32	0.000509203	0.118	4.108	0.9004	1.87	0.297745	0.661	4.308	-1.502	0.353	0.0501972	0.268	4.633
12702_at	12702	Socs3	suppressor of cytokine signaling 3	11	Mm.3468	11	-117782178	GO:0001558 /// GO:0001932 /// GO:0007242 /// GO:0009968 /// GO:0046627	regulation of cell growth /// regulation of protein amino acid phosphorylation /// intracellular signaling cascade /// negative regulation of signal transduction /// negative regulation of insulin receptor signaling pathway	GO:0005515	protein binding		NA	2.635	0.3737	1.3	0.215065	0.866	2.883	0.6017	1.52	0.0223096	0.185	3.216	0.889	1.85	0.250808	0.626	3.631	-0.029	0.98	0.967959	0.808	2.802	0.7081	1.63	0.0178605	0.355	2.875	1.289	2.44	0.00335983	0.287	2.579	-0.5967	0.661	0.000541753	0.036	2.937
12724_at	12724	Clcn2	chloride channel 2	7	Mm.177761	16	-20616508	GO:0006810 /// GO:0006811 /// GO:0006821	transport /// ion transport /// chloride transport	GO:0005216 /// GO:0005244 /// GO:0005247 /// GO:0005254 /// GO:0031404	ion channel activity /// voltage-gated ion channel activity /// voltage-gated chloride channel activity /// chloride channel activity /// chloride ion binding	GO:0016020 /// GO:0016021	membrane /// integral to membrane	5.434	0.5233	1.44	0.229062	0.866	5.704	0.1647	1.12	0.539622	0.601	5.442	0.5885	1.5	0.0499703	0.416	5.789	0.5836	1.5	0.000293717	0.0365	5.532	0.2326	1.17	0.435352	0.763	5.376	-0.03616	0.975	0.898365	0.821	5.895	0.3547	1.28	0.208041	0.46	5.941
12737_at	12737	Cldn1	claudin 1	8	Mm.289441	16	-26271999	GO:0016338	calcium-independent cell-cell adhesion	GO:0005198 /// GO:0005515 /// GO:0042802	structural molecule activity /// protein binding /// identical protein binding	GO:0005615 /// GO:0005923 /// GO:0016020 /// GO:0016021	extracellular space /// tight junction /// membrane /// integral to membrane	4.354	-0.2044	0.868	0.559431	0.889	3.393	-0.6396	0.642	0.00160391	0.0579	3.166	-0.3964	0.76	0.168168	0.568	3.188	0.4648	1.38	0.054875	0.354	3.841	0.1203	1.09	0.837071	0.851	4.39	0.2135	1.16	0.583201	0.76	3.874	-0.573	0.672	0.025078	0.205	3.848
12753_at	12753	Clock	circadian locomoter output cycles kaput	11	Mm.3552, Mm.392894	5	-77286951	GO:0006350 /// GO:0006355 /// GO:0007165 /// GO:0007623 /// GO:0045449 /// GO:0048511	transcription /// regulation of transcription, DNA-dependent /// signal transduction /// circadian rhythm /// regulation of transcription /// rhythmic process	GO:0003677 /// GO:0003700 /// GO:0004871 /// GO:0005515 /// GO:0008134 /// GO:0030528	DNA binding /// transcription factor activity /// signal transducer activity /// protein binding /// transcription factor binding /// transcription regulator activity	GO:0005634 /// GO:0005737	nucleus /// cytoplasm	5.908	0.01299	1.01	0.955804	0.927	5.38	-0.3292	0.796	0.189362	0.423	5.32	-0.2289	0.853	0.382101	0.688	5.107	-0.1806	0.882	0.380715	0.66	5.466	-0.3601	0.779	0.12853	0.604	5.239	0.03216	1.02	0.867018	0.815	5.552	-0.4105	0.752	0.0129442	0.156	5.457
12759_at	12759	Clu	clusterin	11	Mm.200608	14	64922734	GO:0008219	cell death		NA	GO:0005615	extracellular space	12.46	0.2537	1.19	0.0501	0.866	12.64	0.4962	1.41	0.000416176	0.0411	12.4	0.07974	1.06	0.541177	0.74	12.45	0.08299	1.06	0.341435	0.641	12.39	-0.07935	0.946	0.403871	0.753	12.44	-0.07372	0.95	0.641257	0.774	12.38	-0.06932	0.953	0.399881	0.579	12.34
12795_at	12795	Plk3	polo-like kinase 3 (Drosophila)	10	Mm.259022	4	-116626587	GO:0006468	protein amino acid phosphorylation	GO:0000166 /// GO:0004672 /// GO:0004674 /// GO:0005515 /// GO:0005524 /// GO:0016301 /// GO:0016740	nucleotide binding /// protein kinase activity /// protein serine/threonine kinase activity /// protein binding /// ATP binding /// kinase activity /// transferase activity		NA	5.652	-1.866	0.274	0.015021	0.817	6.126	-1.043	0.485	0.0261155	0.198	6.255	-0.6349	0.644	0.189327	0.581	6.423	-1.898	0.268	0.0466811	0.327	6.217	0.06104	1.04	0.886484	0.859	5.484	-0.4352	0.74	0.36977	0.694	5.434	-1.706	0.307	0.00516154	0.106	5.769
12808_at	12808	Cobl	cordon-bleu	11	Mm.22847	11	-12136680	GO:0001843	neural tube closure		NA		NA	5.303	0.4857	1.4	0.0977997	0.866	5.758	1.096	2.14	0.000296866	0.037	5.586	0.4212	1.34	0.235179	0.616	5.701	-0.5234	0.696	0.0187759	0.234	5.108	-0.6198	0.651	0.00717066	0.26	5.382	0.2351	1.18	0.331343	0.676	4.606	-0.5162	0.699	0.14643	0.404	4.928
12822_at	12822	Col18a1	procollagen, type XVIII, alpha 1	11	Mm.4352	10	-76495896	GO:0001525 /// GO:0001886 /// GO:0006817 /// GO:0007155 /// GO:0008284 /// GO:0030198 /// GO:0030335 /// GO:0043065	angiogenesis /// endothelial cell morphogenesis /// phosphate transport /// cell adhesion /// positive regulation of cell proliferation /// extracellular matrix organization and biogenesis /// positive regulation of cell migration /// positive regulation of apoptosis	GO:0005198 /// GO:0005201 /// GO:0005515 /// GO:0008270 /// GO:0030020 /// GO:0046872	structural molecule activity /// extracellular matrix structural constituent /// protein binding /// zinc ion binding /// extracellular matrix structural constituent conferring tensile strength /// metal ion binding	GO:0005578 /// GO:0005581 /// GO:0005604 /// GO:0005615 /// GO:0005737 /// GO:0031012	extracellular matrix (sensu Metazoa) /// collagen /// basement membrane /// extracellular space /// cytoplasm /// extracellular matrix	9.692	0.2555	1.19	0.115811	0.866	9.652	0.08183	1.06	0.714191	0.654	9.565	0.0156	1.01	0.929395	0.825	9.538	0.4333	1.35	0.000534495	0.0479	9.579	0.2113	1.16	0.0159416	0.345	9.609	0.193	1.14	0.253308	0.639	9.566	0.07657	1.05	0.339175	0.545	9.663
12832_at	12832	Col5a2	procollagen, type V, alpha 2	11	Mm.10299	1	-45318876	GO:0006817 /// GO:0007155 /// GO:0009987	phosphate transport /// cell adhesion /// cellular process	GO:0005201 /// GO:0030020	extracellular matrix structural constituent /// extracellular matrix structural constituent conferring tensile strength	GO:0005578 /// GO:0005581 /// GO:0005588 /// GO:0005615 /// GO:0005737	extracellular matrix (sensu Metazoa) /// collagen /// collagen type V /// extracellular space /// cytoplasm	2.046	-0.03905	0.973	0.861377	0.921	2.011	0.1581	1.12	0.507089	0.589	2.294	-0.2837	0.821	0.0776016	0.463	2.054	0.04838	1.03	0.769866	0.775	2.118	0.2515	1.19	0.309175	0.717	2.343	-0.5392	0.688	0.0167683	0.372	2.083	-0.215	0.862	0.288952	0.516	2.026
12833_at	12833	Col6a1	procollagen, type VI, alpha 1	11	Mm.2509	10	-76152507	GO:0006508 /// GO:0006817 /// GO:0007155	proteolysis /// phosphate transport /// cell adhesion	GO:0004289 /// GO:0005198 /// GO:0005201 /// GO:0005515 /// GO:0030020	subtilase activity /// structural molecule activity /// extracellular matrix structural constituent /// protein binding /// extracellular matrix structural constituent conferring tensile strength	GO:0005578 /// GO:0005581 /// GO:0005615 /// GO:0005737	extracellular matrix (sensu Metazoa) /// collagen /// extracellular space /// cytoplasm	4.854	-0.1434	0.905	0.748811	0.911	4.618	0.2478	1.19	0.377327	0.535	4.836	-0.7522	0.594	0.20217	0.589	4.541	0.439	1.36	0.0390578	0.31	4.635	-0.1598	0.895	0.567275	0.802	4.988	-0.7736	0.585	0.0347868	0.429	4.279	-0.3954	0.76	0.183601	0.44	4.131
12834_at	12834	Col6a2	procollagen, type VI, alpha 2	11	Mm.1949	10	-76039477	GO:0006817 /// GO:0007155	phosphate transport /// cell adhesion	GO:0005198 /// GO:0005201 /// GO:0005515 /// GO:0030020	structural molecule activity /// extracellular matrix structural constituent /// protein binding /// extracellular matrix structural constituent conferring tensile strength	GO:0005578 /// GO:0005581 /// GO:0005615 /// GO:0005737	extracellular matrix (sensu Metazoa) /// collagen /// extracellular space /// cytoplasm	3.359	-0.2512	0.84	0.422422	0.875	3.195	0.4893	1.4	0.152138	0.392	3.553	-0.3661	0.776	0.454565	0.715	2.888	0.2573	1.2	0.264096	0.599	3.202	-0.03475	0.976	0.889792	0.86	3.377	-0.7123	0.61	0.0183727	0.374	2.897	-0.1759	0.885	0.413563	0.584	2.847
12894_at	12894	Cpt1a	carnitine palmitoyltransferase 1a, liver	11	Mm.18522	19	3323347	GO:0006629 /// GO:0006631 /// GO:0006810	lipid metabolic process /// fatty acid metabolic process /// transport	GO:0004095 /// GO:0008415 /// GO:0016740	carnitine O-palmitoyltransferase activity /// acyltransferase activity /// transferase activity	GO:0005739 /// GO:0005743 /// GO:0016020 /// GO:0016021 /// GO:0019867	mitochondrion /// mitochondrial inner membrane /// membrane /// integral to membrane /// outer membrane	10.27	0.3343	1.26	0.0740169	0.866	10.3	0.07558	1.05	0.558714	0.607	10.37	0.1547	1.11	0.377195	0.686	10.59	0.2734	1.21	0.079663	0.406	10.5	0.3686	1.29	0.0128112	0.327	10.74	0.3285	1.26	0.0288385	0.411	10.69	0.5481	1.46	5.77184e-05	0.0119	10.75
12908_at	12908	Crat	carnitine acetyltransferase	11	Mm.20396	2	-30222484	GO:0006629 /// GO:0006631 /// GO:0006810	lipid metabolic process /// fatty acid metabolic process /// transport	GO:0004092 /// GO:0008415 /// GO:0016740	carnitine O-acetyltransferase activity /// acyltransferase activity /// transferase activity	GO:0005739 /// GO:0005777 /// GO:0005783	mitochondrion /// peroxisome /// endoplasmic reticulum	5.846	-0.6299	0.646	0.0803192	0.866	5.653	-0.305	0.809	0.0975161	0.331	6.019	-0.5242	0.695	0.0153094	0.294	5.629	-0.5174	0.699	0.101316	0.446	6.248	0.1232	1.09	0.636894	0.817	6.481	0.1249	1.09	0.783308	0.804	6.672	0.6665	1.59	0.0891372	0.335	6.475
12916_at	12916	Crem	cAMP responsive element modulator	11	Mm.5244	18	-3266353	GO:0006350 /// GO:0006355 /// GO:0007283	transcription /// regulation of transcription, DNA-dependent /// spermatogenesis	GO:0003677 /// GO:0003700 /// GO:0005515 /// GO:0043565 /// GO:0046983	DNA binding /// transcription factor activity /// protein binding /// sequence-specific DNA binding /// protein dimerization activity	GO:0005634 /// GO:0005667	nucleus /// transcription factor complex	7.433	-0.2543	0.838	0.222131	0.866	7.167	-0.6402	0.642	0.00531241	0.102	7.14	-0.2204	0.858	0.414238	0.7	7.521	-0.7906	0.578	0.00561067	0.141	7.527	-0.3041	0.81	0.217116	0.682	7.285	-0.0888	0.94	0.762221	0.801	7.46	-0.4129	0.751	0.00656649	0.117	7.552
12925_at	12925	Crip1	cysteine-rich protein 1 (intestinal)	9	Mm.272368	12	113599819		NA	GO:0008270 /// GO:0046872	zinc ion binding /// metal ion binding		NA	6.666	-0.2435	0.845	0.589932	0.89	7.012	0.6078	1.52	0.00287832	0.077	7.07	-0.3	0.812	0.250526	0.626	6.653	-0.1255	0.917	0.614924	0.741	6.77	0.2567	1.19	0.384527	0.747	6.693	-0.6129	0.654	0.0851817	0.515	6.431	0.04815	1.03	0.864178	0.736	6.328
12952_at	12952	Cry1	cryptochrome 1 (photolyase-like)	11	Mm.26237	10	-84561499	GO:0006281 /// GO:0006350 /// GO:0006355 /// GO:0007623 /// GO:0018298 /// GO:0048511 /// GO:0050896	DNA repair /// transcription /// regulation of transcription, DNA-dependent /// circadian rhythm /// protein-chromophore linkage /// rhythmic process /// response to stimulus	GO:0000166 /// GO:0003913 /// GO:0004872 /// GO:0005515	nucleotide binding /// DNA photolyase activity /// receptor activity /// protein binding	GO:0005634	nucleus	5.122	-0.3402	0.79	0.394353	0.871	4.951	-0.7162	0.609	0.00974651	0.13	4.788	0.2236	1.17	0.354428	0.677	5.3	-0.9679	0.511	0.00765762	0.161	4.885	-0.6149	0.653	0.0206134	0.368	4.445	0.2917	1.22	0.4347	0.715	4.909	0.3926	1.31	0.122251	0.376	4.822
12960_at	12960	Crybb1	crystallin, beta B1	9	Mm.29488	5	112496123	GO:0007423	sensory organ development	GO:0005212	structural constituent of eye lens	GO:0005737	cytoplasm	2.167	-0.2191	0.859	0.271697	0.866	2.233	0.008771	1.01	0.941941	0.706	2.131	-0.04565	0.969	0.623059	0.76	2.203	-0.0403	0.972	0.744939	0.77	2.174	0.1449	1.11	0.105538	0.577	2.208	0.1028	1.07	0.406319	0.705	2.301	0.3268	1.25	0.00198424	0.0685	2.271
12971_at	12971	Crym	crystallin, mu	9	Mm.9114	7	-119977532	GO:0007423	sensory organ development	GO:0005212	structural constituent of eye lens	GO:0005737	cytoplasm	2.094	-0.2105	0.864	0.269821	0.866	2.072	0.3061	1.24	0.146868	0.387	2.333	-0.4604	0.727	0.225857	0.608	1.965	-0.1814	0.882	0.258089	0.596	2.162	-0.1824	0.881	0.302737	0.713	1.971	-0.6913	0.619	0.00143755	0.268	2.035	-0.0755	0.949	0.363396	0.559	1.948
12972_at	12972	Cryz	crystallin, zeta	11	Mm.374855	3	154532491	GO:0007423	sensory organ development	GO:0003960 /// GO:0005212 /// GO:0008270 /// GO:0016491	NADPH:quinone reductase activity /// structural constituent of eye lens /// zinc ion binding /// oxidoreductase activity	GO:0005737	cytoplasm	7.664	0.179	1.13	0.34279	0.871	7.689	0.04253	1.03	0.787844	0.671	7.631	0.07444	1.05	0.651568	0.766	7.753	0.1525	1.11	0.126622	0.478	7.767	0.2617	1.2	0.0820419	0.542	7.715	0.1174	1.08	0.558929	0.752	8.002	0.3919	1.31	0.00205238	0.0695	7.946
12984_at	12984	Csf2rb2	colony stimulating factor 2 receptor, beta 2, low-affinity (granulocyte-macrophage)	11	Mm.1940	15	-78109764	GO:0019221	cytokine and chemokine mediated signaling pathway	GO:0004872 /// GO:0004896 /// GO:0004907	receptor activity /// hematopoietin/interferon-class (D200-domain) cytokine receptor activity /// interleukin receptor activity	GO:0016020 /// GO:0016021	membrane /// integral to membrane	2.03	-0.4073	0.754	0.0335	0.866	2.036	0.6285	1.55	0.0008277	0.0486	2.172	-0.05968	0.959	0.827694	0.807	1.919	-0.1374	0.909	0.299102	0.619	1.959	0.03818	1.03	0.882541	0.859	2.07	-0.4556	0.729	0.0602532	0.48	1.929	-0.3813	0.768	0.0412331	0.247	1.79
13009_at	13009	Csrp3	cysteine and glycine-rich protein 3	10	Mm.17235	7	-48698418	GO:0002026 /// GO:0006874 /// GO:0007275 /// GO:0007519 /// GO:0030154 /// GO:0048738	cardiac inotropy /// calcium ion homeostasis /// multicellular organismal development /// striated muscle development /// cell differentiation /// cardiac muscle development	GO:0005515 /// GO:0008270 /// GO:0046872	protein binding /// zinc ion binding /// metal ion binding	GO:0005634 /// GO:0030018	nucleus /// Z disc	6.825	1.026	2.04	0.0315788	0.866	7.344	0.5838	1.5	0.0153314	0.161	7.023	0.9705	1.96	0.00625621	0.209	7.089	0.4719	1.39	0.0132926	0.202	7.237	0.7205	1.65	0.0140784	0.33	7.052	2.018	4.05	0.00809003	0.341	7.276	1.181	2.27	0.000789893	0.0438	7.363
13019_at	13019	Ctf1	cardiotrophin 1	11	Mm.389954	7	127503883	GO:0048666	neuron development	GO:0005125	cytokine activity	GO:0005615	extracellular space	2.8	-0.003367	0.998	0.983697	0.929	2.823	0.02231	1.02	0.868081	0.69	2.824	0.2123	1.16	0.251919	0.627	2.853	0.3695	1.29	0.0259325	0.262	3.073	0.6205	1.54	0.00179606	0.176	3.023	0.3097	1.24	0.216702	0.618	3.232	0.4674	1.38	0.0021186	0.0704	3.088
13030_at	13030	Ctsb	cathepsin B	11	Mm.236553, Mm.435047	14	62076574	GO:0006508 /// GO:0006979 /// GO:0050790	proteolysis /// response to oxidative stress /// regulation of catalytic activity	GO:0004197 /// GO:0004213 /// GO:0004601 /// GO:0005515 /// GO:0008233 /// GO:0008234 /// GO:0016787	cysteine-type endopeptidase activity /// cathepsin B activity /// peroxidase activity /// protein binding /// peptidase activity /// cysteine-type peptidase activity /// hydrolase activity	GO:0005739 /// GO:0005764	mitochondrion /// lysosome	5.986	0.2944	1.23	0.202805	0.866	6.197	0.4265	1.34	0.00384003	0.0878	6.098	0.1108	1.08	0.511851	0.732	5.952	-0.03845	0.974	0.761976	0.774	5.965	0.03789	1.03	0.773744	0.841	6.013	-0.0292	0.98	0.93421	0.827	5.92	-0.1911	0.876	0.302282	0.523	5.853
13033_at	13033	Ctsd	cathepsin D	11	Mm.231395, Mm.392048	7	-142185306	GO:0006508	proteolysis	GO:0004190 /// GO:0004192 /// GO:0004194 /// GO:0008233 /// GO:0016787	aspartic-type endopeptidase activity /// cathepsin D activity /// pepsin A activity /// peptidase activity /// hydrolase activity	GO:0005739 /// GO:0005764	mitochondrion /// lysosome	9.269	-0.19	0.877	0.379628	0.871	9.441	0.6017	1.52	0.00227238	0.0684	9.355	-0.218	0.86	0.0443732	0.404	9.155	-0.03164	0.978	0.82667	0.784	9.275	-0.2311	0.852	0.186216	0.662	9.311	-0.2642	0.833	0.267321	0.645	9.212	-0.07634	0.948	0.607257	0.661	9.183
13040_at	13040	Ctss	cathepsin S	9	Mm.3619	3	95612247	GO:0006508	proteolysis	GO:0004197 /// GO:0004218 /// GO:0008233 /// GO:0008234 /// GO:0016787	cysteine-type endopeptidase activity /// cathepsin S activity /// peptidase activity /// cysteine-type peptidase activity /// hydrolase activity	GO:0005615 /// GO:0005764 /// GO:0016020	extracellular space /// lysosome /// membrane	10.32	-0.1958	0.873	0.497458	0.879	10.46	0.6182	1.53	0.022315	0.185	10.44	0.01163	1.01	0.943772	0.826	10.36	-0.1717	0.888	0.261949	0.598	10.32	-0.09814	0.934	0.682473	0.829	10.44	-0.2879	0.819	0.303424	0.664	9.957	-0.4485	0.733	0.0434476	0.252	9.921
13056_at	13056	Cyb561	cytochrome b-561	11	Mm.149403	11	-105749795	GO:0006118 /// GO:0006810	electron transport /// transport	GO:0000293 /// GO:0005215 /// GO:0005506 /// GO:0046872	ferric-chelate reductase activity /// transporter activity /// iron ion binding /// metal ion binding	GO:0016020 /// GO:0016021	membrane /// integral to membrane	3.739	1.061	2.09	0.130164	0.866	4.3	2.19	4.56	0.00065006	0.0459	3.739	0.5425	1.46	0.449046	0.713	3.576	-0.3787	0.769	0.168038	0.521	3.408	-0.4153	0.75	0.186105	0.662	3.879	0.576	1.49	0.33254	0.676	2.98	-0.7289	0.603	0.0197286	0.186	2.752
13058_at	13058	Cybb	cytochrome b-245, beta polypeptide	11	Mm.200362	X	-8593664	GO:0006118 /// GO:0006810 /// GO:0006811	electron transport /// transport /// ion transport	GO:0005216 /// GO:0005244 /// GO:0005506 /// GO:0016491 /// GO:0046872 /// GO:0050660	ion channel activity /// voltage-gated ion channel activity /// iron ion binding /// oxidoreductase activity /// metal ion binding /// FAD binding	GO:0005737 /// GO:0005739 /// GO:0005886 /// GO:0005887 /// GO:0016020 /// GO:0016021	cytoplasm /// mitochondrion /// plasma membrane /// integral to plasma membrane /// membrane /// integral to membrane	6.046	-0.06165	0.958	0.855676	0.92	6.384	0.7213	1.65	0.00409431	0.091	6.306	0.1362	1.1	0.372495	0.685	6.055	-0.1662	0.891	0.306296	0.623	6.069	0.1505	1.11	0.645302	0.82	6.175	-0.6129	0.654	0.0873292	0.518	5.641	-0.735	0.601	0.0193527	0.183	5.678
13074_at	13074	Cyp17a1	cytochrome P450, family 17, subfamily a, polypeptide 1	9	Mm.1262	19	-46720493	GO:0006118 /// GO:0006700	electron transport /// C21-steroid hormone biosynthetic process	GO:0004497 /// GO:0004508 /// GO:0005506 /// GO:0016491 /// GO:0016829 /// GO:0020037 /// GO:0046872	monooxygenase activity /// steroid 17-alpha-monooxygenase activity /// iron ion binding /// oxidoreductase activity /// lyase activity /// heme binding /// metal ion binding	GO:0005739 /// GO:0016020 /// GO:0030424 /// GO:0043025	mitochondrion /// membrane /// axon /// cell soma	2.974	-0.1773	0.884	0.805675	0.915	3.416	2.609	6.1	0.00429595	0.0929	3.763	0.864	1.82	0.429905	0.707	2.725	0.2338	1.18	0.357294	0.649	3.603	0.8552	1.81	0.314843	0.72	4.411	1.091	2.13	0.420013	0.71	3.611	1.102	2.15	0.162643	0.42	4.36
13088_at	13088	Cyp2b10	cytochrome P450, family 2, subfamily b, polypeptide 10	11	Mm.218749	7	c(25606435, 25606423)	GO:0006118	electron transport	GO:0004497 /// GO:0005506 /// GO:0016491 /// GO:0016712 /// GO:0020037 /// GO:0046872 /// GO:0050381	monooxygenase activity /// iron ion binding /// oxidoreductase activity /// oxidoreductase activity, acting on paired donors, with incorporation or reduction of molecular oxygen, reduced flavin or flavoprotein as one donor, and incorporation of one atom of oxygen /// heme binding /// metal ion binding /// unspecific monooxygenase activity	GO:0005783 /// GO:0005792 /// GO:0016020	endoplasmic reticulum /// microsome /// membrane	3.462	-1.718	0.304	0.125981	0.866	2.627	-0.4338	0.74	0.0736622	0.295	3.083	-1.119	0.46	0.0269273	0.357	2.732	-0.118	0.921	0.540028	0.718	2.626	-0.6581	0.634	0.0152374	0.339	3.4	-2.589	0.166	0.00567191	0.334	3.14	-0.9402	0.521	0.048014	0.264	2.801
13094_at	13094	Cyp2b9	cytochrome P450, family 2, subfamily b, polypeptide 9	11	Mm.14413	7	25882168	GO:0006118	electron transport	GO:0004497 /// GO:0005506 /// GO:0016491 /// GO:0016712 /// GO:0020037 /// GO:0046872 /// GO:0050381	monooxygenase activity /// iron ion binding /// oxidoreductase activity /// oxidoreductase activity, acting on paired donors, with incorporation or reduction of molecular oxygen, reduced flavin or flavoprotein as one donor, and incorporation of one atom of oxygen /// heme binding /// metal ion binding /// unspecific monooxygenase activity	GO:0005783 /// GO:0005792 /// GO:0016020	endoplasmic reticulum /// microsome /// membrane	1.906	-0.4713	0.721	0.247903	0.866	1.683	0.1436	1.1	0.322545	0.511	1.587	0.0387	1.03	0.799157	0.801	1.503	0.3352	1.26	0.0515743	0.344	1.796	0.6495	1.57	0.245342	0.692	1.411	-0.4336	0.74	0.00614833	0.338	2.252	0.3837	1.3	0.433115	0.595	1.802
13095_at	13095	Cyp2c29	cytochrome P450, family 2, subfamily c, polypeptide 29	6	Mm.20764	19	39340395	GO:0006118	electron transport	GO:0004497 /// GO:0005506 /// GO:0016491 /// GO:0016712 /// GO:0020037 /// GO:0046872 /// GO:0050381	monooxygenase activity /// iron ion binding /// oxidoreductase activity /// oxidoreductase activity, acting on paired donors, with incorporation or reduction of molecular oxygen, reduced flavin or flavoprotein as one donor, and incorporation of one atom of oxygen /// heme binding /// metal ion binding /// unspecific monooxygenase activity	GO:0005615 /// GO:0005783 /// GO:0005792 /// GO:0016020	extracellular space /// endoplasmic reticulum /// microsome /// membrane	12.05	-1.149	0.451	7.73036e-05	0.181	11.79	-1.387	0.382	0.000228139	0.034	12.21	-0.7574	0.592	0.000111338	0.0444	11.98	-0.6488	0.638	0.00530234	0.138	12.12	-0.6544	0.635	0.00665452	0.258	11.82	-0.9094	0.532	0.0433743	0.451	12.37	-0.325	0.798	0.0123142	0.153	12.39
13096_at	13096	Cyp2c37	cytochrome P450, family 2. subfamily c, polypeptide 37	11	Mm.38963	19	40045750	GO:0006118	electron transport	GO:0004497 /// GO:0005506 /// GO:0016491 /// GO:0016712 /// GO:0020037 /// GO:0046872 /// GO:0050381	monooxygenase activity /// iron ion binding /// oxidoreductase activity /// oxidoreductase activity, acting on paired donors, with incorporation or reduction of molecular oxygen, reduced flavin or flavoprotein as one donor, and incorporation of one atom of oxygen /// heme binding /// metal ion binding /// unspecific monooxygenase activity	GO:0005783 /// GO:0005792 /// GO:0016020	endoplasmic reticulum /// microsome /// membrane	10.3	0.3581	1.28	0.647983	0.9	10.46	-0.8124	0.569	0.0744849	0.296	10.41	0.4806	1.4	0.276273	0.644	10.77	-0.09966	0.933	0.553725	0.722	10.42	0.1374	1.1	0.803192	0.844	9.686	0.7862	1.72	0.36722	0.694	10.81	0.3049	1.24	0.491437	0.62	11.09
13112_at	13112	Cyp3a11	cytochrome P450, family 3, subfamily a, polypeptide 11	11	Mm.332844	5	-146158841	GO:0006118	electron transport	GO:0004497 /// GO:0005506 /// GO:0016491 /// GO:0016712 /// GO:0020037 /// GO:0046872 /// GO:0050381	monooxygenase activity /// iron ion binding /// oxidoreductase activity /// oxidoreductase activity, acting on paired donors, with incorporation or reduction of molecular oxygen, reduced flavin or flavoprotein as one donor, and incorporation of one atom of oxygen /// heme binding /// metal ion binding /// unspecific monooxygenase activity	GO:0005783 /// GO:0005792 /// GO:0016020	endoplasmic reticulum /// microsome /// membrane	12.91	-0.302	0.811	0.021801	0.841	12.71	-0.6051	0.657	0.00081451	0.0485	12.74	-0.603	0.658	0.00891446	0.238	12.78	-0.4035	0.756	0.00366988	0.119	12.8	-0.4134	0.751	0.00266897	0.202	12.54	-0.8137	0.569	0.0130002	0.359	12.85	-0.3087	0.807	0.00141048	0.0574	12.8
13113_at	13113	Cyp3a13	cytochrome P450, family 3, subfamily a, polypeptide 13	11	Mm.289886	5	-138122720	GO:0006118 /// GO:0006805	electron transport /// xenobiotic metabolic process	GO:0004497 /// GO:0005506 /// GO:0016491 /// GO:0016712 /// GO:0020037 /// GO:0046872 /// GO:0050381	monooxygenase activity /// iron ion binding /// oxidoreductase activity /// oxidoreductase activity, acting on paired donors, with incorporation or reduction of molecular oxygen, reduced flavin or flavoprotein as one donor, and incorporation of one atom of oxygen /// heme binding /// metal ion binding /// unspecific monooxygenase activity	GO:0005624 /// GO:0005783 /// GO:0005792 /// GO:0016020	membrane fraction /// endoplasmic reticulum /// microsome /// membrane	10.58	0.02725	1.02	0.861928	0.921	10.6	0.6123	1.53	0.00218606	0.0664	10.48	-0.04633	0.968	0.859314	0.813	10.48	-0.4768	0.719	0.00804297	0.163	10.28	-0.1837	0.88	0.207823	0.677	10.59	0.02585	1.02	0.929363	0.826	10.3	-0.2813	0.823	0.0822912	0.322	10.36
13119_at	13119	Cyp4a14	cytochrome P450, family 4, subfamily a, polypeptide 14	10	Mm.250901	4	-114984077	GO:0006118	electron transport	GO:0004497 /// GO:0005506 /// GO:0016491 /// GO:0018685 /// GO:0020037 /// GO:0046872	monooxygenase activity /// iron ion binding /// oxidoreductase activity /// alkane 1-monooxygenase activity /// heme binding /// metal ion binding	GO:0005783 /// GO:0005792 /// GO:0016020	endoplasmic reticulum /// microsome /// membrane	9.586	-1.015	0.495	0.265004	0.866	9.605	-0.6365	0.643	0.273227	0.483	9.772	-1.916	0.265	2.19706e-05	0.0231	7.626	-3.291	0.102	0.0146905	0.21	9.307	0.1262	1.09	0.811583	0.846	8.865	-1.633	0.322	0.305712	0.665	10.28	0.5133	1.43	0.399996	0.579	10.32
13121_at	13121	Cyp51	cytochrome P450, family 51	11	Mm.46044, Mm.140158	5	-4086679	GO:0006118 /// GO:0006508 /// GO:0006694 /// GO:0006695 /// GO:0008610 /// GO:0016126	electron transport /// proteolysis /// steroid biosynthetic process /// cholesterol biosynthetic process /// lipid biosynthetic process /// sterol biosynthetic process	GO:0004295 /// GO:0004497 /// GO:0005506 /// GO:0008168 /// GO:0008398 /// GO:0016491 /// GO:0020037 /// GO:0046872	trypsin activity /// monooxygenase activity /// iron ion binding /// methyltransferase activity /// sterol 14-demethylase activity /// oxidoreductase activity /// heme binding /// metal ion binding	GO:0005615 /// GO:0005792 /// GO:0016020 /// GO:0016021	extracellular space /// microsome /// membrane /// integral to membrane	6.83	-0.8715	0.547	0.117191	0.866	6.01	-2.979	0.127	0.000426696	0.0413	7.007	-0.5637	0.677	0.296212	0.652	6.672	-1.809	0.285	6.81879e-05	0.0196	6.916	-1.59	0.332	0.00068617	0.134	7.019	-0.8632	0.55	0.134304	0.56	6.033	-2.665	0.158	5.28388e-07	0.000531	6.694
13124_at	13124	Cyp8b1	cytochrome P450, family 8, subfamily b, polypeptide 1	11	Mm.20889	9	-121763054	GO:0006118	electron transport	GO:0004497 /// GO:0005506 /// GO:0016491 /// GO:0020037 /// GO:0046872	monooxygenase activity /// iron ion binding /// oxidoreductase activity /// heme binding /// metal ion binding	GO:0005615 /// GO:0005783 /// GO:0005792 /// GO:0016020 /// GO:0016021	extracellular space /// endoplasmic reticulum /// microsome /// membrane /// integral to membrane	9.606	-1.155	0.449	0.0235366	0.841	9.18	-1.576	0.335	0.00255007	0.0714	9.931	-0.5253	0.695	0.249052	0.625	9.921	-0.08663	0.942	0.759842	0.773	10.05	0.246	1.19	0.355112	0.738	10.18	0.2655	1.2	0.46811	0.73	10.08	0.02185	1.02	0.938721	0.75	10.39
13139_at	13139	Dgka	diacylglycerol kinase, alpha	9	Mm.291235	10	-128123083	GO:0007205 /// GO:0007242	protein kinase C activation /// intracellular signaling cascade	GO:0004143 /// GO:0005509 /// GO:0005543 /// GO:0008270 /// GO:0016301 /// GO:0016740 /// GO:0019992 /// GO:0046872	diacylglycerol kinase activity /// calcium ion binding /// phospholipid binding /// zinc ion binding /// kinase activity /// transferase activity /// diacylglycerol binding /// metal ion binding	GO:0005829 /// GO:0005886	cytosol /// plasma membrane	3.678	0.5006	1.41	0.0483662	0.866	3.674	0.09531	1.07	0.467923	0.575	3.706	0.5227	1.44	0.0292159	0.364	3.773	0.4859	1.4	0.0036773	0.119	3.592	0.4738	1.39	0.0077399	0.268	3.46	0.6003	1.52	0.00499248	0.334	3.812	0.4218	1.34	0.0657551	0.296	3.72
13163_at	13163	Daxx	Fas death domain-associated protein	11	Mm.271809	17	33519951	GO:0006350 /// GO:0006355 /// GO:0006915	transcription /// regulation of transcription, DNA-dependent /// apoptosis	GO:0005515 /// GO:0016564	protein binding /// transcriptional repressor activity	GO:0005634 /// GO:0016605	nucleus /// PML body	4.618	0.08188	1.06	0.547	0.884	4.896	0.4951	1.41	0.00101927	0.0505	4.683	0.2342	1.18	0.059266	0.432	4.634	-0.1262	0.916	0.191873	0.544	4.64	0.01125	1.01	0.949143	0.868	4.765	-0.0333	0.977	0.861557	0.814	4.518	-0.09848	0.934	0.459754	0.605	4.593
13169_at	13169	Dbnl	drebrin-like	11	Mm.256925	11	5688532	GO:0006897 /// GO:0006955 /// GO:0016601 /// GO:0051014 /// GO:0051016 /// GO:0051017	endocytosis /// immune response /// Rac protein signal transduction /// actin filament severing /// barbed-end actin filament capping /// actin filament bundle formation	GO:0003779 /// GO:0005515 /// GO:0051015	actin binding /// protein binding /// actin filament binding	GO:0001726 /// GO:0005622 /// GO:0005737 /// GO:0005856 /// GO:0005938 /// GO:0030027	ruffle /// intracellular /// cytoplasm /// cytoskeleton /// cell cortex /// lamellipodium	4.766	0.1748	1.13	0.387971	0.871	4.946	0.9183	1.89	0.000700979	0.0466	4.642	-0.02474	0.983	0.89653	0.819	4.748	0.4605	1.38	0.0377101	0.305	4.65	0.2354	1.18	0.246925	0.693	4.901	-0.2288	0.853	0.306134	0.665	4.527	0.3488	1.27	0.10009	0.351	4.602
13178_at	13178	Dck	deoxycytidine kinase	11	Mm.291037, Mm.298892	5	89839573	GO:0006139	nucleobase, nucleoside, nucleotide and nucleic acid metabolic process	GO:0000166 /// GO:0004137 /// GO:0005524 /// GO:0016301 /// GO:0016740 /// GO:0016773	nucleotide binding /// deoxycytidine kinase activity /// ATP binding /// kinase activity /// transferase activity /// phosphotransferase activity, alcohol group as acceptor	GO:0005634	nucleus	6.199	0.1812	1.13	0.460995	0.876	6.428	0.7664	1.7	0.00538761	0.102	6.412	0.6727	1.59	0.00125267	0.12	6.187	0.08158	1.06	0.755832	0.773	6.033	0.4452	1.36	0.198966	0.671	5.965	0.1813	1.13	0.522046	0.744	5.689	-0.3245	0.799	0.0500143	0.268	5.757
13198_at	13198	Ddit3	DNA-damage inducible transcript 3	11	Mm.110220	10	126693758	GO:0006350 /// GO:0006355 /// GO:0006983 /// GO:0007049 /// GO:0007050 /// GO:0030503 /// GO:0030968 /// GO:0042789 /// GO:0042981	transcription /// regulation of transcription, DNA-dependent /// ER overload response /// cell cycle /// cell cycle arrest /// regulation of cell redox homeostasis /// unfolded protein response /// mRNA transcription from RNA polymerase II promoter /// regulation of apoptosis	GO:0003677 /// GO:0003700 /// GO:0043565 /// GO:0046983	DNA binding /// transcription factor activity /// sequence-specific DNA binding /// protein dimerization activity	GO:0005634	nucleus	7.844	-0.5645	0.676	0.488963	0.879	7.683	0.4339	1.35	0.357972	0.525	7.671	-1.572	0.336	0.0468845	0.412	6.753	0.01468	1.01	0.962498	0.807	7.468	-0.7632	0.589	0.166499	0.65	7.274	-2.636	0.161	0.00188711	0.268	6.465	-1.9	0.268	2.63352e-05	0.00694	6.233
13360_at	13360	Dhcr7	7-dehydrocholesterol reductase	11	Mm.249342	7	143632556	GO:0001568 /// GO:0006694 /// GO:0006695 /// GO:0008610 /// GO:0016126 /// GO:0030154 /// GO:0030324 /// GO:0042127	blood vessel development /// steroid biosynthetic process /// cholesterol biosynthetic process /// lipid biosynthetic process /// sterol biosynthetic process /// cell differentiation /// lung development /// regulation of cell proliferation	GO:0016491 /// GO:0047598	oxidoreductase activity /// 7-dehydrocholesterol reductase activity	GO:0005640 /// GO:0005783 /// GO:0016020 /// GO:0016021	nuclear outer membrane /// endoplasmic reticulum /// membrane /// integral to membrane	8.51	-0.2565	0.837	0.350751	0.871	8.206	-1.306	0.404	0.00764266	0.119	8.647	0.1183	1.09	0.731348	0.785	8.436	-0.4195	0.748	0.0927919	0.431	8.621	-0.4789	0.718	0.03249	0.417	8.682	-0.207	0.866	0.191562	0.599	7.936	-0.9283	0.525	0.00841	0.128	8.38
13370_at	13370	Dio1	deiodinase, iodothyronine, type I	9	Mm.148342	4	-106789397	GO:0042446	hormone biosynthetic process	GO:0004800 /// GO:0008430 /// GO:0016491	thyroxine 5'-deiodinase activity /// selenium binding /// oxidoreductase activity	GO:0005615 /// GO:0016020 /// GO:0016021	extracellular space /// membrane /// integral to membrane	9.886	1.101	2.15	0.0661239	0.866	10.33	0.314	1.24	0.189191	0.423	9.967	1.431	2.7	0.00269874	0.151	10.53	0.4599	1.38	0.00960896	0.176	9.995	0.5432	1.46	0.164693	0.648	9.593	1.778	3.43	0.000647886	0.263	9.967	0.9481	1.93	0.016695	0.172	9.971
13424_at	13424	Dync1h1	dynein cytoplasmic 1 heavy chain 1	9	Mm.181430	12	111049201	GO:0006508 /// GO:0007018	proteolysis /// microtubule-based movement	GO:0000166 /// GO:0003774 /// GO:0003777 /// GO:0004197 /// GO:0005515 /// GO:0005524 /// GO:0016887 /// GO:0017111	nucleotide binding /// motor activity /// microtubule motor activity /// cysteine-type endopeptidase activity /// protein binding /// ATP binding /// ATPase activity /// nucleoside-triphosphatase activity	GO:0005868 /// GO:0005874 /// GO:0030286	cytoplasmic dynein complex /// microtubule /// dynein complex	6.683	-0.2213	0.858	0.1575	0.866	6.706	0.01362	1.01	0.956067	0.71	6.812	-0.256	0.837	0.38875	0.689	6.615	-0.4473	0.733	0.00154388	0.0804	6.593	-0.224	0.856	0.0947323	0.562	6.499	0.0673	1.05	0.723934	0.794	6.53	-0.03653	0.975	0.69723	0.692	6.477
13434_at	13434	Trdmt1	tRNA aspartic acid methyltransferase 1	11	Mm.6979	2	-13428016	GO:0006306 /// GO:0008033	DNA methylation /// tRNA processing	GO:0003677 /// GO:0003723 /// GO:0008168 /// GO:0016428 /// GO:0016740	DNA binding /// RNA binding /// methyltransferase activity /// tRNA (cytosine-5-)-methyltransferase activity /// transferase activity	GO:0005634	nucleus	3.521	0.02141	1.01	0.894022	0.922	3.604	0.453	1.37	0.00192321	0.0617	3.681	-0.09327	0.937	0.600799	0.755	3.632	0.4097	1.33	0.0346939	0.296	3.571	0.382	1.3	0.114691	0.588	3.874	-0.1442	0.905	0.567526	0.752	3.521	-0.2069	0.866	0.200781	0.455	3.595
13602_at	13602	Sparcl1	SPARC-like 1 (mast9, hevin)	11	Mm.29027	5	-104319412		NA	GO:0005509	calcium ion binding	GO:0005578 /// GO:0005615	extracellular matrix (sensu Metazoa) /// extracellular space	4.71	-0.3262	0.798	0.458018	0.875	4.379	-0.1489	0.902	0.569039	0.611	4.954	-0.8406	0.558	0.0368075	0.387	4.273	-0.01948	0.987	0.948681	0.805	4.612	-0.2983	0.813	0.505576	0.787	5.008	-1.121	0.46	0.0299375	0.415	4.694	-0.4307	0.742	0.298661	0.521	4.868
13605_at	13605	Ect2	ect2 oncogene	8	Mm.261453	3	-27288299	GO:0000074 /// GO:0007242 /// GO:0009987 /// GO:0035023 /// GO:0043123	regulation of progression through cell cycle /// intracellular signaling cascade /// cellular process /// regulation of Rho protein signal transduction /// positive regulation of I-kappaB kinase/NF-kappaB cascade	GO:0004871 /// GO:0005085 /// GO:0005089 /// GO:0005515	signal transducer activity /// guanyl-nucleotide exchange factor activity /// Rho guanyl-nucleotide exchange factor activity /// protein binding	GO:0005622	intracellular	2.695	-0.2707	0.829	0.528621	0.883	2.159	-0.01679	0.988	0.906638	0.699	2.662	-0.5511	0.682	0.0182362	0.314	2.412	-0.4247	0.745	0.00278999	0.104	2.57	-0.2484	0.842	0.509536	0.788	2.577	-0.7319	0.602	0.0130122	0.359	2.4	-0.2862	0.82	0.191971	0.447	2.385
13636_at	13636	Efna1	ephrin A1	11	Mm.15675	3	-89357662	GO:0000187 /// GO:0030182 /// GO:0048013 /// GO:0050770	activation of MAPK activity /// neuron differentiation /// ephrin receptor signaling pathway /// regulation of axonogenesis	GO:0048503	GPI anchor binding	GO:0005615 /// GO:0016020	extracellular space /// membrane	7.82	-0.08455	0.943	0.535431	0.884	7.827	0.6305	1.55	0.0740653	0.295	7.765	0.02826	1.02	0.94053	0.826	7.543	-1.238	0.424	0.0011776	0.0716	7.656	-0.9033	0.535	0.0602411	0.494	7.942	-0.3154	0.804	0.338187	0.679	7.584	-0.4877	0.713	0.000944519	0.0464	7.924
13641_at	13641	Efnb1	ephrin B1	11	Mm.3374	X	95338848	GO:0001755 /// GO:0007275 /// GO:0007399 /// GO:0007411 /// GO:0009880 /// GO:0030154 /// GO:0042102	neural crest cell migration /// multicellular organismal development /// nervous system development /// axon guidance /// embryonic pattern specification /// cell differentiation /// positive regulation of T cell proliferation	GO:0005515 /// GO:0046875	protein binding /// ephrin receptor binding	GO:0005615 /// GO:0016020 /// GO:0016021 /// GO:0045121	extracellular space /// membrane /// integral to membrane /// lipid raft	3.922	0.3039	1.23	0.0206241	0.841	3.695	0.3073	1.24	0.211236	0.442	3.739	0.2102	1.16	0.0124946	0.278	3.655	-0.1385	0.908	0.404988	0.674	3.544	-0.03075	0.979	0.810093	0.845	3.633	0.3972	1.32	0.00896667	0.345	3.797	0.07062	1.05	0.591152	0.656	3.721
13666_at	13666	Eif2ak3	eukaryotic translation initiation factor 2 alpha kinase 3	11	Mm.247167	6	70774105	GO:0001501 /// GO:0002063 /// GO:0006118 /// GO:0006412 /// GO:0006417 /// GO:0006468 /// GO:0006919 /// GO:0006926 /// GO:0006983 /// GO:0006986 /// GO:0007029 /// GO:0008632 /// GO:0017148 /// GO:0019722 /// GO:0030073 /// GO:0030282 /// GO:0030968 /// GO:0031016 /// GO:0031018 /// GO:0031642 /// GO:0032092 /// GO:0046777 /// GO:0048009 /// GO:0051260	skeletal development /// chondrocyte development /// electron transport /// translation /// regulation of translation /// protein amino acid phosphorylation /// caspase activation /// virus-infected cell apoptosis /// ER overload response /// response to unfolded protein /// endoplasmic reticulum organization and biogenesis /// apoptotic program /// negative regulation of protein biosynthetic pro…	GO:0000166 /// GO:0003743 /// GO:0004672 /// GO:0004674 /// GO:0004694 /// GO:0004713 /// GO:0005515 /// GO:0005524 /// GO:0016301 /// GO:0016740 /// GO:0042802	nucleotide binding /// translation initiation factor activity /// protein kinase activity /// protein serine/threonine kinase activity /// eukaryotic translation initiation factor 2alpha kinase activity /// protein-tyrosine kinase activity /// protein binding /// ATP binding /// kinase activity /// transferase activity /// identical protein binding	GO:0005615 /// GO:0005737 /// GO:0005783 /// GO:0005789 /// GO:0016020 /// GO:0016021	extracellular space /// cytoplasm /// endoplasmic reticulum /// endoplasmic reticulum membrane /// membrane /// integral to membrane	5.709	-0.1817	0.882	0.274746	0.866	5.619	0.2566	1.19	0.366957	0.529	5.646	-0.5445	0.686	0.00265441	0.151	5.582	-0.2627	0.834	0.219702	0.567	5.411	-0.3475	0.786	0.0393817	0.443	5.535	-0.8058	0.572	0.00214566	0.268	4.992	-0.7334	0.601	0.00013596	0.0184	5.164
13667_at	13667	Eif2b4	eukaryotic translation initiation factor 2B, subunit 4 delta	8	Mm.29394	5	-31464148	GO:0001541 /// GO:0006412 /// GO:0006413 /// GO:0006417 /// GO:0008150 /// GO:0014003 /// GO:0042552 /// GO:0044237 /// GO:0051716	ovarian follicle development /// translation /// translational initiation /// regulation of translation /// biological_process /// oligodendrocyte development /// myelination /// cellular metabolic process /// cellular response to stimulus	GO:0003743 /// GO:0005085 /// GO:0005515	translation initiation factor activity /// guanyl-nucleotide exchange factor activity /// protein binding	GO:0005737 /// GO:0005851	cytoplasm /// eukaryotic translation initiation factor 2B complex	7.675	0.09134	1.07	0.435704	0.875	7.973	0.5763	1.49	0.00350438	0.0831	7.946	0.1646	1.12	0.375653	0.686	7.685	-0.03199	0.978	0.850699	0.788	7.788	-0.02649	0.982	0.812635	0.846	7.744	0.3497	1.27	0.0305505	0.417	7.74	-0.05933	0.96	0.587618	0.654	7.745
13669_at	13669	Eif3s10	eukaryotic translation initiation factor 3, subunit 10 (theta)	9	Mm.2238, Mm.403824	19	-60815785	GO:0006412	translation	GO:0003743	translation initiation factor activity	GO:0005634	nucleus	3.564	-0.5597	0.678	0.136198	0.866	3.317	-0.2328	0.851	0.36263	0.527	3.33	-0.9277	0.526	0.000520933	0.0898	3.786	-0.0651	0.956	0.82779	0.784	3.874	-0.4089	0.753	0.26468	0.701	3.729	-0.2177	0.86	0.393467	0.701	3.678	-0.3245	0.799	0.18302	0.44	3.684
13803_at	13803	Enc1	ectodermal-neural cortex 1	11	Mm.241073	13	98341868	GO:0006508 /// GO:0007275	proteolysis /// multicellular organismal development	GO:0003779 /// GO:0004197 /// GO:0005515	actin binding /// cysteine-type endopeptidase activity /// protein binding	GO:0005856	cytoskeleton	2.938	-0.0365	0.975	0.825762	0.915	2.775	0.2848	1.22	0.22538	0.453	2.991	0.1113	1.08	0.53798	0.739	2.818	-0.3372	0.792	0.142952	0.493	2.79	0.1065	1.08	0.661117	0.823	3.001	-0.09731	0.935	0.525265	0.745	2.888	-0.0002335	1	0.998957	0.761	3.063
13836_at	13836	Epha2	Eph receptor A2	11	Mm.2581	4	140573315	GO:0006468 /// GO:0007169 /// GO:0030182 /// GO:0048013	protein amino acid phosphorylation /// transmembrane receptor protein tyrosine kinase signaling pathway /// neuron differentiation /// ephrin receptor signaling pathway	GO:0000166 /// GO:0004672 /// GO:0004674 /// GO:0004713 /// GO:0004872 /// GO:0005003 /// GO:0005524 /// GO:0016301 /// GO:0016740	nucleotide binding /// protein kinase activity /// protein serine/threonine kinase activity /// protein-tyrosine kinase activity /// receptor activity /// ephrin receptor activity /// ATP binding /// kinase activity /// transferase activity	GO:0005615 /// GO:0016020 /// GO:0016021	extracellular space /// membrane /// integral to membrane	3.12	0.1425	1.1	0.32476	0.866	3.226	0.5388	1.45	0.010857	0.136	3.268	0.4328	1.35	0.00831331	0.235	3.216	0.1609	1.12	0.37867	0.659	3.232	0.06765	1.05	0.571797	0.803	3.386	0.09524	1.07	0.543928	0.75	3.493	0.7989	1.74	0.000188237	0.0208	3.335
13849_at	13849	Ephx1	epoxide hydrolase 1, microsomal	8	Mm.9075	1	-182826232	GO:0006508 /// GO:0006805 /// GO:0009636 /// GO:0019439	proteolysis /// xenobiotic metabolic process /// response to toxin /// aromatic compound catabolic process	GO:0003824 /// GO:0004177 /// GO:0004301 /// GO:0016787	catalytic activity /// aminopeptidase activity /// epoxide hydrolase activity /// hydrolase activity	GO:0005615 /// GO:0005783 /// GO:0005792 /// GO:0016020 /// GO:0016021	extracellular space /// endoplasmic reticulum /// microsome /// membrane /// integral to membrane	11.07	-1.125	0.459	1.40069e-05	0.14	11.02	-0.6596	0.633	0.00526238	0.102	11.16	-0.9135	0.531	6.35304e-06	0.0133	11	-0.6529	0.636	0.000141062	0.0288	11.08	-0.6335	0.645	0.000593901	0.126	11.09	-0.8731	0.546	0.0303692	0.417	11.14	-0.7113	0.611	0.000282421	0.0266	11.1
13854_at	13854	Epn1	epsin 1	11	Mm.3091	7	4683391	GO:0006897	endocytosis	GO:0008289	lipid binding		NA	5.63	-0.3698	0.774	0.0535311	0.866	5.704	-0.2031	0.869	0.28188	0.489	5.688	-0.1929	0.875	0.302948	0.656	5.535	-0.06919	0.953	0.626352	0.742	5.707	-0.1163	0.923	0.506774	0.788	5.502	-0.06446	0.956	0.671043	0.781	5.686	0.2521	1.19	0.196255	0.451	5.751
13858_at	13858	Eps15	epidermal growth factor receptor pathway substrate 15	10	Mm.318250	4	108778234		NA	GO:0004872 /// GO:0005509 /// GO:0005515	receptor activity /// calcium ion binding /// protein binding	GO:0005886	plasma membrane	4.255	-0.4261	0.744	0.152001	0.866	4.058	0.01706	1.01	0.929645	0.704	4.132	-0.5011	0.707	0.0104429	0.254	4.36	-0.6382	0.643	0.000218283	0.0327	4.246	-0.441	0.737	0.165601	0.65	4.379	-0.334	0.793	0.208112	0.613	4.246	-0.1737	0.887	0.357994	0.558	4.038
13897_at	13897	Es22	esterase 22	10	Mm.63490	8	-96090346		NA	GO:0004091 /// GO:0004759 /// GO:0016787	carboxylesterase activity /// serine esterase activity /// hydrolase activity	GO:0005615 /// GO:0005783	extracellular space /// endoplasmic reticulum	8.95	-0.7127	0.61	0.03502	0.866	8.713	-1.215	0.431	0.000779774	0.0483	8.837	-0.2396	0.847	0.52139	0.735	8.736	0.1785	1.13	0.388741	0.663	9.201	0.6167	1.53	0.00646864	0.258	9.028	-0.2818	0.823	0.560332	0.752	9.464	0.4256	1.34	0.0268526	0.209	9.543
13982_at	13982	Esr1	estrogen receptor 1 (alpha)	11	Mm.9213, Mm.393566	10	-5342779	GO:0006350 /// GO:0006355 /// GO:0016049 /// GO:0030520 /// GO:0045839	transcription /// regulation of transcription, DNA-dependent /// cell growth /// estrogen receptor signaling pathway /// negative regulation of mitosis	GO:0003677 /// GO:0003700 /// GO:0003707 /// GO:0004872 /// GO:0004879 /// GO:0005496 /// GO:0005515 /// GO:0008270 /// GO:0008289 /// GO:0030235 /// GO:0030284 /// GO:0030528 /// GO:0043565 /// GO:0046872	DNA binding /// transcription factor activity /// steroid hormone receptor activity /// receptor activity /// ligand-dependent nuclear receptor activity /// steroid binding /// protein binding /// zinc ion binding /// lipid binding /// nitric-oxide synthase regulator activity /// estrogen receptor activity /// transcription regulator activity /// sequence-specific DNA binding /// metal ion binding	GO:0005634 /// GO:0005737 /// GO:0016020 /// GO:0016585	nucleus /// cytoplasm /// membrane /// chromatin remodeling complex	3.295	-0.09178	0.938	0.49042	0.879	3.552	0.7244	1.65	0.00494253	0.0982	3.584	0.6731	1.59	0.086978	0.475	4.034	0.1108	1.08	0.713603	0.763	3.51	-0.05601	0.962	0.769132	0.841	3.98	0.4629	1.38	0.386605	0.699	3.318	-0.1335	0.912	0.624096	0.667	3.51
14056_at	14056	Ezh2	enhancer of zeste homolog 2 (Drosophila)	9	Mm.246688	6	-47459866	GO:0006350 /// GO:0006355 /// GO:0016571 /// GO:0051154	transcription /// regulation of transcription, DNA-dependent /// histone methylation /// negative regulation of striated muscle cell differentiation	GO:0003677 /// GO:0003682 /// GO:0005515 /// GO:0042054	DNA binding /// chromatin binding /// protein binding /// histone methyltransferase activity	GO:0005634 /// GO:0035098 /// GO:0045120	nucleus /// ESC/E(Z) complex /// pronucleus	3.424	-0.06441	0.956	0.783286	0.913	3.453	0.3578	1.28	0.00464498	0.0963	3.607	-0.3724	0.772	0.037136	0.388	3.289	0.1617	1.12	0.318807	0.631	3.226	0.1169	1.08	0.693887	0.831	3.506	-0.4036	0.756	0.134079	0.559	3.224	-0.6178	0.652	0.0121099	0.152	3.221
14057_at	14057	Sfxn1	sideroflexin 1	11	Mm.134191	13	54081498	GO:0006810 /// GO:0006811 /// GO:0006812 /// GO:0006826 /// GO:0030218	transport /// ion transport /// cation transport /// iron ion transport /// erythrocyte differentiation	GO:0005506 /// GO:0008324	iron ion binding /// cation transporter activity	GO:0005739 /// GO:0005743 /// GO:0016020 /// GO:0016021	mitochondrion /// mitochondrial inner membrane /// membrane /// integral to membrane	9.333	0.2025	1.15	0.194214	0.866	9.29	0.4718	1.39	0.00324752	0.0797	9.369	0.1726	1.13	0.185959	0.579	9.198	-0.08393	0.943	0.572424	0.726	9.128	-0.1241	0.918	0.547559	0.796	9.362	-0.5866	0.666	0.014685	0.366	9.265	-0.07958	0.946	0.606839	0.661	9.266
14071_at	14071	F9	coagulation factor IX	11	Mm.391283	X	56346247	GO:0006508 /// GO:0007596	proteolysis /// blood coagulation	GO:0003803 /// GO:0004252 /// GO:0004263 /// GO:0005509 /// GO:0008233 /// GO:0016787	coagulation factor IXa activity /// serine-type endopeptidase activity /// chymotrypsin activity /// calcium ion binding /// peptidase activity /// hydrolase activity	GO:0005576	extracellular region	10.35	0.2813	1.22	0.0608575	0.866	10.52	0.4671	1.38	0.00103904	0.0506	10.41	0.3499	1.27	0.00396257	0.173	10.43	0.09586	1.07	0.333709	0.638	10.34	0.1423	1.1	0.0854702	0.545	10.37	0.133	1.1	0.402563	0.704	10.36	0.01342	1.01	0.876122	0.737	10.33
14079_at	14079	Fabp2	fatty acid binding protein 2, intestinal	10	Mm.28398	3	122887413	GO:0006810	transport	GO:0005488 /// GO:0008289	binding /// lipid binding		NA	9.258	1.417	2.67	0.000172672	0.303	9.441	0.846	1.8	0.00346818	0.0828	9.069	1.67	3.18	3.99485e-05	0.0336	9.482	2.049	4.14	3.81353e-06	0.00744	9.751	2.288	4.88	1.63981e-07	0.00108	9.635	1.945	3.85	0.000169635	0.214	10.26	2.41	5.31	2.99156e-10	3.43e-06	10.04
140919_at	140919	Slc17a6	solute carrier family 17 (sodium-dependent inorganic phosphate cotransporter), member 6	11	Mm.256618	7	51490085	GO:0001504 /// GO:0006810	neurotransmitter uptake /// transport	GO:0005215 /// GO:0005313	transporter activity /// L-glutamate transporter activity	GO:0008021 /// GO:0016020 /// GO:0016021	synaptic vesicle /// membrane /// integral to membrane	2.509	0.1396	1.1	0.285895	0.866	2.579	-0.4409	0.737	0.00267162	0.0741	2.624	-0.05673	0.961	0.725952	0.785	2.73	-0.1028	0.931	0.29715	0.619	2.52	-0.1557	0.898	0.239149	0.691	2.619	0.02102	1.01	0.876397	0.817	2.643	0.005687	1	0.955149	0.753	2.648
14102_at	14102	Fas	Fas (TNF receptor superfamily member)	11	Mm.1626	19	34356662	GO:0006915 /// GO:0006924 /// GO:0006925 /// GO:0006927 /// GO:0006955 /// GO:0007165 /// GO:0008625 /// GO:0043065 /// GO:0045060	apoptosis /// activated T cell apoptosis /// inflammatory cell apoptosis /// transformed cell apoptosis /// immune response /// signal transduction /// induction of apoptosis via death domain receptors /// positive regulation of apoptosis /// negative thymic T cell selection	GO:0004872 /// GO:0004888 /// GO:0005515	receptor activity /// transmembrane receptor activity /// protein binding	GO:0009897 /// GO:0016020 /// GO:0016021	external side of plasma membrane /// membrane /// integral to membrane	6.704	0.2979	1.23	0.0890354	0.866	7.006	0.7207	1.65	0.00192238	0.0617	6.571	0.3355	1.26	0.242067	0.62	6.733	-0.3021	0.811	0.106825	0.45	6.725	0.102	1.07	0.403895	0.753	6.604	0.08994	1.06	0.478759	0.733	6.756	0.1635	1.12	0.387634	0.573	6.606
14104_at	14104	Fasn	fatty acid synthase	11	Mm.236443, Mm.434805	11	-120622047	GO:0006633 /// GO:0008152 /// GO:0008610 /// GO:0009058	fatty acid biosynthetic process /// metabolic process /// lipid biosynthetic process /// biosynthetic process	GO:0003824 /// GO:0004312 /// GO:0004313 /// GO:0004314 /// GO:0004315 /// GO:0004316 /// GO:0004317 /// GO:0004319 /// GO:0004320 /// GO:0005515 /// GO:0008415 /// GO:0010281 /// GO:0016491 /// GO:0016740 /// GO:0016787 /// GO:0016788 /// GO:0016829 /// GO:0019901 /// GO:0031177 /// GO:0048037	catalytic activity /// fatty-acid synthase activity /// [acyl-carrier-protein] S-acetyltransferase activity /// [acyl-carrier-protein] S-malonyltransferase activity /// 3-oxoacyl-[acyl-carrier-protein] synthase activity /// 3-oxoacyl-[acyl-carrier-protein] reductase activity /// 3-hydroxypalmitoyl-[acyl-carrier-protein] dehydratase activity /// enoyl-[acyl-carrier-protein] reductase (NADPH, B-spe…	GO:0042587	glycogen granule	8.301	0.3461	1.27	0.376827	0.871	8.091	-1.536	0.345	0.0103723	0.134	8.438	-0.003692	0.997	0.991108	0.834	8.356	1.008	2.01	0.011656	0.191	8.978	0.526	1.44	0.123915	0.604	8.649	0.3543	1.28	0.126287	0.556	9.134	0.9416	1.92	6.32124e-05	0.0121	9.25
14118_at	14118	Fbn1	fibrillin 1	10	Mm.271644	2	-124992035	GO:0006030	chitin metabolic process	GO:0005201 /// GO:0005509 /// GO:0008061 /// GO:0019838	extracellular matrix structural constituent /// calcium ion binding /// chitin binding /// growth factor binding	GO:0001527 /// GO:0005576 /// GO:0005578	microfibril /// extracellular region /// extracellular matrix (sensu Metazoa)	4.29	-0.3549	0.782	0.467472	0.876	4	0.5365	1.45	0.112239	0.349	4.276	-0.6065	0.657	0.0717835	0.452	3.717	0.05962	1.04	0.727531	0.766	3.894	-0.1147	0.924	0.758314	0.84	4.245	-0.7871	0.58	0.112397	0.545	3.678	-0.5528	0.682	0.141971	0.399	3.588
14129_at	14129	Fcgr1	Fc receptor, IgG, high affinity I	11	Mm.150	3	-96368313	GO:0001788 /// GO:0001798 /// GO:0001805 /// GO:0006898 /// GO:0006910 /// GO:0006911 /// GO:0007166 /// GO:0019884 /// GO:0042590 /// GO:0042742 /// GO:0050766 /// GO:0050776	antibody-dependent cellular cytotoxicity /// positive regulation of type IIa hypersensitivity /// positive regulation of type III hypersensitivity /// receptor-mediated endocytosis /// phagocytosis, recognition /// phagocytosis, engulfment /// cell surface receptor linked signal transduction /// antigen processing and presentation of exogenous antigen /// antigen processing and presentation of ex…	GO:0004872 /// GO:0019770 /// GO:0019864	receptor activity /// IgG receptor activity /// IgG binding	GO:0005615 /// GO:0009897 /// GO:0016020 /// GO:0016021	extracellular space /// external side of plasma membrane /// membrane /// integral to membrane	4.059	-0.2959	0.815	0.407639	0.872	4.511	1.11	2.16	0.0195785	0.174	4.203	0.07646	1.05	0.773243	0.795	4.187	-0.5775	0.67	0.00974022	0.176	4.158	-0.02858	0.98	0.924574	0.864	4.148	-0.05605	0.962	0.868973	0.815	3.745	-0.7493	0.595	0.00401089	0.0951	3.52
14132_at	14132	Fcgrt	Fc receptor, IgG, alpha chain transporter	9	Mm.3303	7	-44961105	GO:0019882	antigen processing and presentation	GO:0004872 /// GO:0019864	receptor activity /// IgG binding	GO:0005615 /// GO:0016020 /// GO:0016021 /// GO:0042612	extracellular space /// membrane /// integral to membrane /// MHC class I protein complex	8.705	0.2454	1.19	0.303763	0.866	8.872	-0.04853	0.967	0.74143	0.661	8.755	0.1685	1.12	0.464029	0.716	8.926	0.2784	1.21	0.0578717	0.361	8.801	0.2616	1.2	0.109833	0.583	8.761	0.3244	1.25	0.153087	0.574	9.082	0.5002	1.41	0.000937966	0.0464	9.087
14151_at	14151	Fech	ferrochelatase	10	Mm.1070	18	-64581918	GO:0006779 /// GO:0006783 /// GO:0009589	porphyrin biosynthetic process /// heme biosynthetic process /// detection of UV	GO:0004325 /// GO:0005506 /// GO:0016829 /// GO:0046872 /// GO:0051536 /// GO:0051537	ferrochelatase activity /// iron ion binding /// lyase activity /// metal ion binding /// iron-sulfur cluster binding /// 2 iron, 2 sulfur cluster binding	GO:0005739 /// GO:0005743	mitochondrion /// mitochondrial inner membrane	9.789	-0.2246	0.856	0.112144	0.866	9.584	-0.499	0.708	0.00271493	0.0747	9.752	-0.2117	0.864	0.0891364	0.476	9.744	-0.04707	0.968	0.67395	0.755	9.703	0.06267	1.04	0.518548	0.79	9.776	-0.2833	0.822	0.0677321	0.49	9.748	-0.253	0.839	0.0381098	0.24	9.77
14156_at	14156	Fen1	flap structure specific endonuclease 1	11	Mm.2952	19	-10266183	GO:0006260 /// GO:0006281	DNA replication /// DNA repair	GO:0000287 /// GO:0003677 /// GO:0004518 /// GO:0004519 /// GO:0004527 /// GO:0016787 /// GO:0030145 /// GO:0048256	magnesium ion binding /// DNA binding /// nuclease activity /// endonuclease activity /// exonuclease activity /// hydrolase activity /// manganese ion binding /// flap endonuclease activity	GO:0005634	nucleus	3.062	0.2847	1.22	0.0725645	0.866	3.183	0.5234	1.44	0.0031231	0.0789	3.018	-0.2345	0.85	0.0760316	0.46	3.102	0.2802	1.21	0.0644143	0.379	3.062	-0.3653	0.776	0.122379	0.602	3.122	-0.301	0.812	0.252298	0.638	2.939	-0.3444	0.788	0.049264	0.266	2.776
14164_at	14164	Fgf1	fibroblast growth factor 1	11	Mm.241282	18	-38964646	GO:0000074 /// GO:0001525 /// GO:0001759 /// GO:0007165 /// GO:0007275 /// GO:0008283 /// GO:0030154 /// GO:0030324	regulation of progression through cell cycle /// angiogenesis /// induction of an organ /// signal transduction /// multicellular organismal development /// cell proliferation /// cell differentiation /// lung development	GO:0005104 /// GO:0005515 /// GO:0008083 /// GO:0008201	fibroblast growth factor receptor binding /// protein binding /// growth factor activity /// heparin binding	GO:0005578 /// GO:0005615	extracellular matrix (sensu Metazoa) /// extracellular space	7.925	0.8685	1.83	0.0582676	0.866	8.147	-0.05935	0.96	0.793816	0.672	7.92	0.8522	1.81	0.00474638	0.182	8.531	0.1673	1.12	0.204558	0.555	8.078	0.279	1.21	0.387663	0.749	7.688	1.168	2.25	0.0269063	0.406	8.441	0.9814	1.97	0.00175701	0.0636	8.309
14183_at	14183	Fgfr2	fibroblast growth factor receptor 2	9	Mm.16340	7	-129953600	GO:0001525 /// GO:0002053 /// GO:0006468 /// GO:0007165 /// GO:0007267 /// GO:0007435 /// GO:0008284 /// GO:0008543 /// GO:0016331 /// GO:0030282 /// GO:0030324 /// GO:0042127 /// GO:0045165 /// GO:0048562 /// GO:0050673	angiogenesis /// positive regulation of mesenchymal cell proliferation /// protein amino acid phosphorylation /// signal transduction /// cell-cell signaling /// salivary gland morphogenesis /// positive regulation of cell proliferation /// fibroblast growth factor receptor signaling pathway /// morphogenesis of embryonic epithelium /// bone mineralization /// lung development /// regulation of c…	GO:0000166 /// GO:0004672 /// GO:0004674 /// GO:0004713 /// GO:0004872 /// GO:0005007 /// GO:0005515 /// GO:0005524 /// GO:0008201 /// GO:0016301 /// GO:0016740	nucleotide binding /// protein kinase activity /// protein serine/threonine kinase activity /// protein-tyrosine kinase activity /// receptor activity /// fibroblast growth factor receptor activity /// protein binding /// ATP binding /// heparin binding /// kinase activity /// transferase activity	GO:0005615 /// GO:0005634 /// GO:0016020 /// GO:0016021	extracellular space /// nucleus /// membrane /// integral to membrane	5.546	0.2728	1.21	0.184269	0.866	5.256	-0.9561	0.515	9.42768e-05	0.0307	5.089	-0.7227	0.606	0.0486778	0.416	5.694	-0.3843	0.766	0.0561034	0.358	5.512	-0.4284	0.743	0.263836	0.701	5.556	-0.1706	0.888	0.496205	0.737	5.705	0.2478	1.19	0.41471	0.584	5.658
14186_at	14186	Fgfr4	fibroblast growth factor receptor 4	11	Mm.276715	13	55162439	GO:0001759 /// GO:0006468 /// GO:0007165 /// GO:0030324	induction of an organ /// protein amino acid phosphorylation /// signal transduction /// lung development	GO:0000166 /// GO:0004672 /// GO:0004674 /// GO:0004713 /// GO:0004872 /// GO:0005007 /// GO:0005524 /// GO:0016301 /// GO:0016740	nucleotide binding /// protein kinase activity /// protein serine/threonine kinase activity /// protein-tyrosine kinase activity /// receptor activity /// fibroblast growth factor receptor activity /// ATP binding /// kinase activity /// transferase activity	GO:0005615 /// GO:0016020 /// GO:0016021	extracellular space /// membrane /// integral to membrane	6.298	-0.06948	0.953	0.797943	0.915	6.252	-0.5005	0.707	0.00707154	0.115	6.156	-0.1679	0.89	0.586506	0.751	6.025	-0.05349	0.964	0.778505	0.777	6.277	-0.537	0.689	0.00642668	0.257	6.321	-0.2734	0.827	0.294766	0.66	6.252	-0.633	0.645	0.000126473	0.018	6.215
14187_at	14187	Akr1b8	aldo-keto reductase family 1, member B8	8	Mm.5378	6	34284321		NA	GO:0004032 /// GO:0016491	aldehyde reductase activity /// oxidoreductase activity		NA	3.598	-0.4092	0.753	0.170581	0.866	4.075	0.3032	1.23	0.380597	0.536	3.759	-0.6388	0.642	0.00345538	0.169	3.667	0.1343	1.1	0.523987	0.712	3.488	0.3903	1.31	0.120934	0.602	3.569	-0.3154	0.804	0.116561	0.549	3.57	-1.042	0.486	0.00273166	0.0784	3.54
14190_at	14190	Fgl2	fibrinogen-like protein 2	11	Mm.292100	5	20884526	GO:0007165 /// GO:0019835	signal transduction /// cytolysis	GO:0005102	receptor binding	GO:0005615	extracellular space	3.469	-0.04958	0.966	0.88415	0.921	3.665	0.7977	1.74	0.0145237	0.157	4.084	-0.06194	0.958	0.841785	0.81	3.647	0.1244	1.09	0.768036	0.775	3.773	0.6143	1.53	0.101446	0.572	3.772	-0.743	0.597	0.0748854	0.5	3.359	-0.4924	0.711	0.116181	0.37	3.292
14211_at	14211	Smc2	structural maintenance of chromosomes 2	11	Mm.2999	4	52460348	GO:0006259 /// GO:0007049 /// GO:0007059 /// GO:0007067 /// GO:0007076 /// GO:0051276 /// GO:0051301	DNA metabolic process /// cell cycle /// chromosome segregation /// mitosis /// mitotic chromosome condensation /// chromosome organization and biogenesis /// cell division	GO:0000166 /// GO:0005515 /// GO:0005524 /// GO:0016887	nucleotide binding /// protein binding /// ATP binding /// ATPase activity	GO:0005634 /// GO:0005694	nucleus /// chromosome	3.085	-0.3103	0.806	0.568809	0.889	2.795	0.358	1.28	0.00999324	0.131	3.208	-0.5607	0.678	0.0160089	0.299	2.92	-0.1583	0.896	0.552632	0.722	3.037	-0.1052	0.93	0.736311	0.837	3.046	-1.021	0.493	0.00163869	0.268	2.916	-0.5028	0.706	0.0693553	0.303	2.473
14229_at	14229	Fkbp5	FK506 binding protein 5	11	Mm.276405	17	-28126685	GO:0006457	protein folding	GO:0003755 /// GO:0005488 /// GO:0005515 /// GO:0016853	peptidyl-prolyl cis-trans isomerase activity /// binding /// protein binding /// isomerase activity	GO:0005634	nucleus	6.014	0.2623	1.2	0.673134	0.903	6.759	1.622	3.08	8.5751e-06	0.0111	6.699	0.5711	1.49	0.0786578	0.465	6.782	-0.3817	0.768	0.527308	0.713	6.162	-0.4957	0.709	0.241989	0.692	6.468	0.2913	1.22	0.541687	0.749	6.237	0.5519	1.47	0.0978114	0.347	6.165
142688_at	142688	Asb13	ankyrin repeat and SOCS box-containing protein 13	9	Mm.253061	13	c(3633323, 3633321)	GO:0007242 /// GO:0008150	intracellular signaling cascade /// biological_process	GO:0003674 /// GO:0005515	molecular_function /// protein binding	GO:0005575	cellular_component	4.982	0.09862	1.07	0.63186	0.896	4.762	-0.2131	0.863	0.267015	0.479	4.602	-0.4118	0.752	0.148632	0.548	4.88	-0.3026	0.811	0.0679748	0.385	5.051	-0.4382	0.738	0.128587	0.604	4.85	-0.2818	0.823	0.257601	0.641	5.134	-0.3722	0.773	0.00400043	0.0951	5.03
14281_at	14281	Fos	FBJ osteosarcoma oncogene	11	Mm.246513	12	86363003	GO:0000074 /// GO:0006355 /// GO:0007399 /// GO:0009987	regulation of progression through cell cycle /// regulation of transcription, DNA-dependent /// nervous system development /// cellular process	GO:0003677 /// GO:0003700 /// GO:0043565 /// GO:0046983	DNA binding /// transcription factor activity /// sequence-specific DNA binding /// protein dimerization activity	GO:0005634 /// GO:0005667	nucleus /// transcription factor complex	3.825	-0.2475	0.842	0.391715	0.871	3.709	-0.6038	0.658	0.206032	0.438	5.076	1.423	2.68	0.172425	0.573	3.694	-0.2632	0.833	0.534185	0.716	3.787	-0.1793	0.883	0.600726	0.81	4.073	-0.7425	0.598	0.54423	0.75	3.208	-0.834	0.561	0.00128998	0.0552	3.508
14297_at	14297	Fxn	frataxin	3	Mm.7319	19	-24328549	GO:0006879	iron ion homeostasis		NA	GO:0005615 /// GO:0005739	extracellular space /// mitochondrion	5.318	-0.3154	0.804	0.4538	0.875	5.413	-0.5888	0.665	0.00760526	0.119	5.459	-0.1615	0.894	0.382483	0.688	5.437	-0.0424	0.971	0.848368	0.788	5.306	0.1697	1.12	0.446553	0.766	5.408	0.06082	1.04	0.786604	0.804	5.132	-0.5048	0.705	0.000462819	0.0337	5.417
14311_at	14311	Cidec	cell death-inducing DFFA-like effector c	11	Mm.10026	6	-113390412	GO:0006915 /// GO:0006917	apoptosis /// induction of apoptosis	GO:0003674 /// GO:0005515	molecular_function /// protein binding	GO:0005622 /// GO:0005829	intracellular /// cytosol	2.635	0.007022	1	0.960381	0.927	2.661	-0.1008	0.933	0.468698	0.575	2.911	-0.3528	0.783	0.250895	0.626	2.79	0.1187	1.09	0.588833	0.732	3.538	1.479	2.79	0.00711091	0.26	3.287	0.3248	1.25	0.641057	0.774	5.123	3.723	13.2	0.00023337	0.0238	4.607
14317_at	14317	Ftcd	formiminotransferase cyclodeaminase	10	Mm.36278	10	76019401	GO:0006520 /// GO:0006547 /// GO:0006548 /// GO:0008152	amino acid metabolic process /// histidine metabolic process /// histidine catabolic process /// metabolic process	GO:0003824 /// GO:0005542 /// GO:0016740 /// GO:0016829 /// GO:0030409 /// GO:0030412	catalytic activity /// folic acid binding /// transferase activity /// lyase activity /// glutamate formimidoyltransferase activity /// formimidoyltetrahydrofolate cyclodeaminase activity	GO:0005794	Golgi apparatus	11.11	0.2277	1.17	0.190786	0.866	11.19	0.1372	1.1	0.200227	0.433	11.01	0.1419	1.1	0.156466	0.556	11.1	0.3332	1.26	0.0012651	0.0727	11.09	0.2108	1.16	0.0603531	0.494	11.09	0.0409	1.03	0.797362	0.805	11.09	0.1174	1.08	0.184784	0.441	11.15
14373_at	14373	G0s2	G0/G1 switch gene 2	9	Mm.435441	1	-194972885	GO:0007049	cell cycle		NA	GO:0016021	integral to membrane	7.51	0.2549	1.19	0.463527	0.876	8.318	0.4299	1.35	0.360662	0.526	8.221	1.44	2.71	0.00401658	0.173	8.677	-0.6876	0.621	0.24068	0.582	8.678	0.9388	1.92	0.0634405	0.505	8.805	-0.2821	0.822	0.471963	0.731	9.791	1.914	3.77	0.000440769	0.0331	9.235
14385_at	14385	Slc37a4	solute carrier family 37 (glucose-6-phosphate transporter), member 4	11	Mm.30087	9	44149170	GO:0006810	transport	GO:0005215	transporter activity	GO:0016020 /// GO:0016021	membrane /// integral to membrane	9.842	0.2317	1.17	0.190402	0.866	10.05	0.3263	1.25	0.0219639	0.184	9.946	0.07408	1.05	0.70797	0.78	10.11	0.06681	1.05	0.626189	0.742	9.871	-0.1235	0.918	0.543251	0.795	9.884	0.1469	1.11	0.473563	0.731	10.04	0.3439	1.27	0.0478649	0.263	10.04
14390_at	14390	Gabpa	GA repeat binding protein, alpha	11	Mm.18974	16	84717715	GO:0006350 /// GO:0006355 /// GO:0006357	transcription /// regulation of transcription, DNA-dependent /// regulation of transcription from RNA polymerase II promoter	GO:0003677 /// GO:0003700 /// GO:0043565	DNA binding /// transcription factor activity /// sequence-specific DNA binding	GO:0005634	nucleus	5.735	-0.1448	0.905	0.408468	0.872	5.34	-0.6252	0.648	0.00229991	0.0687	5.539	-0.6866	0.621	0.000935058	0.113	5.901	-0.1979	0.872	0.197817	0.548	5.901	-0.4396	0.737	0.0136024	0.33	5.958	-0.439	0.738	0.128392	0.556	5.918	-0.3267	0.797	0.0246773	0.202	5.892
14391_at	14391	Gabpb1	GA repeat binding protein, beta 1	11	Mm.293266	2	c(-126330461, -126320353)	GO:0006350 /// GO:0006355	transcription /// regulation of transcription, DNA-dependent	GO:0003677 /// GO:0003700 /// GO:0005515	DNA binding /// transcription factor activity /// protein binding	GO:0005634	nucleus	3.289	-0.3492	0.785	0.28244	0.866	3.14	0.04402	1.03	0.763759	0.666	3.142	-0.5949	0.662	0.000267843	0.0689	3.111	0.03136	1.02	0.826403	0.784	3.29	-0.2539	0.839	0.244637	0.692	3.308	0.1536	1.11	0.440389	0.719	3.171	-0.2291	0.853	0.236737	0.481	3.321
14412_at	14412	Slc6a13	solute carrier family 6 (neurotransmitter transporter, GABA), member 13	10	Mm.258596	6	121265914	GO:0006810 /// GO:0006836	transport /// neurotransmitter transport	GO:0005328 /// GO:0005332 /// GO:0015293	neurotransmitter:sodium symporter activity /// gamma-aminobutyric acid:sodium symporter activity /// symporter activity	GO:0005887 /// GO:0016020 /// GO:0016021	integral to plasma membrane /// membrane /// integral to membrane	9.505	-0.2132	0.863	0.145977	0.866	9.341	-0.4887	0.713	0.000204183	0.0338	9.349	-0.5281	0.693	0.0010722	0.115	9.389	-0.3877	0.764	0.00495125	0.132	9.517	-0.3714	0.773	0.0036451	0.221	9.387	-0.1786	0.884	0.313311	0.671	9.589	-0.05768	0.961	0.610156	0.662	9.54
14426_at	14426	Galnt4	UDP-N-acetyl-alpha-D-galactosamine:polypeptide N-acetylgalactosaminyltransferase 4	11	Mm.314	10	98537825		NA	GO:0004653 /// GO:0005509 /// GO:0005529 /// GO:0016740 /// GO:0016757 /// GO:0030145	polypeptide N-acetylgalactosaminyltransferase activity /// calcium ion binding /// sugar binding /// transferase activity /// transferase activity, transferring glycosyl groups /// manganese ion binding	GO:0005615 /// GO:0016020 /// GO:0016021	extracellular space /// membrane /// integral to membrane	6.093	0.716	1.64	0.00754784	0.743	6.119	0.4128	1.33	0.00300544	0.0781	6.126	0.6744	1.6	0.00161709	0.128	6.048	0.4567	1.37	0.0117179	0.191	5.996	0.6438	1.56	0.000173552	0.0693	6.023	0.4377	1.35	0.0336015	0.426	6.28	0.3354	1.26	0.0108483	0.146	6.023
14430_at	14430	Galt	galactose-1-phosphate uridyl transferase	5	Mm.193451	4	41943763	GO:0005975 /// GO:0006012	carbohydrate metabolic process /// galactose metabolic process	GO:0005506 /// GO:0008108 /// GO:0008270 /// GO:0016740 /// GO:0016779 /// GO:0046872	iron ion binding /// UDP-glucose:hexose-1-phosphate uridylyltransferase activity /// zinc ion binding /// transferase activity /// nucleotidyltransferase activity /// metal ion binding		NA	8.403	0.1652	1.12	0.38447	0.871	8.257	-0.2601	0.835	0.0237432	0.191	8.147	0.1456	1.11	0.202528	0.589	8.207	0.5126	1.43	0.00115139	0.0716	8.311	0.1627	1.12	0.202665	0.675	8.331	0.05363	1.04	0.685192	0.785	8.363	0.04492	1.03	0.677874	0.686	8.464
14527_at	14527	Gcgr	glucagon receptor	11	Mm.22329	11	120350764	GO:0007165 /// GO:0007186	signal transduction /// G-protein coupled receptor protein signaling pathway	GO:0004871 /// GO:0004872 /// GO:0004930 /// GO:0004967	signal transducer activity /// receptor activity /// G-protein coupled receptor activity /// glucagon receptor activity	GO:0016020 /// GO:0016021	membrane /// integral to membrane	9.246	0.07648	1.05	0.571375	0.889	9.425	0.153	1.11	0.175153	0.411	9.356	0.3032	1.23	0.0102361	0.251	9.297	0.2063	1.15	0.0376366	0.304	9.339	0.2653	1.2	0.0244364	0.384	9.219	0.6116	1.53	0.00368344	0.298	9.335	0.3312	1.26	0.00710626	0.119	9.388
14528_at	14528	Gch1	GTP cyclohydrolase 1	9	Mm.10651	14	-46075771	GO:0006729 /// GO:0019438	tetrahydrobiopterin biosynthetic process /// aromatic compound biosynthetic process	GO:0003824 /// GO:0003934 /// GO:0005515 /// GO:0016787	catalytic activity /// GTP cyclohydrolase I activity /// protein binding /// hydrolase activity	GO:0005737	cytoplasm	10.22	-0.5883	0.665	0.00124354	0.623	10.24	-0.5318	0.692	0.00318203	0.0795	10.38	-0.4093	0.753	0.000654117	0.0947	10.33	-0.4073	0.754	0.00950349	0.175	10.26	-0.5584	0.679	0.000304956	0.112	10.29	-0.4401	0.737	0.087031	0.518	10.18	-0.2544	0.838	0.0485725	0.265	10.39
14533_at	14533	Bloc1s1	biogenesis of lysosome-related organelles complex-1, subunit 1	5	Mm.30118	10	-128322862	GO:0008150	biological_process	GO:0005515	protein binding	GO:0005829	cytosol	9.55	0.2561	1.19	0.130206	0.866	9.768	0.2305	1.17	0.0959088	0.329	9.637	0.3874	1.31	0.0185811	0.315	9.587	0.3472	1.27	0.00673273	0.152	9.602	0.3032	1.23	0.0171223	0.353	9.632	0.3335	1.26	0.0441451	0.451	9.627	0.517	1.43	0.000383097	0.0305	9.746
14537_at	14537	Gcnt1	glucosaminyl (N-acetyl) transferase 1, core 2	11	Mm.244825	19	c(-17395687, -17393161)		NA	GO:0003829 /// GO:0008375 /// GO:0016740 /// GO:0016757	beta-1,3-galactosyl-O-glycosyl-glycoprotein beta-1,6-N-acetylglucosaminyltransferase activity /// acetylglucosaminyltransferase activity /// transferase activity /// transferase activity, transferring glycosyl groups	GO:0016020 /// GO:0016021	membrane /// integral to membrane	2.567	0.2297	1.17	0.217468	0.866	2.534	0.2439	1.18	0.0779676	0.302	2.691	-0.2381	0.848	0.0905775	0.48	2.696	-0.1241	0.918	0.429617	0.683	2.659	-0.228	0.854	0.107036	0.579	2.642	-0.1377	0.909	0.39779	0.702	2.536	0.274	1.21	0.0223729	0.194	2.581
14544_at	14544	Gda	guanine deaminase	11	Mm.45054	19	-21458404		NA	GO:0008270 /// GO:0008892 /// GO:0016787	zinc ion binding /// guanine deaminase activity /// hydrolase activity	GO:0005615	extracellular space	7.449	0.4467	1.36	0.217025	0.866	7.994	0.6389	1.56	0.000616112	0.0442	7.697	0.6621	1.58	0.0171364	0.305	7.902	-0.2748	0.827	0.107143	0.45	7.263	0.1701	1.13	0.657468	0.822	7.132	0.7671	1.7	0.049317	0.463	7.553	0.4218	1.34	0.149337	0.406	7.421
14547_at	14547	Gdap2	ganglioside-induced differentiation-associated-protein 2	11	Mm.279228, Mm.431097	3	100291578		NA		NA		NA	5.764	-0.4376	0.738	0.0556886	0.866	5.638	-0.5348	0.69	0.0150769	0.159	5.688	-0.6736	0.627	0.00544355	0.196	5.507	-0.3656	0.776	0.0678843	0.384	5.821	-0.3166	0.803	0.187333	0.664	5.771	-0.1559	0.898	0.438319	0.717	5.603	-0.4825	0.716	0.0256566	0.207	5.585
14585_at	14585	Gfra1	glial cell line derived neurotrophic factor family receptor alpha 1	11	Mm.88367	19	-58289941	GO:0007169 /// GO:0007399 /// GO:0009653	transmembrane receptor protein tyrosine kinase signaling pathway /// nervous system development /// anatomical structure morphogenesis	GO:0004872 /// GO:0048503	receptor activity /// GPI anchor binding	GO:0005615 /// GO:0016020 /// GO:0019898	extracellular space /// membrane /// extrinsic to membrane	7.981	0.3902	1.31	0.276613	0.866	7.988	0.5677	1.48	0.00278013	0.0756	7.693	0.2775	1.21	0.398041	0.693	8.445	-0.1303	0.914	0.587029	0.732	7.9	-0.0172	0.988	0.971013	0.87	8.374	0.8924	1.86	0.00641711	0.338	8.369	0.3362	1.26	0.0305642	0.221	8.368
14610_at	14610	Gja10	gap junction membrane channel protein alpha 10	11	Mm.377084	4	-32929479	GO:0007154 /// GO:0007267	cell communication /// cell-cell signaling	GO:0005243 /// GO:0015285	gap-junction forming channel activity /// connexon channel activity	GO:0005921 /// GO:0005922 /// GO:0016020 /// GO:0016021	gap junction /// connexon complex /// membrane /// integral to membrane	1.676	0.2108	1.16	0.0775775	0.866	1.53	-0.1379	0.909	0.230983	0.457	1.617	0.002522	1	0.978713	0.831	1.69	-0.09529	0.936	0.480977	0.701	1.558	-0.07319	0.951	0.583745	0.807	1.539	0.1817	1.13	0.0920944	0.525	1.495	0.3938	1.31	0.00158517	0.0604	1.615
14612_at	14612	Gja4	gap junction membrane channel protein alpha 4	11	Mm.24615	4	-126813726	GO:0001568 /// GO:0007154 /// GO:0007267	blood vessel development /// cell communication /// cell-cell signaling	GO:0005243 /// GO:0015285	gap-junction forming channel activity /// connexon channel activity	GO:0005921 /// GO:0005922 /// GO:0016020 /// GO:0016021	gap junction /// connexon complex /// membrane /// integral to membrane	3.113	0.09468	1.07	0.679257	0.903	3.545	0.8652	1.82	0.000272323	0.0354	3.555	0.2793	1.21	0.0983348	0.489	3.72	0.1484	1.11	0.663751	0.752	3.24	0.3422	1.27	0.158983	0.641	3.242	-0.2707	0.829	0.314956	0.671	3.41	-0.3056	0.809	0.121359	0.375	3.212
14628_at	14628	Ostm1	osteopetrosis associated transmembrane protein 1	11	Mm.46636	10	42367331	GO:0006118 /// GO:0030316	electron transport /// osteoclast differentiation	GO:0005506 /// GO:0005515 /// GO:0009055 /// GO:0020037	iron ion binding /// protein binding /// electron carrier activity /// heme binding	GO:0005829 /// GO:0016020 /// GO:0016021	cytosol /// membrane /// integral to membrane	6.244	-0.2054	0.867	0.285262	0.866	6.317	0.4952	1.41	0.00296224	0.0779	6.435	-0.09745	0.935	0.351195	0.676	6.034	-0.01921	0.987	0.895782	0.796	6.106	-0.04532	0.969	0.745122	0.838	6.235	-0.169	0.889	0.400034	0.704	5.968	-0.3912	0.762	0.00892544	0.133	6.038
14629_at	14629	Gclc	glutamate-cysteine ligase, catalytic subunit	11	Mm.89888, Mm.427615	9	77540493	GO:0006534 /// GO:0006536 /// GO:0006749 /// GO:0006750 /// GO:0006916 /// GO:0006979 /// GO:0009408 /// GO:0009725 /// GO:0016481 /// GO:0019852 /// GO:0030503 /// GO:0050880	cysteine metabolic process /// glutamate metabolic process /// glutathione metabolic process /// glutathione biosynthetic process /// anti-apoptosis /// response to oxidative stress /// response to heat /// response to hormone stimulus /// negative regulation of transcription /// L-ascorbic acid metabolic process /// regulation of cell redox homeostasis /// regulation of blood vessel size	GO:0000287 /// GO:0004357 /// GO:0016595 /// GO:0016874 /// GO:0043531 /// GO:0046982 /// GO:0050662	magnesium ion binding /// glutamate-cysteine ligase activity /// glutamate binding /// ligase activity /// ADP binding /// protein heterodimerization activity /// coenzyme binding	GO:0005829 /// GO:0017109	cytosol /// glutamate-cysteine ligase complex	10.91	-0.5276	0.694	0.00739325	0.737	10.8	-0.1229	0.918	0.454016	0.57	10.82	-0.7692	0.587	0.000391895	0.0866	10.51	-0.4923	0.711	0.0180626	0.231	10.64	-0.4695	0.722	0.00521448	0.244	10.46	-0.841	0.558	0.00165819	0.268	10.51	-0.7037	0.614	9.598e-05	0.016	10.5
14664_at	14664	Slc6a9	solute carrier family 6 (neurotransmitter transporter, glycine), member 9	11	Mm.244549	4	117333189	GO:0006810 /// GO:0006836 /// GO:0006865	transport /// neurotransmitter transport /// amino acid transport	GO:0005283 /// GO:0005328 /// GO:0015171 /// GO:0015293	sodium:amino acid symporter activity /// neurotransmitter:sodium symporter activity /// amino acid transporter activity /// symporter activity	GO:0005887 /// GO:0016020 /// GO:0016021	integral to plasma membrane /// membrane /// integral to membrane	5.855	0.1951	1.14	0.447537	0.875	6.106	-0.3826	0.767	0.0370351	0.224	6.191	-0.05874	0.96	0.856227	0.813	6.2	-0.1345	0.911	0.582262	0.73	6.108	0.1886	1.14	0.49806	0.786	5.696	0.06776	1.05	0.883175	0.818	6.242	0.9406	1.92	0.00140741	0.0574	5.899
14667_at	14667	Gm2a	GM2 ganglioside activator protein	10	Mm.287807	11	54941539	GO:0006629 /// GO:0006665 /// GO:0006689 /// GO:0007611 /// GO:0009313 /// GO:0019915 /// GO:0050877 /// GO:0050885	lipid metabolic process /// sphingolipid metabolic process /// ganglioside catabolic process /// learning and/or memory /// oligosaccharide catabolic process /// sequestering of lipid /// neurological process /// regulation of balance	GO:0004563 /// GO:0008047	beta-N-acetylhexosaminidase activity /// enzyme activator activity	GO:0005615 /// GO:0005739 /// GO:0005764	extracellular space /// mitochondrion /// lysosome	7.407	-0.4324	0.741	0.0271759	0.858	6.988	-0.7463	0.596	0.000370701	0.0384	6.881	-1.048	0.484	0.00366249	0.17	7.29	-0.3846	0.766	0.0177145	0.23	7.268	-0.5921	0.663	0.00974111	0.298	7.253	-0.7312	0.602	0.00189411	0.268	7.392	-0.275	0.826	0.120918	0.374	7.258
14675_at	14675	Gna14	guanine nucleotide binding protein, alpha 14	10	Mm.313181	19	16502780	GO:0006471 /// GO:0007165 /// GO:0007186	protein amino acid ADP-ribosylation /// signal transduction /// G-protein coupled receptor protein signaling pathway	GO:0000166 /// GO:0003924 /// GO:0004871 /// GO:0005525 /// GO:0019001	nucleotide binding /// GTPase activity /// signal transducer activity /// GTP binding /// guanyl nucleotide binding	GO:0005834	heterotrimeric G-protein complex	2.705	0.4121	1.33	0.314009	0.866	2.412	0.1412	1.1	0.56533	0.609	2.447	0.3138	1.24	0.175492	0.573	2.684	0.2513	1.19	0.0566284	0.359	2.527	-0.2526	0.839	0.287569	0.709	2.49	0.06589	1.05	0.864969	0.815	2.523	-0.2765	0.826	0.215225	0.467	2.542
14686_at	14686	Gnat2	guanine nucleotide binding protein, alpha transducing 2	9	Mm.374791	3	108221123	GO:0007165 /// GO:0007186 /// GO:0007199 /// GO:0007601 /// GO:0007602 /// GO:0050896	signal transduction /// G-protein coupled receptor protein signaling pathway /// G-protein signaling, coupled to cGMP nucleotide second messenger /// visual perception /// phototransduction /// response to stimulus	GO:0000166 /// GO:0003924 /// GO:0004871 /// GO:0005525 /// GO:0019001	nucleotide binding /// GTPase activity /// signal transducer activity /// GTP binding /// guanyl nucleotide binding	GO:0005624 /// GO:0005834	membrane fraction /// heterotrimeric G-protein complex	2.859	-0.1839	0.88	0.560858	0.889	2.817	0.1888	1.14	0.507755	0.589	3.029	-0.6415	0.641	0.0982548	0.489	2.623	-0.09691	0.935	0.454548	0.691	2.555	-0.407	0.754	0.0926448	0.556	2.735	-0.618	0.652	0.0725022	0.495	2.356	-0.3655	0.776	0.00182888	0.0653	2.343
14718_at	14718	Got1	glutamate oxaloacetate transaminase 1, soluble	10	Mm.19039	19	-43553065	GO:0006520 /// GO:0009058	amino acid metabolic process /// biosynthetic process	GO:0003824 /// GO:0004069 /// GO:0008483 /// GO:0016740 /// GO:0016769	catalytic activity /// aspartate transaminase activity /// transaminase activity /// transferase activity /// transferase activity, transferring nitrogenous groups		NA	10.99	-0.2511	0.84	0.440429	0.875	10.72	-0.09638	0.935	0.7381	0.66	10.82	-0.3144	0.804	0.0295318	0.365	11.07	0.05453	1.04	0.88084	0.793	10.93	0.153	1.11	0.69658	0.831	11.33	-0.03145	0.978	0.923891	0.824	10.94	0.1485	1.11	0.506383	0.625	11.28
14733_at	14733	Gpc1	glypican 1	11	Mm.297976	1	94662091	GO:0007275	multicellular organismal development	GO:0004888 /// GO:0048503	transmembrane receptor activity /// GPI anchor binding	GO:0005578 /// GO:0016020	extracellular matrix (sensu Metazoa) /// membrane	3.786	0.2096	1.16	0.218696	0.866	3.689	-0.06498	0.956	0.727581	0.657	3.603	0.452	1.37	0.00553389	0.197	3.855	0.6136	1.53	4.53162e-05	0.0175	4.124	0.9531	1.94	0.00525309	0.244	4.052	0.7224	1.65	0.0111761	0.345	5.071	2.43	5.39	1.87114e-07	0.000308	4.666
14778_at	14778	Gpx3	glutathione peroxidase 3	11	Mm.200916	11	c(54746275, 54746348)	GO:0006979 /// GO:0006982 /// GO:0042744 /// GO:0051289	response to oxidative stress /// response to lipid hydroperoxide /// hydrogen peroxide catabolic process /// protein homotetramerization	GO:0004601 /// GO:0004602 /// GO:0008134 /// GO:0008430 /// GO:0016491	peroxidase activity /// glutathione peroxidase activity /// transcription factor binding /// selenium binding /// oxidoreductase activity	GO:0005615	extracellular space	4.904	-0.6546	0.635	0.44885	0.875	4.938	1.267	2.41	0.00531871	0.102	5.544	-0.2838	0.821	0.614283	0.759	4.762	0.9171	1.89	0.0129916	0.201	4.965	0.07093	1.05	0.875917	0.858	5.678	-0.2884	0.819	0.654282	0.777	4.851	0.009042	1.01	0.984873	0.758	4.9
14782_at	14782	Gsr	glutathione reductase 1	9	Mm.283573	8	35119172	GO:0006118 /// GO:0006749 /// GO:0045454	electron transport /// glutathione metabolic process /// cell redox homeostasis	GO:0004362 /// GO:0015036 /// GO:0016491 /// GO:0050660 /// GO:0050661	glutathione-disulfide reductase activity /// disulfide oxidoreductase activity /// oxidoreductase activity /// FAD binding /// NADP binding	GO:0005615 /// GO:0005737 /// GO:0005739	extracellular space /// cytoplasm /// mitochondrion	6.112	-0.7873	0.579	0.00454419	0.716	5.759	-0.5573	0.68	0.00399057	0.0896	5.789	-0.827	0.564	0.000112859	0.0444	6.044	-0.3148	0.804	0.0606023	0.37	6.13	-0.5241	0.695	0.0253956	0.385	6.321	-0.2691	0.83	0.440547	0.719	6.266	-0.4011	0.757	0.0183745	0.179	6.127
14797_at	14797	Aes	amino-terminal enhancer of split	11	Mm.180013	10	80962688	GO:0001501 /// GO:0006350 /// GO:0006355 /// GO:0006357 /// GO:0016055 /// GO:0016481 /// GO:0040008	skeletal development /// transcription /// regulation of transcription, DNA-dependent /// regulation of transcription from RNA polymerase II promoter /// Wnt receptor signaling pathway /// negative regulation of transcription /// regulation of growth	GO:0003714 /// GO:0005515 /// GO:0030528	transcription corepressor activity /// protein binding /// transcription regulator activity	GO:0005634	nucleus	9.841	-0.168	0.89	0.324429	0.866	9.869	-0.2674	0.831	0.134109	0.374	9.731	-0.2642	0.833	0.118081	0.516	9.723	-0.0181	0.988	0.919916	0.8	9.752	-0.2574	0.837	0.111341	0.583	9.614	0.04865	1.03	0.758405	0.801	9.858	0.1257	1.09	0.525555	0.63	9.799
14800_at	14800	Gria2	glutamate receptor, ionotropic, AMPA2 (alpha 2)	9	Mm.220224	3	c(-80777418, -80770862)	GO:0006810 /// GO:0006811 /// GO:0006813 /// GO:0007268	transport /// ion transport /// potassium ion transport /// synaptic transmission	GO:0004872 /// GO:0004970 /// GO:0005216 /// GO:0005234 /// GO:0005267 /// GO:0005515	receptor activity /// ionotropic glutamate receptor activity /// ion channel activity /// glutamate-gated ion channel activity /// potassium channel activity /// protein binding	GO:0005624 /// GO:0016020 /// GO:0016021 /// GO:0045211	membrane fraction /// membrane /// integral to membrane /// postsynaptic membrane	2.328	-0.00706	0.995	0.955709	0.927	2.351	0.1581	1.12	0.329126	0.513	2.453	0.06016	1.04	0.770447	0.794	2.358	0.1985	1.15	0.11414	0.46	2.309	-0.01257	0.991	0.93739	0.865	2.346	0.08503	1.06	0.502829	0.738	2.427	0.3318	1.26	0.000640345	0.0395	2.462
14827_at	14827	Pdia3	protein disulfide isomerase associated 3	10	Mm.263177	2	121105342	GO:0043065 /// GO:0045454	positive regulation of apoptosis /// cell redox homeostasis	GO:0003756 /// GO:0009055 /// GO:0015035 /// GO:0016853	protein disulfide isomerase activity /// electron carrier activity /// protein disulfide oxidoreductase activity /// isomerase activity	GO:0005615 /// GO:0005783	extracellular space /// endoplasmic reticulum	11.16	0.05569	1.04	0.743131	0.911	11.26	0.0757	1.05	0.637134	0.631	11.18	-0.2626	0.834	0.0664759	0.443	11.12	-0.1915	0.876	0.0643628	0.379	11.1	-0.3348	0.793	0.0423992	0.447	11.05	-0.4026	0.756	0.140428	0.564	10.92	-0.4118	0.752	0.00103754	0.0493	10.75
14828_at	14828	Hspa5	heat shock 70kD protein 5 (glucose-regulated protein)	11	Mm.330160, Mm.430829	2	34594103	GO:0006457 /// GO:0006916 /// GO:0006983 /// GO:0006986 /// GO:0043154	protein folding /// anti-apoptosis /// ER overload response /// response to unfolded protein /// negative regulation of caspase activity	GO:0000166 /// GO:0005515 /// GO:0005524 /// GO:0043022 /// GO:0043027	nucleotide binding /// protein binding /// ATP binding /// ribosome binding /// caspase inhibitor activity	GO:0005634 /// GO:0005783 /// GO:0005793 /// GO:0008303 /// GO:0009986 /// GO:0030176 /// GO:0048471	nucleus /// endoplasmic reticulum /// ER-Golgi intermediate compartment /// caspase complex /// cell surface /// integral to endoplasmic reticulum membrane /// perinuclear region	13.17	-0.02089	0.986	0.913907	0.924	13.22	0.1089	1.08	0.445432	0.567	13.2	-0.3957	0.76	0.0081691	0.233	13.05	-0.1052	0.93	0.349122	0.645	13.07	-0.339	0.791	0.0288396	0.403	12.99	-0.6805	0.624	0.0544055	0.47	12.73	-0.675	0.626	1.0935e-05	0.00447	12.64
14854_at	14854	Gss	glutathione synthetase	8	Mm.252316	2	-155254623	GO:0006750	glutathione biosynthetic process	GO:0000166 /// GO:0004363 /// GO:0005524 /// GO:0016874	nucleotide binding /// glutathione synthase activity /// ATP binding /// ligase activity		NA	7.728	-0.4978	0.708	0.0286865	0.862	7.856	0.02301	1.02	0.909188	0.7	7.886	-0.8283	0.563	1.28856e-05	0.0162	7.664	-0.5689	0.674	0.00168802	0.0823	7.776	-0.5009	0.707	0.00205535	0.185	7.92	-0.7212	0.607	0.0136996	0.361	7.705	-0.54	0.688	0.000841795	0.0445	7.666
14858_at	14858	Gsta2	glutathione S-transferase, alpha 2 (Yc2)	9	Mm.197422	9	-78116703	GO:0008152	metabolic process	GO:0004364 /// GO:0016740	glutathione transferase activity /// transferase activity		NA	10.91	-1.465	0.362	4.28956e-05	0.177	10.32	-1.729	0.302	0.00286264	0.0768	10.65	-2.637	0.161	0.00023631	0.0647	10.11	-1.422	0.373	0.000187264	0.032	10.67	-1.247	0.421	0.00353444	0.219	10.68	-2.219	0.215	0.000903678	0.263	10.57	-1.984	0.253	2.30452e-05	0.00694	10.83
14859_at	14859	Gsta3	glutathione S-transferase, alpha 3	3	Mm.394593	1	21225739	GO:0008152	metabolic process	GO:0004364 /// GO:0016740	glutathione transferase activity /// transferase activity		NA	12.82	-0.1769	0.885	0.169893	0.866	12.63	-0.6409	0.641	0.000601272	0.0442	12.86	-0.01704	0.988	0.873367	0.816	12.93	0.08926	1.06	0.275473	0.607	12.92	-0.005264	0.996	0.950755	0.868	12.87	0.02542	1.02	0.85184	0.813	12.99	0.05856	1.04	0.451353	0.603	13
14860_at	14860	Gsta4	glutathione S-transferase, alpha 4	10	Mm.2662	9	77977715	GO:0008152	metabolic process	GO:0004364 /// GO:0016740	glutathione transferase activity /// transferase activity	GO:0005575	cellular_component	9.887	-0.6854	0.622	0.00886783	0.755	9.432	-1.161	0.447	0.000900221	0.0493	9.595	-1.264	0.416	0.000593439	0.0923	9.462	-0.9373	0.522	0.000408498	0.0433	9.647	-1.027	0.491	5.05102e-06	0.00951	9.436	-1.604	0.329	0.000146481	0.206	9.748	-0.9542	0.516	0.000297272	0.0274	9.832
14862_at	14862	Gstm1	glutathione S-transferase, mu 1	7	Mm.37199	3	-108140312	GO:0008152	metabolic process	GO:0004364 /// GO:0016740	glutathione transferase activity /// transferase activity		NA	11.91	-0.6212	0.65	0.00282615	0.703	11.48	-1.016	0.494	0.000117622	0.032	11.77	-0.9025	0.535	0.000649295	0.0947	11.72	-0.3865	0.765	0.00129896	0.0732	11.89	-0.3159	0.803	0.028599	0.401	11.82	-0.6178	0.652	0.0614234	0.48	11.92	-0.3076	0.808	0.0434072	0.252	11.92
14863_at	14863	Gstm2	glutathione S-transferase, mu 2	4	Mm.37199	3	-108109757	GO:0008152	metabolic process	GO:0004364 /// GO:0016740	glutathione transferase activity /// transferase activity		NA	9.717	-0.8558	0.553	0.0145677	0.817	8.903	-1.513	0.35	8.60464e-06	0.0111	9.573	-1.119	0.46	5.59501e-05	0.0392	9.2	-0.4877	0.713	0.00714559	0.158	9.68	-0.2327	0.851	0.213539	0.681	9.486	-0.8861	0.541	0.0092383	0.345	9.769	-0.08696	0.942	0.743043	0.705	9.582
14864_at	14864	Gstm3	glutathione S-transferase, mu 3	8	Mm.37199	3	-108091752	GO:0008152	metabolic process	GO:0004364 /// GO:0016740	glutathione transferase activity /// transferase activity		NA	6.69	-2.719	0.152	0.0111196	0.801	5.18	-3.049	0.121	5.58111e-06	0.0101	6.322	-4.374	0.0482	5.10271e-07	0.00214	5.815	-2.261	0.209	5.65367e-07	0.00342	6.364	-2.371	0.193	0.00157308	0.168	6.48	-4.003	0.0624	0.00122335	0.263	6.495	-1.913	0.266	0.0289075	0.217	6.25
14865_at	14865	Gstm4	glutathione S-transferase, mu 4	10	Mm.31203	3	-108168465	GO:0008152 /// GO:0018916 /// GO:0042178	metabolic process /// nitrobenzene metabolic process /// xenobiotic catabolic process	GO:0004364 /// GO:0016740	glutathione transferase activity /// transferase activity	GO:0005829	cytosol	8.047	-1.029	0.49	0.000761101	0.534	7.728	-1.171	0.444	2.23521e-06	0.00729	8.029	-1.232	0.426	1.26713e-06	0.00399	7.913	-0.672	0.628	0.000518747	0.0479	8.104	-0.2765	0.826	0.127165	0.604	7.919	-0.5393	0.688	0.362364	0.693	8.2	-0.3237	0.799	0.168864	0.426	8.139
14866_at	14866	Gstm5	glutathione S-transferase, mu 5	10	Mm.282351	3	108023909	GO:0008152	metabolic process	GO:0004364 /// GO:0016740	glutathione transferase activity /// transferase activity		NA	7.28	-0.3266	0.797	0.205066	0.866	6.961	-0.5273	0.694	0.000407123	0.0406	7.109	-0.5026	0.706	0.00415515	0.175	6.903	-0.4529	0.731	0.00788436	0.162	7.069	-0.5867	0.666	0.00624744	0.255	7.108	-0.3882	0.764	0.0909768	0.525	7.004	-0.4003	0.758	0.031518	0.222	7.072
14867_at	14867	Gstm6	glutathione S-transferase, mu 6	7	Mm.37199	3	-108066903	GO:0008152	metabolic process	GO:0004364 /// GO:0016740	glutathione transferase activity /// transferase activity		NA	9.42	-0.2398	0.847	0.211982	0.866	8.805	-1.216	0.43	4.3889e-05	0.022	9.064	-0.9315	0.524	0.0176418	0.308	9.116	-0.058	0.961	0.625883	0.742	9.295	-0.162	0.894	0.313005	0.719	9.143	-0.7709	0.586	0.0335054	0.426	9.434	-0.1168	0.922	0.324704	0.535	9.458
14871_at	14871	Gstt1	glutathione S-transferase, theta 1	10	Mm.2746	10	-75227530	GO:0006749	glutathione metabolic process	GO:0004364 /// GO:0016740	glutathione transferase activity /// transferase activity	GO:0005634	nucleus	11.11	-0.004981	0.997	0.974424	0.928	11.09	-0.3997	0.758	0.017725	0.168	11.08	0.04117	1.03	0.826578	0.807	11.23	0.03823	1.03	0.741955	0.769	11.29	0.02019	1.01	0.889431	0.86	11.16	0.2677	1.2	0.209749	0.614	11.43	0.5311	1.45	0.000643516	0.0395	11.51
14872_at	14872	Gstt2	glutathione S-transferase, theta 2	8	Mm.24118	10	-75275601	GO:0006749	glutathione metabolic process	GO:0004364 /// GO:0016740	glutathione transferase activity /// transferase activity	GO:0005634	nucleus	9.693	-0.1925	0.875	0.440703	0.875	9.592	-0.787	0.58	0.00354461	0.0839	9.726	-0.702	0.615	0.0172178	0.305	9.685	-0.5809	0.669	0.00199025	0.089	9.579	-0.5638	0.677	0.00152959	0.165	9.611	-0.7617	0.59	0.0839238	0.515	9.823	-0.1689	0.89	0.185668	0.441	10.04
14873_at	14873	Gsto1	glutathione S-transferase omega 1	10	Mm.378931	19	47908299	GO:0008152	metabolic process	GO:0004364 /// GO:0016740	glutathione transferase activity /// transferase activity	GO:0005737	cytoplasm	9.463	-0.4789	0.718	0.00488363	0.716	9.351	-0.4485	0.733	0.000936299	0.0493	9.47	-0.5514	0.682	0.00281831	0.154	9.372	-0.4955	0.709	0.000111918	0.0275	9.345	-0.5591	0.679	0.000107693	0.0507	9.32	-0.5326	0.691	0.00262768	0.277	9.356	-0.3868	0.765	0.000332332	0.0286	9.284
14939_at	14939	Gzmb	granzyme B	10	Mm.14874	14	-55212927	GO:0006508 /// GO:0006915 /// GO:0008626 /// GO:0019835	proteolysis /// apoptosis /// induction of apoptosis by granzyme /// cytolysis	GO:0004252 /// GO:0004263 /// GO:0004278 /// GO:0005515 /// GO:0008233 /// GO:0016787	serine-type endopeptidase activity /// chymotrypsin activity /// granzyme B activity /// protein binding /// peptidase activity /// hydrolase activity	GO:0005615	extracellular space	1.89	-0.1485	0.902	0.508444	0.879	2.001	0.5283	1.44	0.00144214	0.0552	1.843	-0.08621	0.942	0.555204	0.743	1.77	-0.2757	0.826	0.0220795	0.248	1.856	0.3063	1.24	0.0369823	0.433	2.034	-0.07883	0.947	0.673418	0.781	1.742	-0.2166	0.861	0.2619	0.5	1.824
14950_at	14950	H13	histocompatibility 13	9	Mm.277327	2	152360939		NA	GO:0008233 /// GO:0008717 /// GO:0016787	peptidase activity /// D-alanyl-D-alanine endopeptidase activity /// hydrolase activity	GO:0005783 /// GO:0005789 /// GO:0016020 /// GO:0016021	endoplasmic reticulum /// endoplasmic reticulum membrane /// membrane /// integral to membrane	9.589	-0.1129	0.925	0.528464	0.883	9.66	-0.09865	0.934	0.519171	0.595	9.606	-0.5082	0.703	0.00321784	0.165	9.505	-0.2989	0.813	0.029865	0.276	9.472	-0.3661	0.776	0.00321201	0.216	9.42	-0.3836	0.767	0.0226227	0.388	9.423	-0.4246	0.745	0.00129971	0.0553	9.421
14958_at	14958	H1f0	H1 histone family, member 0	11	Mm.24350	15	78855466	GO:0006334 /// GO:0007001	nucleosome assembly /// chromosome organization and biogenesis (sensu Eukaryota)	GO:0003677	DNA binding	GO:0000786 /// GO:0005634 /// GO:0005694	nucleosome /// nucleus /// chromosome	9.277	0.25	1.19	0.0470589	0.866	9.355	0.5412	1.46	0.00197091	0.0619	9.463	0.2445	1.18	0.0379099	0.388	9.21	0.4809	1.4	0.000719376	0.0556	9.192	0.2852	1.22	0.036896	0.433	9.51	0.2154	1.16	0.182801	0.59	9.273	0.07481	1.05	0.52586	0.63	9.352
14962_at	14962	Cfb	complement factor B	9	Mm.653	17	-34464437	GO:0006508 /// GO:0006955 /// GO:0006956 /// GO:0006957 /// GO:0008283 /// GO:0045087	proteolysis /// immune response /// complement activation /// complement activation, alternative pathway /// cell proliferation /// innate immune response	GO:0003812 /// GO:0004252 /// GO:0004263 /// GO:0004295 /// GO:0008233 /// GO:0016787	alternative-complement-pathway C3/C5 convertase activity /// serine-type endopeptidase activity /// chymotrypsin activity /// trypsin activity /// peptidase activity /// hydrolase activity	GO:0005576	extracellular region	11.14	0.233	1.18	0.146346	0.866	11.33	0.4586	1.37	0.00150163	0.0564	11.15	0.2771	1.21	0.0590207	0.432	11.28	-0.2259	0.855	0.0399998	0.313	11.1	-0.1885	0.878	0.0504116	0.467	11.04	-0.02786	0.981	0.848192	0.812	11.09	-0.07641	0.948	0.397688	0.577	11.04
14991_at	14991	H2-M3	histocompatibility 2, M region locus 3	9	Mm.14437	17	36878286	GO:0006952 /// GO:0006955 /// GO:0019882	defense response /// immune response /// antigen processing and presentation		NA	GO:0005615 /// GO:0016020 /// GO:0016021 /// GO:0042612	extracellular space /// membrane /// integral to membrane /// MHC class I protein complex	3.844	-0.1162	0.923	0.566968	0.889	4.042	0.7941	1.73	0.00317423	0.0795	4.045	0.01298	1.01	0.939628	0.826	4.042	0.06246	1.04	0.680552	0.757	4.073	0.2208	1.17	0.386462	0.749	4.263	-0.1845	0.88	0.277092	0.65	3.942	-0.06644	0.955	0.66379	0.682	3.973
15077_at	15077	Hist2h3c1	histone cluster 2, H3c1	11	Mm.358797, Mm.383293, Mm.400011, Mm.422680	3	c(96354098, 96332155, -96323937)	GO:0006334 /// GO:0007001	nucleosome assembly /// chromosome organization and biogenesis (sensu Eukaryota)	GO:0003677	DNA binding	GO:0000786 /// GO:0005634 /// GO:0005694	nucleosome /// nucleus /// chromosome	6.043	0.5896	1.5	0.00829291	0.746	5.741	0.9905	1.99	0.00571509	0.105	5.263	0.8889	1.85	0.0660456	0.442	5.949	-0.4415	0.736	0.0660104	0.381	5.953	0.06335	1.04	0.817566	0.846	5.625	1.473	2.78	0.0066932	0.34	6.09	0.09755	1.07	0.704672	0.694	5.66
15108_at	15108	Hsd17b10	hydroxysteroid (17-beta) dehydrogenase 10	9	Mm.6994	X	147342611	GO:0008152	metabolic process	GO:0003857 /// GO:0005515 /// GO:0016491 /// GO:0047015	3-hydroxyacyl-CoA dehydrogenase activity /// protein binding /// oxidoreductase activity /// 3-hydroxy-2-methylbutyryl-CoA dehydrogenase activity	GO:0005739 /// GO:0005743 /// GO:0005783	mitochondrion /// mitochondrial inner membrane /// endoplasmic reticulum	10.53	0.2206	1.17	0.320582	0.866	10.58	0.09159	1.07	0.594883	0.619	10.43	0.2141	1.16	0.255891	0.63	10.61	0.268	1.2	0.0234078	0.253	10.63	0.431	1.35	0.00193687	0.185	10.64	0.2607	1.2	0.302742	0.663	10.81	0.5275	1.44	0.000141704	0.0185	10.83
15112_at	15112	Hao1	hydroxyacid oxidase 1, liver	10	Mm.26634	2	-134188801	GO:0006118 /// GO:0008152 /// GO:0009854	electron transport /// metabolic process /// oxidative photosynthetic carbon pathway	GO:0003973 /// GO:0010181 /// GO:0016491	(S)-2-hydroxy-acid oxidase activity /// FMN binding /// oxidoreductase activity	GO:0005777	peroxisome	10.37	0.5031	1.42	0.0558771	0.866	10.46	0.1036	1.07	0.323571	0.511	10.24	0.2636	1.2	0.165391	0.565	10.5	0.1587	1.12	0.0955241	0.439	10.39	0.4752	1.39	0.00697361	0.259	10.23	0.2594	1.2	0.0683752	0.491	10.44	0.2399	1.18	0.10744	0.356	10.32
15162_at	15162	Hck	hemopoietic cell kinase	11	Mm.715	2	152799948	GO:0006468 /// GO:0007242	protein amino acid phosphorylation /// intracellular signaling cascade	GO:0000166 /// GO:0004672 /// GO:0004674 /// GO:0004713 /// GO:0005515 /// GO:0005524 /// GO:0016301 /// GO:0016740	nucleotide binding /// protein kinase activity /// protein serine/threonine kinase activity /// protein-tyrosine kinase activity /// protein binding /// ATP binding /// kinase activity /// transferase activity	GO:0016020	membrane	3.958	-0.3744	0.771	0.175842	0.866	4.532	0.6792	1.6	0.0533925	0.259	4.215	0.04206	1.03	0.87113	0.815	4.303	-0.3895	0.763	0.0655845	0.381	4.123	0.1279	1.09	0.714978	0.834	4.1	-0.369	0.774	0.326687	0.675	3.76	-0.4532	0.73	0.00424229	0.0972	3.777
15170_at	15170	Ptpn6	protein tyrosine phosphatase, non-receptor type 6	10	Mm.271799	6	-124686336	GO:0006470 /// GO:0007242 /// GO:0019221	protein amino acid dephosphorylation /// intracellular signaling cascade /// cytokine and chemokine mediated signaling pathway	GO:0001784 /// GO:0004721 /// GO:0004725 /// GO:0004727 /// GO:0005515 /// GO:0016787	phosphotyrosine binding /// phosphoprotein phosphatase activity /// protein tyrosine phosphatase activity /// prenylated protein tyrosine phosphatase activity /// protein binding /// hydrolase activity	GO:0005737	cytoplasm	6.333	-0.1398	0.908	0.398877	0.871	6.393	0.5025	1.42	0.00108344	0.051	6.33	-0.1057	0.929	0.578609	0.748	6.273	0.03206	1.02	0.749494	0.772	6.338	0.2691	1.21	0.144566	0.62	6.438	-0.2042	0.868	0.239785	0.63	6.252	0.02254	1.02	0.858445	0.735	6.362
15184_at	15184	Hdac5	histone deacetylase 5	8	Mm.22665, Mm.435346	11	-102011838	GO:0000122 /// GO:0006350 /// GO:0006355 /// GO:0007507 /// GO:0016568 /// GO:0045892	negative regulation of transcription from RNA polymerase II promoter /// transcription /// regulation of transcription, DNA-dependent /// heart development /// chromatin modification /// negative regulation of transcription, DNA-dependent	GO:0003714 /// GO:0005515 /// GO:0016564 /// GO:0016787	transcription corepressor activity /// protein binding /// transcriptional repressor activity /// hydrolase activity	GO:0005634 /// GO:0016604	nucleus /// nuclear body	4.242	0.1428	1.1	0.37493	0.871	4.106	-0.07058	0.952	0.584332	0.616	4.295	0.1667	1.12	0.386519	0.689	4.112	0.5312	1.45	0.012486	0.198	4.278	0.2092	1.16	0.174832	0.658	4.244	0.2521	1.19	0.281071	0.651	4.348	0.6597	1.58	0.00120004	0.0537	4.422
15193_at	15193	Hdgfrp2	hepatoma-derived growth factor, related protein 2	8	Mm.279188	17	55672949	GO:0006355	regulation of transcription, DNA-dependent	GO:0003677	DNA binding	GO:0005634	nucleus	3.774	-0.1938	0.874	0.296825	0.866	3.971	0.1701	1.13	0.144491	0.385	3.972	0.07587	1.05	0.691965	0.775	3.8	-0.04502	0.969	0.793183	0.779	3.879	0.2538	1.19	0.233355	0.688	3.891	0.0225	1.02	0.847053	0.812	3.894	0.3694	1.29	0.00109089	0.0511	3.961
15212_at	15212	Hexb	hexosaminidase B	9	Mm.27816	13	-98277106	GO:0001501 /// GO:0005975 /// GO:0006687 /// GO:0006689 /// GO:0006874 /// GO:0007040 /// GO:0007338 /// GO:0007341 /// GO:0007605 /// GO:0007626 /// GO:0008049 /// GO:0008152 /// GO:0008654 /// GO:0009313 /// GO:0019915 /// GO:0019953 /// GO:0030203 /// GO:0031323 /// GO:0042552 /// GO:0044267 /// GO:0048157 /// GO:0050885 /// GO:0050905	skeletal development /// carbohydrate metabolic process /// glycosphingolipid metabolic process /// ganglioside catabolic process /// calcium ion homeostasis /// lysosome organization and biogenesis /// fertilization (sensu Metazoa) /// penetration of zona pellucida /// sensory perception of sound /// locomotory behavior /// male courtship behavior /// metabolic process /// phospholipid biosynthe…	GO:0003824 /// GO:0004563 /// GO:0016787 /// GO:0016798 /// GO:0042803 /// GO:0043169 /// GO:0046982	catalytic activity /// beta-N-acetylhexosaminidase activity /// hydrolase activity /// hydrolase activity, acting on glycosyl bonds /// protein homodimerization activity /// cation binding /// protein heterodimerization activity	GO:0001669 /// GO:0005764 /// GO:0016020	acrosome /// lysosome /// membrane	7.306	0.386	1.31	0.0584446	0.866	7.46	0.6798	1.6	0.00127249	0.0532	7.391	0.2502	1.19	0.157489	0.558	7.067	0.05174	1.04	0.754937	0.773	7.258	0.1668	1.12	0.449039	0.767	7.507	-0.2741	0.827	0.238019	0.629	7.089	-0.1803	0.883	0.434919	0.596	7.299
15216_at	15216	Hfe	hemochromatosis	11	Mm.2681	13	-23711307	GO:0002474 /// GO:0006955 /// GO:0019882	antigen processing and presentation of peptide antigen via MHC class I /// immune response /// antigen processing and presentation		NA	GO:0005615 /// GO:0016020 /// GO:0016021 /// GO:0042612	extracellular space /// membrane /// integral to membrane /// MHC class I protein complex	8.5	-0.3421	0.789	0.0299749	0.866	8.441	-0.1381	0.909	0.343729	0.519	8.48	-0.2733	0.827	0.0730001	0.454	8.428	-0.06752	0.954	0.451235	0.69	8.46	-0.05459	0.963	0.643803	0.82	8.54	-0.2493	0.841	0.190118	0.598	8.496	-0.3333	0.794	0.00168773	0.0634	8.453
15220_at	15220	Foxq1	forkhead box Q1	11	Mm.44235, Mm.404229	13	31565901	GO:0006350 /// GO:0006355 /// GO:0031069	transcription /// regulation of transcription, DNA-dependent /// hair follicle morphogenesis	GO:0003677 /// GO:0003700 /// GO:0043565	DNA binding /// transcription factor activity /// sequence-specific DNA binding	GO:0005634 /// GO:0005667	nucleus /// transcription factor complex	3.295	-0.04938	0.966	0.926284	0.925	3.484	-0.1592	0.896	0.776384	0.669	3.5	0.01863	1.01	0.975075	0.83	3.104	1.131	2.19	0.130619	0.482	3.322	1.494	2.82	0.0153988	0.341	2.964	1.036	2.05	0.104127	0.54	2.663	-1.093	0.469	0.00181562	0.0653	3.347
15270_at	15270	H2afx	H2A histone family, member X	11	Mm.245931	9	44085709	GO:0000077 /// GO:0000724 /// GO:0006281 /// GO:0006310 /// GO:0006334 /// GO:0006974 /// GO:0007001 /// GO:0007049 /// GO:0007126 /// GO:0007283	DNA damage checkpoint /// double-strand break repair via homologous recombination /// DNA repair /// DNA recombination /// nucleosome assembly /// response to DNA damage stimulus /// chromosome organization and biogenesis (sensu Eukaryota) /// cell cycle /// meiosis /// spermatogenesis	GO:0003677 /// GO:0003684 /// GO:0005515	DNA binding /// damaged DNA binding /// protein binding	GO:0000785 /// GO:0000786 /// GO:0005634 /// GO:0005657 /// GO:0005694	chromatin /// nucleosome /// nucleus /// replication fork /// chromosome	6.164	-0.42	0.747	0.125215	0.866	6.201	-0.08196	0.945	0.479159	0.578	6.246	-0.4082	0.754	0.0336742	0.374	6.2	-0.8125	0.569	0.000336936	0.0398	6.162	-0.6472	0.639	0.0057739	0.25	5.916	-0.8458	0.556	0.0118565	0.345	6.029	-0.5224	0.696	0.0130956	0.157	5.716
15357_at	15357	Hmgcr	3-hydroxy-3-methylglutaryl-Coenzyme A reductase	11	Mm.316652	13	-97750033	GO:0006629 /// GO:0006694 /// GO:0006695 /// GO:0008542 /// GO:0008610 /// GO:0009058 /// GO:0009790 /// GO:0016126 /// GO:0043407	lipid metabolic process /// steroid biosynthetic process /// cholesterol biosynthetic process /// visual learning /// lipid biosynthetic process /// biosynthetic process /// embryonic development /// sterol biosynthetic process /// negative regulation of MAPK activity	GO:0004420 /// GO:0016491	hydroxymethylglutaryl-CoA reductase (NADPH) activity /// oxidoreductase activity	GO:0005777 /// GO:0005783 /// GO:0005789 /// GO:0005792 /// GO:0016020 /// GO:0016021	peroxisome /// endoplasmic reticulum /// endoplasmic reticulum membrane /// microsome /// membrane /// integral to membrane	6.274	-0.4256	0.745	0.275964	0.866	6.194	-1.438	0.369	0.000528233	0.0442	6.666	-0.3331	0.794	0.267481	0.64	6.778	-0.01227	0.992	0.97314	0.808	6.641	-0.7249	0.605	0.0715552	0.52	6.937	-0.7682	0.587	0.0402255	0.447	6.241	-0.7282	0.604	0.00219992	0.0709	6.995
15368_at	15368	Hmox1	heme oxygenase (decycling) 1	11	Mm.276389	8	77989693	GO:0006788 /// GO:0043123 /// GO:0050896	heme oxidation /// positive regulation of I-kappaB kinase/NF-kappaB cascade /// response to stimulus	GO:0004392 /// GO:0004871 /// GO:0005506 /// GO:0016491 /// GO:0046872	heme oxygenase (decyclizing) activity /// signal transducer activity /// iron ion binding /// oxidoreductase activity /// metal ion binding	GO:0005783 /// GO:0005792 /// GO:0016021	endoplasmic reticulum /// microsome /// integral to membrane	6.573	-1.179	0.442	0.0919961	0.866	6.707	0.1949	1.14	0.508802	0.589	6.412	-0.8572	0.552	0.0369116	0.387	6.726	-1.212	0.432	0.00163507	0.0819	6.682	-0.8917	0.539	0.126063	0.604	6.584	-0.6278	0.647	0.278572	0.65	6.206	-0.647	0.639	0.0291955	0.217	6.552
15370_at	15370	Nr4a1	nuclear receptor subfamily 4, group A, member 1	11	Mm.119	15	101094895	GO:0006350 /// GO:0006355 /// GO:0006917 /// GO:0043154 /// GO:0045449 /// GO:0045944	transcription /// regulation of transcription, DNA-dependent /// induction of apoptosis /// negative regulation of caspase activity /// regulation of transcription /// positive regulation of transcription from RNA polymerase II promoter	GO:0003677 /// GO:0003700 /// GO:0003707 /// GO:0004872 /// GO:0004879 /// GO:0005515 /// GO:0008270 /// GO:0030528 /// GO:0043565 /// GO:0046872	DNA binding /// transcription factor activity /// steroid hormone receptor activity /// receptor activity /// ligand-dependent nuclear receptor activity /// protein binding /// zinc ion binding /// transcription regulator activity /// sequence-specific DNA binding /// metal ion binding	GO:0005634	nucleus	3.308	-0.2858	0.82	0.066874	0.866	3.083	-0.3896	0.763	0.0229102	0.187	3.685	-0.149	0.902	0.797427	0.8	3.383	-0.3884	0.764	0.13937	0.489	3.634	-1.033	0.489	0.0498651	0.465	3.186	-0.1802	0.883	0.302462	0.663	3.387	-0.5097	0.702	0.00228185	0.0725	4.068
15375_at	15375	Foxa1	forkhead box A1	11	Mm.4578	12	-58458642	GO:0006350 /// GO:0006355 /// GO:0007399 /// GO:0030324 /// GO:0030855 /// GO:0042445 /// GO:0042593 /// GO:0045944 /// GO:0048754	transcription /// regulation of transcription, DNA-dependent /// nervous system development /// lung development /// epithelial cell differentiation /// hormone metabolic process /// glucose homeostasis /// positive regulation of transcription from RNA polymerase II promoter /// branching morphogenesis of a tube	GO:0003677 /// GO:0003700 /// GO:0043565	DNA binding /// transcription factor activity /// sequence-specific DNA binding	GO:0005634 /// GO:0005667	nucleus /// transcription factor complex	7.745	0.1267	1.09	0.7503	0.911	7.739	-1.035	0.488	0.00393379	0.0891	7.522	-0.03712	0.975	0.943366	0.826	7.774	0.09786	1.07	0.717062	0.764	7.841	0.4738	1.39	0.217136	0.682	7.359	0.6583	1.58	0.093259	0.525	7.791	-0.5418	0.687	0.034652	0.231	7.748
15378_at	15378	Hnf4a	hepatic nuclear factor 4, alpha	11	Mm.202383	2	163238628	GO:0006350 /// GO:0006355 /// GO:0006629 /// GO:0045944	transcription /// regulation of transcription, DNA-dependent /// lipid metabolic process /// positive regulation of transcription from RNA polymerase II promoter	GO:0003677 /// GO:0003700 /// GO:0003707 /// GO:0004872 /// GO:0004879 /// GO:0005496 /// GO:0008270 /// GO:0016439 /// GO:0043565 /// GO:0046872	DNA binding /// transcription factor activity /// steroid hormone receptor activity /// receptor activity /// ligand-dependent nuclear receptor activity /// steroid binding /// zinc ion binding /// tRNA-pseudouridine synthase activity /// sequence-specific DNA binding /// metal ion binding	GO:0005634 /// GO:0005667	nucleus /// transcription factor complex	9.986	-0.04739	0.968	0.816849	0.915	9.804	-0.0958	0.936	0.519558	0.595	9.897	-0.2698	0.829	0.0679018	0.447	9.742	-0.4739	0.72	0.0126153	0.199	9.74	-0.3586	0.78	0.0163318	0.349	9.689	-0.5108	0.702	0.0745079	0.5	9.73	-0.3674	0.775	0.00156259	0.0604	9.771
15439_at	15439	Hp	haptoglobin	11	Mm.26730	8	-112464256	GO:0006508 /// GO:0006953	proteolysis /// acute-phase response	GO:0004252 /// GO:0004263 /// GO:0004295 /// GO:0030492	serine-type endopeptidase activity /// chymotrypsin activity /// trypsin activity /// hemoglobin binding	GO:0005576 /// GO:0005615	extracellular region /// extracellular space	12.9	0.2676	1.2	0.10258	0.866	13.09	0.6579	1.58	0.000475684	0.0438	12.9	0.1899	1.14	0.225183	0.607	13.03	-0.291	0.817	0.0627136	0.374	12.89	-0.2503	0.841	0.0241489	0.382	12.93	0.1452	1.11	0.562267	0.752	12.82	-0.09667	0.935	0.283316	0.513	12.74
15456_at	15456	Hpvc2	human papillomavirus 18 E5 central sequence motif gene 2	4	NA	5	NA		NA		NA	GO:0016020 /// GO:0016021	membrane /// integral to membrane	2.098	0.09125	1.07	0.704861	0.905	1.831	0.2293	1.17	0.151237	0.391	1.756	-0.2918	0.817	0.0611205	0.436	1.799	-0.2678	0.831	0.0601267	0.368	1.778	-0.1341	0.911	0.342378	0.731	1.842	0.02725	1.02	0.821296	0.81	1.827	-0.3448	0.787	0.00203542	0.0693	1.793
15463_at	15463	Hrb	HIV-1 Rev binding protein	11	Mm.380683, Mm.392569, Mm.433409	1	82718506	GO:0001675 /// GO:0006810 /// GO:0007275 /// GO:0007283 /// GO:0030154 /// GO:0043087 /// GO:0045109	acrosome formation /// transport /// multicellular organismal development /// spermatogenesis /// cell differentiation /// regulation of GTPase activity /// intermediate filament organization	GO:0003677 /// GO:0005515 /// GO:0008270 /// GO:0046872	DNA binding /// protein binding /// zinc ion binding /// metal ion binding	GO:0005634 /// GO:0016023	nucleus /// cytoplasmic membrane-bound vesicle	6.804	-0.3353	0.793	0.277071	0.866	6.555	-0.276	0.826	0.0251862	0.196	6.607	-0.6058	0.657	0.0185526	0.315	6.571	-0.3118	0.806	0.112425	0.458	6.618	-0.4348	0.74	0.0662891	0.508	6.749	-0.8152	0.568	0.00502654	0.334	6.594	-0.5962	0.661	0.00234316	0.0737	6.276
15464_at	15464	Hrc	histidine rich calcium binding protein	6	Mm.39968	7	45203310		NA	GO:0005198	structural molecule activity	GO:0005615	extracellular space	1.98	-0.06451	0.956	0.566306	0.889	1.916	-0.4389	0.738	0.00112517	0.0512	1.907	0.2178	1.16	0.185897	0.579	1.979	-0.1507	0.901	0.250635	0.59	1.987	0.09763	1.07	0.293872	0.711	1.924	0.1674	1.12	0.2389	0.629	2.023	0.2013	1.15	0.108459	0.358	1.98
15490_at	15490	Hsd17b7	hydroxysteroid (17-beta) dehydrogenase 7	11	Mm.12882	1	-171786211	GO:0006694 /// GO:0006695 /// GO:0008152 /// GO:0008610	steroid biosynthetic process /// cholesterol biosynthetic process /// metabolic process /// lipid biosynthetic process	GO:0000253 /// GO:0004303 /// GO:0016491 /// GO:0050576	3-keto sterol reductase activity /// estradiol 17-beta-dehydrogenase activity /// oxidoreductase activity /// 3-keto-steroid reductase activity	GO:0005783 /// GO:0016020 /// GO:0016021	endoplasmic reticulum /// membrane /// integral to membrane	3.707	0.08126	1.06	0.857311	0.92	3.653	-1.226	0.428	0.000129328	0.0327	4.018	0.2249	1.17	0.51929	0.735	4.063	-0.8612	0.55	0.00662845	0.152	4.147	-1.081	0.473	0.0160594	0.346	4.217	-0.3561	0.781	0.436142	0.716	4.101	-0.8925	0.539	0.005985	0.112	4.449
15493_at	15493	Hsd3b2	hydroxy-delta-5-steroid dehydrogenase, 3 beta- and steroid delta-isomerase 2	11	Mm.196405	3	-98838322	GO:0006694 /// GO:0006700	steroid biosynthetic process /// C21-steroid hormone biosynthetic process	GO:0003824 /// GO:0003854 /// GO:0004769 /// GO:0016491 /// GO:0016853	catalytic activity /// 3-beta-hydroxy-delta5-steroid dehydrogenase activity /// steroid delta-isomerase activity /// oxidoreductase activity /// isomerase activity	GO:0005739 /// GO:0005783 /// GO:0016020 /// GO:0016021	mitochondrion /// endoplasmic reticulum /// membrane /// integral to membrane	7.277	0.8643	1.82	0.20557	0.866	7.605	-0.05201	0.965	0.852138	0.688	7.218	0.2985	1.23	0.471585	0.718	7.64	0.8071	1.75	7.16453e-06	0.00801	7.219	0.7211	1.65	0.0587153	0.49	7.083	-0.09516	0.936	0.770514	0.802	7.546	0.3525	1.28	0.0286411	0.217	7.306
15496_at	15496	Hsd3b5	hydroxy-delta-5-steroid dehydrogenase, 3 beta- and steroid delta-isomerase 5	11	Mm.17910	3	-98747696	GO:0006694 /// GO:0006700	steroid biosynthetic process /// C21-steroid hormone biosynthetic process	GO:0003854 /// GO:0016491	3-beta-hydroxy-delta5-steroid dehydrogenase activity /// oxidoreductase activity	GO:0005739 /// GO:0005743 /// GO:0005783 /// GO:0016020 /// GO:0016021	mitochondrion /// mitochondrial inner membrane /// endoplasmic reticulum /// membrane /// integral to membrane	9.983	2.564	5.91	0.186646	0.866	11.01	-0.3629	0.778	0.376663	0.534	10.12	1.077	2.11	0.25329	0.627	11.11	0.5973	1.51	0.000898134	0.0641	10.21	1.35	2.55	0.317391	0.721	9.587	2.968	7.82	0.0368064	0.434	10.34	0.4788	1.39	0.552911	0.641	10.2
15505_at	15505	Hsp110	heat shock protein 110	11	Mm.270681	5	-149885223	GO:0006457 /// GO:0006986 /// GO:0009408 /// GO:0051085	protein folding /// response to unfolded protein /// response to heat /// chaperone cofactor-dependent protein folding	GO:0000166 /// GO:0005515 /// GO:0005524	nucleotide binding /// protein binding /// ATP binding	GO:0005634	nucleus	9.035	-0.4674	0.723	0.268773	0.866	9.109	-0.1723	0.887	0.5203	0.595	8.597	-0.01485	0.99	0.944922	0.827	9.158	-0.7933	0.577	0.167745	0.521	9.371	-0.8122	0.57	0.154072	0.635	8.034	0.557	1.47	0.196248	0.602	8.998	-0.005726	0.996	0.983157	0.758	8.794
15525_at	15525	Hspa4	heat shock protein 4	11	Mm.239865	11	-53103237	GO:0006457 /// GO:0006986 /// GO:0009408	protein folding /// response to unfolded protein /// response to heat	GO:0000166 /// GO:0005524	nucleotide binding /// ATP binding		NA	9.59	-0.1725	0.887	0.215977	0.866	9.435	-0.2261	0.855	0.0832579	0.309	9.567	-0.3923	0.762	0.00181414	0.131	9.546	-0.2416	0.846	0.0292574	0.275	9.482	-0.325	0.798	0.00384869	0.222	9.473	-0.2323	0.851	0.060642	0.48	9.374	-0.3685	0.775	0.0024155	0.0743	9.438
15526_at	15526	Hspa9	heat shock protein 9	7	Mm.209419	18	-35063408	GO:0006457 /// GO:0006611 /// GO:0006986 /// GO:0009408	protein folding /// protein export from nucleus /// response to unfolded protein /// response to heat	GO:0000166 /// GO:0005515 /// GO:0005524 /// GO:0051082	nucleotide binding /// protein binding /// ATP binding /// unfolded protein binding	GO:0005737 /// GO:0005739 /// GO:0009986	cytoplasm /// mitochondrion /// cell surface	9.949	-0.397	0.759	0.0473613	0.866	9.921	-0.07564	0.949	0.687591	0.647	10.06	-0.5371	0.689	0.000296442	0.0717	9.891	-0.177	0.885	0.108721	0.452	10.01	-0.07961	0.946	0.407606	0.754	10.01	-0.4595	0.727	0.0056954	0.334	9.936	-0.2505	0.841	0.0398423	0.244	9.954
15894_at	15894	Icam1	intercellular adhesion molecule	10	Mm.435508	9	20766361	GO:0007155 /// GO:0016337 /// GO:0030155	cell adhesion /// cell-cell adhesion /// regulation of cell adhesion	GO:0005515	protein binding	GO:0009897 /// GO:0016020 /// GO:0016021	external side of plasma membrane /// membrane /// integral to membrane	5.259	-0.3212	0.8	0.279675	0.866	5.541	0.4019	1.32	0.133663	0.374	5.524	0.01962	1.01	0.941795	0.826	5.264	-0.7236	0.606	0.0114262	0.19	5.061	-0.3197	0.801	0.291702	0.71	5.268	-0.3273	0.797	0.368457	0.694	4.566	-1.255	0.419	0.000796337	0.0438	4.742
15900_at	15900	Irf8	interferon regulatory factor 8	11	Mm.334861	8	123622352	GO:0006350 /// GO:0006355 /// GO:0006955 /// GO:0030099	transcription /// regulation of transcription, DNA-dependent /// immune response /// myeloid cell differentiation	GO:0003677 /// GO:0003700	DNA binding /// transcription factor activity	GO:0005622 /// GO:0005634	intracellular /// nucleus	2.998	0.17	1.13	0.566326	0.889	3.304	0.7088	1.63	0.000696695	0.0466	3.212	0.2654	1.2	0.0923393	0.48	2.755	-0.1175	0.922	0.215235	0.563	2.804	-0.2203	0.858	0.103013	0.574	2.895	0.02989	1.02	0.887493	0.819	2.639	0.03373	1.02	0.717099	0.698	2.758
15904_at	15904	Id4	inhibitor of DNA binding 4	11	Mm.283273	13	48273363	GO:0008284 /// GO:0016481 /// GO:0043350 /// GO:0045449 /// GO:0045665 /// GO:0048712	positive regulation of cell proliferation /// negative regulation of transcription /// neuroblast proliferation (sensu Vertebrata) /// regulation of transcription /// negative regulation of neuron differentiation /// negative regulation of astrocyte differentiation	GO:0030528	transcription regulator activity	GO:0005634	nucleus	2.483	-0.3382	0.791	0.116419	0.866	2.705	-0.02589	0.982	0.915595	0.701	2.499	-0.3029	0.811	0.0770606	0.462	2.326	0.06356	1.05	0.627975	0.742	2.814	0.3755	1.3	0.282294	0.708	2.922	-0.3696	0.774	0.0564006	0.473	2.965	-0.727	0.604	0.0879365	0.331	2.974
15926_at	15926	Idh1	isocitrate dehydrogenase 1 (NADP+), soluble	11	Mm.9925, Mm.433145	1	-65092904	GO:0006097 /// GO:0006099 /// GO:0006749 /// GO:0006979 /// GO:0008152 /// GO:0044262	glyoxylate cycle /// tricarboxylic acid cycle /// glutathione metabolic process /// response to oxidative stress /// metabolic process /// cellular carbohydrate metabolic process	GO:0004450 /// GO:0016491 /// GO:0016652	isocitrate dehydrogenase (NADP+) activity /// oxidoreductase activity /// oxidoreductase activity, acting on NADH or NADPH, NAD or NADP as acceptor	GO:0005829	cytosol	11.19	-0.1475	0.903	0.247973	0.866	11.11	-0.4118	0.752	0.00246563	0.0706	11.24	-0.06599	0.955	0.544568	0.741	11.23	0.003241	1	0.973278	0.808	11.24	0.1184	1.09	0.285376	0.708	11.24	-0.09382	0.937	0.50993	0.74	11.24	-0.04163	0.972	0.616132	0.664	11.23
15953_at	15953	Ifi47	interferon gamma inducible protein 47	11	Mm.24769	11	48930477	GO:0006952	defense response		NA	GO:0005783	endoplasmic reticulum	6.861	0.616	1.53	0.0354327	0.866	7.12	1.035	2.05	0.000995517	0.05	6.936	1.042	2.06	0.000176146	0.0528	6.902	0.4615	1.38	0.181228	0.536	6.871	1.06	2.08	0.0167159	0.35	7.429	0.7429	1.67	0.0323191	0.422	6.415	-0.2135	0.862	0.341927	0.547	6.511
15958_at	15958	Ifit2	interferon-induced protein with tetratricopeptide repeats 2	11	Mm.2036	19	34616942	GO:0006955	immune response	GO:0005488	binding		NA	4.115	0.2367	1.18	0.147782	0.866	4.376	0.7256	1.65	0.0140933	0.155	4.295	0.2058	1.15	0.27239	0.643	4.109	-0.2536	0.839	0.076612	0.402	4.205	0.5778	1.49	0.188165	0.664	4.257	-0.1818	0.882	0.518059	0.742	3.865	-0.346	0.787	0.10446	0.354	3.795
15982_at	15982	Ifrd1	interferon-related developmental regulator 1	9	Mm.168	12	-40713552	GO:0007275 /// GO:0007527 /// GO:0030154 /// GO:0042692	multicellular organismal development /// adult somatic muscle development /// cell differentiation /// muscle cell differentiation	GO:0005488	binding	GO:0005634	nucleus	7.039	-0.52	0.697	0.279316	0.866	6.835	0.1042	1.07	0.72701	0.657	6.897	-0.6002	0.66	0.154027	0.553	6.775	-0.2699	0.829	0.511406	0.708	7.081	-0.8296	0.563	0.00496756	0.24	6.764	-1.251	0.42	0.00239892	0.273	5.983	-1.191	0.438	0.0019126	0.067	6.222
16006_at	16006	Igfbp1	insulin-like growth factor binding protein 1	9	Mm.21300	11	7097782	GO:0001558	regulation of cell growth	GO:0005520 /// GO:0019838	insulin-like growth factor binding /// growth factor binding	GO:0005576 /// GO:0005615	extracellular region /// extracellular space	11.45	-0.6046	0.658	0.334301	0.866	11.23	0.5336	1.45	0.172926	0.41	11.7	-0.2617	0.834	0.592398	0.753	11.46	-0.9075	0.533	0.0507727	0.342	10.78	-0.5949	0.662	0.335105	0.728	11.46	-1.029	0.49	0.0839764	0.515	10.33	-0.02902	0.98	0.952196	0.753	10.84
16008_at	16008	Igfbp2	insulin-like growth factor binding protein 2	9	Mm.141936	1	72757709	GO:0001558	regulation of cell growth	GO:0005520 /// GO:0019838	insulin-like growth factor binding /// growth factor binding	GO:0005576 /// GO:0005615	extracellular region /// extracellular space	11.47	-0.3299	0.796	0.0427215	0.866	11.38	-0.4939	0.71	0.0287971	0.206	11.5	-0.5407	0.687	0.0761076	0.46	11.45	-0.02797	0.981	0.901122	0.797	11.49	-0.3475	0.786	0.0744222	0.524	11.51	-0.3526	0.783	0.124823	0.554	11.53	-0.1433	0.905	0.477354	0.613	11.9
16011_at	16011	Igfbp5	insulin-like growth factor binding protein 5	11	Mm.405761, Mm.433802	1	-72791271	GO:0001558	regulation of cell growth	GO:0005520 /// GO:0019838	insulin-like growth factor binding /// growth factor binding	GO:0005576 /// GO:0005615 /// GO:0016942	extracellular region /// extracellular space /// insulin-like growth factor binding protein complex	1.889	-0.2768	0.825	0.0307932	0.866	1.99	-0.1537	0.899	0.387306	0.54	1.948	0.05585	1.04	0.624192	0.76	1.941	0.1487	1.11	0.21742	0.566	2.091	0.02838	1.02	0.823928	0.848	1.923	0.08804	1.06	0.680619	0.784	1.961	0.3294	1.26	0.00391122	0.0945	1.961
16151_at	16151	Ikbkg	inhibitor of kappaB kinase gamma	11	Mm.12967	X	c(70685524, 70682423)	GO:0001782 /// GO:0006350 /// GO:0006355 /// GO:0007250	B cell homeostasis /// transcription /// regulation of transcription, DNA-dependent /// activation of NF-kappaB-inducing kinase	GO:0005515 /// GO:0016301	protein binding /// kinase activity	GO:0005634 /// GO:0005737	nucleus /// cytoplasm	6.543	-0.6215	0.65	0.00545373	0.716	6.262	-0.1267	0.916	0.51056	0.59	6.312	-0.7731	0.585	0.00140636	0.124	6.526	-0.798	0.575	0.000499389	0.0479	6.451	-0.5513	0.682	0.0265413	0.387	6.481	-0.8622	0.55	0.04844	0.46	6.404	-0.8616	0.55	1.5151e-05	0.00513	6.285
16164_at	16164	Il13ra1	interleukin 13 receptor, alpha 1	11	Mm.24208	X	32543583	GO:0007166	cell surface receptor linked signal transduction	GO:0004872 /// GO:0004896 /// GO:0004907	receptor activity /// hematopoietin/interferon-class (D200-domain) cytokine receptor activity /// interleukin receptor activity	GO:0005615 /// GO:0005887 /// GO:0016020 /// GO:0016021	extracellular space /// integral to plasma membrane /// membrane /// integral to membrane	6.703	0.8128	1.76	0.0125331	0.801	7.121	1.446	2.72	0.00030793	0.037	6.638	0.9882	1.98	0.00611775	0.207	7.345	0.1465	1.11	0.547316	0.72	6.839	0.288	1.22	0.285325	0.708	7.229	1.008	2.01	0.00773644	0.34	6.937	0.4395	1.36	0.0661852	0.296	6.75
16172_at	16172	Il17ra	interleukin 17 receptor A	11	Mm.4481	6	120428852	GO:0007166	cell surface receptor linked signal transduction	GO:0004872 /// GO:0004907	receptor activity /// interleukin receptor activity	GO:0005615 /// GO:0005887 /// GO:0016020 /// GO:0016021	extracellular space /// integral to plasma membrane /// membrane /// integral to membrane	3.194	0.1326	1.1	0.323701	0.866	3.233	0.2892	1.22	0.163195	0.402	3.185	-0.08993	0.94	0.709547	0.78	3.45	-0.8171	0.568	0.000202972	0.0324	3.274	-0.1861	0.879	0.404099	0.753	3.192	-0.5117	0.701	0.0500378	0.465	3.26	-0.06729	0.954	0.745996	0.705	3.143
16177_at	16177	Il1r1	interleukin 1 receptor, type I	11	Mm.896	1	40169625	GO:0019221	cytokine and chemokine mediated signaling pathway	GO:0004871 /// GO:0004872 /// GO:0004888 /// GO:0004908 /// GO:0004909 /// GO:0005515	signal transducer activity /// receptor activity /// transmembrane receptor activity /// interleukin-1 receptor activity /// interleukin-1, Type I, activating receptor activity /// protein binding	GO:0005615 /// GO:0005887 /// GO:0016020 /// GO:0016021	extracellular space /// integral to plasma membrane /// membrane /// integral to membrane	6.584	1.189	2.28	0.0803476	0.866	7.207	2.274	4.84	3.98168e-06	0.00865	6.675	1.272	2.41	0.0248722	0.346	7.459	-0.1289	0.915	0.792232	0.779	6.669	0.06512	1.05	0.897626	0.86	6.704	0.8146	1.76	0.16581	0.584	6.446	0.1622	1.12	0.663234	0.682	6.327
16181_at	16181	Il1rn	interleukin 1 receptor antagonist	11	Mm.882	2	c(24167426, 24158868)	GO:0006629 /// GO:0006954 /// GO:0006955 /// GO:0007166 /// GO:0030073	lipid metabolic process /// inflammatory response /// immune response /// cell surface receptor linked signal transduction /// insulin secretion	GO:0004872 /// GO:0005149 /// GO:0005152	receptor activity /// interleukin-1 receptor binding /// interleukin-1 receptor antagonist activity	GO:0005576 /// GO:0005887	extracellular region /// integral to plasma membrane	4.003	0.07206	1.05	0.835716	0.916	4.451	2.125	4.36	0.000121984	0.032	4.245	0.6015	1.52	0.312013	0.659	3.658	-0.4408	0.737	0.0675965	0.384	4.041	0.7221	1.65	0.256478	0.698	3.907	-0.8657	0.549	0.0818448	0.513	3.568	-0.5107	0.702	0.110775	0.361	3.636
16330_at	16330	Inpp5b	inositol polyphosphate-5-phosphatase B	11	Mm.296202	4	124244181	GO:0007165	signal transduction	GO:0004437 /// GO:0004445	inositol or phosphatidylinositol phosphatase activity /// inositol-polyphosphate 5-phosphatase activity	GO:0005622 /// GO:0005829 /// GO:0016021	intracellular /// cytosol /// integral to membrane	7.836	0.5251	1.44	0.00461187	0.716	7.846	0.3357	1.26	0.0222683	0.185	7.888	0.13	1.09	0.267775	0.64	7.808	0.4782	1.39	0.000227138	0.0336	7.889	0.5034	1.42	0.000353088	0.115	8.092	0.5065	1.42	0.00885682	0.345	8.002	0.3323	1.26	0.00977098	0.138	8.112
16348_at	16348	Invs	inversin	11	Mm.317706	4	48300901	GO:0006355 /// GO:0007275 /// GO:0016055	regulation of transcription, DNA-dependent /// multicellular organismal development /// Wnt receptor signaling pathway	GO:0003677 /// GO:0005516	DNA binding /// calmodulin binding	GO:0005634 /// GO:0005856 /// GO:0005874 /// GO:0016020	nucleus /// cytoskeleton /// microtubule /// membrane	4.798	0.5088	1.42	0.0026143	0.68	5.162	1.177	2.26	1.68659e-06	0.00729	4.889	0.5779	1.49	0.00211003	0.139	4.763	0.6749	1.6	0.00120655	0.0716	4.79	0.6968	1.62	0.00324483	0.216	4.746	0.3237	1.25	0.198569	0.604	4.862	0.5921	1.51	0.00260657	0.0766	4.867
16403_at	16403	Itga6	integrin alpha 6	11	Mm.225096	2	71587921	GO:0007155 /// GO:0007160 /// GO:0007229 /// GO:0042475 /// GO:0046847 /// GO:0050900	cell adhesion /// cell-matrix adhesion /// integrin-mediated signaling pathway /// odontogenesis (sensu Vertebrata) /// filopodium formation /// leukocyte migration	GO:0004872 /// GO:0005509 /// GO:0005515	receptor activity /// calcium ion binding /// protein binding	GO:0005886 /// GO:0008305 /// GO:0016020 /// GO:0016021 /// GO:0016323	plasma membrane /// integrin complex /// membrane /// integral to membrane /// basolateral plasma membrane	3.085	-0.1067	0.929	0.732987	0.91	3.154	0.139	1.1	0.593088	0.618	3.32	0.06451	1.05	0.837899	0.81	2.89	-0.1557	0.898	0.382795	0.661	2.983	-0.2075	0.866	0.48658	0.782	3.139	-0.2095	0.865	0.325978	0.675	2.801	-0.2343	0.85	0.0914474	0.337	2.741
16413_at	16413	Itgb1bp1	integrin beta 1 binding protein 1	8	Mm.273333, Mm.358946	12	-21516295	GO:0007160 /// GO:0007229 /// GO:0030155	cell-matrix adhesion /// integrin-mediated signaling pathway /// regulation of cell adhesion	GO:0005178 /// GO:0008022	integrin binding /// protein C-terminus binding		NA	6.338	0.08589	1.06	0.818196	0.915	6.368	0.1606	1.12	0.574551	0.612	6.387	-0.3393	0.79	0.208175	0.594	6.344	-0.1579	0.896	0.337322	0.639	6.232	-0.6571	0.634	0.0164403	0.349	6.347	-0.3622	0.778	0.079261	0.505	6.242	-0.4599	0.727	0.00249577	0.0753	6.093
16414_at	16414	Itgb2	integrin beta 2	6	Mm.1137	10	76974063	GO:0007155 /// GO:0007160 /// GO:0007229 /// GO:0007275 /// GO:0030593 /// GO:0045123 /// GO:0050798	cell adhesion /// cell-matrix adhesion /// integrin-mediated signaling pathway /// multicellular organismal development /// neutrophil chemotaxis /// cellular extravasation /// activated T cell proliferation	GO:0004872 /// GO:0005515	receptor activity /// protein binding	GO:0008305 /// GO:0016020 /// GO:0016021	integrin complex /// membrane /// integral to membrane	4.557	-0.2726	0.828	0.378063	0.871	4.792	0.5642	1.48	0.0741577	0.295	4.542	-0.1695	0.889	0.393182	0.691	4.479	-0.09422	0.937	0.66815	0.753	4.602	0.07336	1.05	0.791868	0.844	4.37	-1.007	0.498	0.0193179	0.38	4.228	-0.7065	0.613	0.0043442	0.0976	4.41
16426_at	16426	Itih3	inter-alpha trypsin inhibitor, heavy chain 3	11	Mm.4517	14	-29737584	GO:0030212	hyaluronan metabolic process	GO:0004866 /// GO:0004867 /// GO:0005507	endopeptidase inhibitor activity /// serine-type endopeptidase inhibitor activity /// copper ion binding	GO:0005615	extracellular space	12.12	0.1783	1.13	0.193088	0.866	12.37	0.7737	1.71	0.000909704	0.0493	12.13	0.1754	1.13	0.536883	0.739	12.1	-0.2709	0.829	0.0578231	0.361	11.97	-0.2987	0.813	0.0328486	0.417	12.2	0.2475	1.19	0.308514	0.667	11.78	-0.4707	0.722	0.00238021	0.0742	11.82
16427_at	16427	Itih4	inter alpha-trypsin inhibitor, heavy chain 4	10	Mm.34819	14	29715521	GO:0030212	hyaluronan metabolic process	GO:0004867 /// GO:0005509 /// GO:0005540	serine-type endopeptidase inhibitor activity /// calcium ion binding /// hyaluronic acid binding	GO:0005737 /// GO:0005886	cytoplasm /// plasma membrane	12.18	0.2477	1.19	0.148779	0.866	12.38	0.6147	1.53	0.0024669	0.0706	12.2	0.1292	1.09	0.5121	0.732	12.26	-0.2586	0.836	0.0793901	0.406	12.11	-0.2658	0.832	0.020654	0.368	12.15	0.3051	1.24	0.190085	0.598	11.95	-0.175	0.886	0.219132	0.47	11.92
16456_at	16456	F11r	F11 receptor	11	Mm.294882	1	173274235	GO:0007155 /// GO:0030855	cell adhesion /// epithelial cell differentiation	GO:0005515	protein binding	GO:0005886 /// GO:0005923 /// GO:0016020 /// GO:0016021	plasma membrane /// tight junction /// membrane /// integral to membrane	7.899	-0.09932	0.933	0.648618	0.9	7.806	0.02825	1.02	0.876262	0.692	8.003	-0.2031	0.869	0.326537	0.664	7.838	-0.3525	0.783	0.00297518	0.106	7.893	-0.1469	0.903	0.436145	0.763	8.084	-0.4219	0.746	0.0667204	0.488	7.744	-0.5559	0.68	0.000957498	0.0467	7.865
16477_at	16477	Junb	Jun-B oncogene	11	Mm.1167	8	-87867037	GO:0000074 /// GO:0006350 /// GO:0006355 /// GO:0009987	regulation of progression through cell cycle /// transcription /// regulation of transcription, DNA-dependent /// cellular process	GO:0003677 /// GO:0003700 /// GO:0043565 /// GO:0046983	DNA binding /// transcription factor activity /// sequence-specific DNA binding /// protein dimerization activity	GO:0005622 /// GO:0005634	intracellular /// nucleus	4.39	-0.1227	0.918	0.412847	0.874	4.401	0.287	1.22	0.13673	0.377	4.79	0.04953	1.03	0.861145	0.813	4.38	-0.7325	0.602	0.00958796	0.176	4.49	-0.02252	0.985	0.935535	0.865	4.832	-0.4639	0.725	0.0944849	0.526	4.435	-0.6283	0.647	0.00730469	0.12	4.768
16512_at	16512	Kcnh3	potassium voltage-gated channel, subfamily H (eag-related), member 3	11	Mm.374793	15	99053009	GO:0000160 /// GO:0006355 /// GO:0006810 /// GO:0006811 /// GO:0006813 /// GO:0007165	two-component signal transduction system (phosphorelay) /// regulation of transcription, DNA-dependent /// transport /// ion transport /// potassium ion transport /// signal transduction	GO:0000155 /// GO:0004871 /// GO:0005216 /// GO:0005244 /// GO:0005249 /// GO:0005267 /// GO:0030955	two-component sensor activity /// signal transducer activity /// ion channel activity /// voltage-gated ion channel activity /// voltage-gated potassium channel activity /// potassium channel activity /// potassium ion binding	GO:0005887 /// GO:0016020 /// GO:0016021	integral to plasma membrane /// membrane /// integral to membrane	2.082	0.1217	1.09	0.345587	0.871	2.028	-0.01159	0.992	0.919097	0.702	2.025	0.09999	1.07	0.553496	0.743	2.041	-0.2165	0.861	0.0629063	0.375	2.157	0.111	1.08	0.285396	0.708	2.225	0.2398	1.18	0.186523	0.593	2.376	0.5493	1.46	0.00211871	0.0704	2.313
16548_at	16548	Khk	ketohexokinase	10	Mm.22451	5	31198475	GO:0005975	carbohydrate metabolic process	GO:0004454 /// GO:0016301 /// GO:0016740	ketohexokinase activity /// kinase activity /// transferase activity	GO:0005737	cytoplasm	10.17	0.4384	1.36	0.0596474	0.866	10.23	-0.07087	0.952	0.618035	0.626	10.08	0.09051	1.06	0.728266	0.785	10.3	0.02904	1.02	0.747217	0.771	10.31	0.05592	1.04	0.786262	0.843	9.946	0.3843	1.31	0.283709	0.654	10.53	0.6226	1.54	0.00226001	0.0724	10.47
16581_at	16581	Kifc2	kinesin family member C2	11	Mm.378950	15	76487895	GO:0007017 /// GO:0007018	microtubule-based process /// microtubule-based movement	GO:0000166 /// GO:0003774 /// GO:0003777 /// GO:0005524	nucleotide binding /// motor activity /// microtubule motor activity /// ATP binding	GO:0005615 /// GO:0005871 /// GO:0005874 /// GO:0005875	extracellular space /// kinesin complex /// microtubule /// microtubule associated complex	2.806	0.1225	1.09	0.334066	0.866	2.868	-0.02565	0.982	0.913279	0.701	2.794	0.3055	1.24	0.0587589	0.432	2.752	0.4884	1.4	0.0201274	0.24	2.71	0.3192	1.25	0.0835612	0.544	2.702	0.4478	1.36	0.0431042	0.451	2.884	0.5145	1.43	0.00219601	0.0709	2.926
16582_at	16582	Kifc3	kinesin family member C3	11	Mm.378951	8	-97988957	GO:0007017 /// GO:0007018 /// GO:0007030	microtubule-based process /// microtubule-based movement /// Golgi organization and biogenesis	GO:0000166 /// GO:0003774 /// GO:0003777 /// GO:0005524 /// GO:0008569	nucleotide binding /// motor activity /// microtubule motor activity /// ATP binding /// minus-end-directed microtubule motor activity	GO:0005794 /// GO:0005871 /// GO:0005874 /// GO:0005875 /// GO:0016020	Golgi apparatus /// kinesin complex /// microtubule /// microtubule associated complex /// membrane	3.576	0.1474	1.11	0.448986	0.875	3.516	-0.3534	0.783	0.043728	0.24	3.54	-0.4169	0.749	0.0762763	0.461	3.394	-0.07333	0.95	0.707345	0.762	3.452	-0.004241	0.997	0.982515	0.871	3.556	-0.292	0.817	0.0770322	0.502	3.596	-0.4663	0.724	0.00153325	0.0598	3.378
16591_at	16591	Kl	klotho	11	Mm.6500	5	151221077	GO:0005975 /// GO:0006112 /// GO:0007568 /// GO:0008152 /// GO:0030501	carbohydrate metabolic process /// energy reserve metabolic process /// aging /// metabolic process /// positive regulation of bone mineralization	GO:0003824 /// GO:0004553 /// GO:0004566 /// GO:0015926 /// GO:0016787 /// GO:0016798 /// GO:0043169	catalytic activity /// hydrolase activity, hydrolyzing O-glycosyl compounds /// beta-glucuronidase activity /// glucosidase activity /// hydrolase activity /// hydrolase activity, acting on glycosyl bonds /// cation binding	GO:0005576 /// GO:0016020 /// GO:0016021	extracellular region /// membrane /// integral to membrane	1.223	0.09418	1.07	0.4579	0.875	1.261	0.03442	1.02	0.772064	0.668	1.217	-0.03686	0.975	0.705736	0.78	1.272	0.3964	1.32	0.000918735	0.0649	1.216	-0.1104	0.926	0.197712	0.67	1.189	0.1779	1.13	0.202127	0.61	1.232	0.01968	1.01	0.8871	0.741	1.274
16624_at	16624	Klk1b8	kallikrein 1-related peptidase b8	11	Mm.435488	7	43818713	GO:0006508	proteolysis	GO:0004252 /// GO:0004293 /// GO:0008233 /// GO:0016787	serine-type endopeptidase activity /// tissue kallikrein activity /// peptidase activity /// hydrolase activity		NA	2.798	0.139	1.1	0.329131	0.866	2.86	-0.2093	0.865	0.102142	0.337	2.69	0.2055	1.15	0.0936253	0.481	2.839	-0.1425	0.906	0.343438	0.642	2.724	0.1626	1.12	0.095843	0.564	2.796	0.224	1.17	0.0940437	0.526	2.8	0.399	1.32	0.00250742	0.0753	2.795
16646_at	16646	Kpna1	karyopherin (importin) alpha 1	11	Mm.6952, Mm.400375	16	35903109	GO:0006606 /// GO:0006810 /// GO:0006886 /// GO:0015031	protein import into nucleus /// transport /// intracellular protein transport /// protein transport	GO:0005488 /// GO:0005515 /// GO:0008565	binding /// protein binding /// protein transporter activity	GO:0005634 /// GO:0005643 /// GO:0005737	nucleus /// nuclear pore /// cytoplasm	7.695	0.01082	1.01	0.93755	0.925	7.505	-0.2644	0.833	0.0761143	0.299	7.566	-0.0587	0.96	0.6572	0.767	7.714	-0.4141	0.75	0.00183138	0.0856	7.614	-0.1773	0.884	0.068445	0.512	7.525	-0.2347	0.85	0.149915	0.571	7.707	-0.1531	0.899	0.105765	0.354	7.527
16668_at	16668	Krt18	keratin 18	8	Mm.22479	15	101856258	GO:0007010	cytoskeleton organization and biogenesis	GO:0005198 /// GO:0005200	structural molecule activity /// structural constituent of cytoskeleton	GO:0005739 /// GO:0005882	mitochondrion /// intermediate filament	10.89	0.02369	1.02	0.919303	0.925	10.8	0.3996	1.32	0.046733	0.245	10.75	-0.3057	0.809	0.144111	0.541	10.41	0.03154	1.02	0.754264	0.772	10.56	0.1053	1.08	0.664478	0.823	10.93	-0.0212	0.985	0.918302	0.824	10.32	-0.4951	0.71	0.00262878	0.077	10.44
16784_at	16784	Lamp2	lysosomal membrane glycoprotein 2	11	Mm.486	X	c(-34649690, -34664135)	GO:0006418	tRNA aminoacylation for protein translation	GO:0004812 /// GO:0005524	aminoacyl-tRNA ligase activity /// ATP binding	GO:0005624 /// GO:0005764 /// GO:0005765 /// GO:0005770 /// GO:0016020 /// GO:0016021 /// GO:0031088	membrane fraction /// lysosome /// lysosomal membrane /// late endosome /// membrane /// integral to membrane /// platelet dense granule membrane	11.7	0.009759	1.01	0.929502	0.925	11.69	-0.007708	0.995	0.929445	0.704	11.72	0.04154	1.03	0.64392	0.764	11.63	-0.01573	0.989	0.864618	0.791	11.66	0.005717	1	0.947261	0.868	11.61	-0.1486	0.902	0.272984	0.648	11.59	-0.3204	0.801	0.000306081	0.0277	11.61
16792_at	16792	Laptm5	lysosomal-associated protein transmembrane 5	11	Mm.271868	4	c(130185416, 130207208)	GO:0006810	transport		NA	GO:0005764 /// GO:0016020 /// GO:0016021	lysosome /// membrane /// integral to membrane	7.49	-0.264	0.833	0.385985	0.871	7.664	0.6138	1.53	0.0350117	0.222	7.574	-0.1157	0.923	0.616653	0.76	7.336	-0.2243	0.856	0.286558	0.613	7.405	0.009351	1.01	0.974768	0.87	7.366	-0.6616	0.632	0.0985572	0.531	6.844	-0.9075	0.533	0.00401883	0.0951	7.073
16803_at	16803	Lbp	lipopolysaccharide binding protein	8	Mm.218846	2	157997933	GO:0006810 /// GO:0006869 /// GO:0042742	transport /// lipid transport /// defense response to bacterium	GO:0001530 /// GO:0008289	lipopolysaccharide binding /// lipid binding	GO:0005615 /// GO:0016020 /// GO:0016021	extracellular space /// membrane /// integral to membrane	9.169	0.6783	1.6	0.0848006	0.866	9.602	1.696	3.24	0.00021173	0.0338	8.849	0.4509	1.37	0.411062	0.699	8.992	-0.6937	0.618	0.0454291	0.325	8.601	-0.4798	0.717	0.03761	0.437	8.84	0.707	1.63	0.17871	0.588	8.547	-0.1376	0.909	0.454103	0.603	8.545
16819_at	16819	Lcn2	lipocalin 2	10	Mm.9537	2	-32206645	GO:0006810	transport	GO:0005215 /// GO:0005488	transporter activity /// binding		NA	8.976	1.476	2.78	0.168749	0.866	9.904	3.807	14	0.000312467	0.037	8.74	0.725	1.65	0.434685	0.708	8.779	-1.528	0.347	0.0188388	0.234	8.275	-1.629	0.323	0.00520414	0.244	9.033	0.7588	1.69	0.527804	0.746	7.222	-2.238	0.212	0.00702381	0.119	6.597
16840_at	16840	Lect1	leukocyte cell derived chemotaxin 1	11	Mm.46561	14	-78371848	GO:0007275 /// GO:0016525 /// GO:0030154 /// GO:0030948 /// GO:0051216	multicellular organismal development /// negative regulation of angiogenesis /// cell differentiation /// negative regulation of vascular endothelial growth factor receptor signaling pathway /// cartilage development		NA	GO:0016020 /// GO:0016021	membrane /// integral to membrane	4.301	0.3086	1.24	0.744946	0.911	4.848	-0.7951	0.576	0.294207	0.496	4.76	1.655	3.15	0.0295086	0.365	5.702	0.6018	1.52	0.113319	0.458	5.168	0.49	1.4	0.531443	0.792	4.214	1.065	2.09	0.339266	0.679	6.037	1.891	3.71	0.00426684	0.0972	6.541
16854_at	16854	Lgals3	lectin, galactose binding, soluble 3	11	Mm.248615	14	46295794	GO:0001501 /// GO:0030198	skeletal development /// extracellular matrix organization and biogenesis	GO:0005515 /// GO:0005529 /// GO:0019863	protein binding /// sugar binding /// IgE binding	GO:0005578 /// GO:0005634 /// GO:0005737	extracellular matrix (sensu Metazoa) /// nucleus /// cytoplasm	8.274	-0.4352	0.74	0.508424	0.879	8.628	1.419	2.67	0.000928885	0.0493	8.591	-0.5353	0.69	0.312534	0.659	7.922	-0.08764	0.941	0.543885	0.718	8.129	-0.1968	0.872	0.749202	0.839	8.238	-1.366	0.388	0.0488753	0.462	7.471	-1.007	0.498	0.0471509	0.261	7.309
16859_at	16859	Lgals9	lectin, galactose binding, soluble 9	7	Mm.341434	11	-78779589		NA	GO:0005529	sugar binding		NA	12	0.05579	1.04	0.647752	0.9	11.85	-0.09455	0.937	0.417866	0.555	11.78	-0.2308	0.852	0.0462455	0.41	11.86	0.3068	1.24	0.00453605	0.129	11.99	0.04172	1.03	0.830747	0.849	12.07	-0.06978	0.953	0.612882	0.766	12.02	-0.02146	0.985	0.828487	0.726	11.96
16880_at	16880	Lifr	leukemia inhibitory factor receptor	10	Mm.149720	15	7087755	GO:0008284	positive regulation of cell proliferation	GO:0004872 /// GO:0004896 /// GO:0005515	receptor activity /// hematopoietin/interferon-class (D200-domain) cytokine receptor activity /// protein binding	GO:0005615 /// GO:0016020 /// GO:0016021	extracellular space /// membrane /// integral to membrane	3.012	0.1881	1.14	0.500736	0.879	3.288	-1.004	0.499	0.000329419	0.037	2.86	-0.005764	0.996	0.976023	0.831	3.287	-0.4821	0.716	0.0891878	0.424	3.34	-0.4244	0.745	0.331031	0.725	2.621	0.07501	1.05	0.689746	0.786	3.164	-0.2819	0.823	0.257843	0.497	3.196
16891_at	16891	Lipg	lipase, endothelial	11	Mm.299647	18	-75064746	GO:0006629 /// GO:0016042	lipid metabolic process /// lipid catabolic process	GO:0003824 /// GO:0004465 /// GO:0004806 /// GO:0005515 /// GO:0008201 /// GO:0016787	catalytic activity /// lipoprotein lipase activity /// triacylglycerol lipase activity /// protein binding /// heparin binding /// hydrolase activity	GO:0005615	extracellular space	3.821	0.207	1.15	0.305536	0.866	4.357	-1.728	0.302	0.00175089	0.0598	4.534	0.2869	1.22	0.686148	0.774	5.403	0.7937	1.73	0.104004	0.448	5.194	-1.045	0.485	0.190312	0.666	4.285	-0.3323	0.794	0.482393	0.735	5.487	1.762	3.39	0.0012879	0.0552	5.101
16912_at	16912	Psmb9	proteosome (prosome, macropain) subunit, beta type 9 (large multifunctional peptidase 2)	11	Mm.390983	17	-33792386	GO:0006511 /// GO:0006955 /// GO:0019882	ubiquitin-dependent protein catabolic process /// immune response /// antigen processing and presentation	GO:0004175 /// GO:0004298 /// GO:0008233 /// GO:0016787	endopeptidase activity /// threonine endopeptidase activity /// peptidase activity /// hydrolase activity	GO:0005634 /// GO:0005829 /// GO:0005839 /// GO:0043234	nucleus /// cytosol /// proteasome core complex (sensu Eukaryota) /// protein complex	6.751	1.002	2	0.0112675	0.801	6.943	0.9393	1.92	0.000429235	0.0413	6.701	0.8677	1.82	0.000160446	0.0524	6.921	1.352	2.55	4.31983e-05	0.0175	6.776	1.175	2.26	8.26401e-05	0.0454	6.809	0.7307	1.66	0.0120926	0.348	6.555	0.8796	1.84	2.87028e-05	0.00718	6.6
16913_at	16913	Psmb8	proteosome (prosome, macropain) subunit, beta type 8 (large multifunctional peptidase 7)	10	Mm.180191	17	33808610	GO:0006511 /// GO:0006955 /// GO:0019882	ubiquitin-dependent protein catabolic process /// immune response /// antigen processing and presentation	GO:0004175 /// GO:0004298 /// GO:0005515 /// GO:0008233 /// GO:0016787	endopeptidase activity /// threonine endopeptidase activity /// protein binding /// peptidase activity /// hydrolase activity	GO:0005634 /// GO:0005829 /// GO:0005839 /// GO:0043234	nucleus /// cytosol /// proteasome core complex (sensu Eukaryota) /// protein complex	7.55	0.6492	1.57	0.00827616	0.746	7.73	0.761	1.69	0.00321892	0.0795	7.498	0.6024	1.52	0.0015678	0.126	7.804	0.334	1.26	0.0906616	0.427	7.49	0.5296	1.44	0.00544622	0.247	7.684	0.608	1.52	0.0282013	0.409	7.266	0.5616	1.48	0.00117864	0.0535	7.33
16973_at	16973	Lrp5	low density lipoprotein receptor-related protein 5	8	Mm.274581	19	-3584876	GO:0006897 /// GO:0007275 /// GO:0009952 /// GO:0010003 /// GO:0016055 /// GO:0042074 /// GO:0042733	endocytosis /// multicellular organismal development /// anterior/posterior pattern formation /// gastrulation (sensu Mammalia) /// Wnt receptor signaling pathway /// cell migration involved in gastrulation /// embryonic digit morphogenesis	GO:0004872 /// GO:0005509	receptor activity /// calcium ion binding	GO:0005615 /// GO:0005739 /// GO:0016020 /// GO:0016021	extracellular space /// mitochondrion /// membrane /// integral to membrane	2.698	0.4697	1.38	0.0511122	0.866	2.6	-0.238	0.848	0.395596	0.544	2.547	-0.1957	0.873	0.393834	0.691	2.384	0.2487	1.19	0.195927	0.546	2.551	-0.01732	0.988	0.944452	0.867	2.282	0.6731	1.59	0.00660219	0.339	2.435	0.2651	1.2	0.219055	0.47	2.521
17022_at	17022	Lum	lumican	9	Mm.18888	10	96995517		NA	GO:0005515 /// GO:0005518	protein binding /// collagen binding	GO:0005578 /// GO:0005583 /// GO:0005615	extracellular matrix (sensu Metazoa) /// fibrillar collagen /// extracellular space	6.923	0.03576	1.03	0.894942	0.922	6.907	0.319	1.25	0.331018	0.514	7.049	-0.3524	0.783	0.275954	0.644	6.902	-0.07251	0.951	0.769071	0.775	6.839	-0.57	0.674	0.129766	0.606	6.947	-0.7492	0.595	0.0250573	0.398	6.315	-1.151	0.45	0.0152578	0.165	6.142
170439_at	170439	Elovl6	ELOVL family member 6, elongation of long chain fatty acids (yeast)	11	Mm.314113	3	129524407	GO:0030497	fatty acid elongation	GO:0016747	transferase activity, transferring groups other than amino-acyl groups	GO:0016021 /// GO:0030176	integral to membrane /// integral to endoplasmic reticulum membrane	7.76	0.2909	1.22	0.48387	0.878	8.031	-0.8783	0.544	0.0192388	0.173	8.304	0.5292	1.44	0.179368	0.575	8.357	-0.4547	0.73	0.141392	0.491	8.671	0.8807	1.84	0.0052694	0.244	8.072	0.1759	1.13	0.659835	0.779	9.102	1.184	2.27	2.49563e-05	0.00694	8.977
170728_at	170728	Rtn4ip1	reticulon 4 interacting protein 1	11	Mm.390253	10	43590221	GO:0008150	biological_process	GO:0003960 /// GO:0004024 /// GO:0005515 /// GO:0008270 /// GO:0016491	NADPH:quinone reductase activity /// alcohol dehydrogenase activity, zinc-dependent /// protein binding /// zinc ion binding /// oxidoreductase activity	GO:0005739	mitochondrion	3.91	0.2901	1.22	0.240322	0.866	3.932	0.03105	1.02	0.896519	0.697	3.888	0.5213	1.44	0.0295706	0.365	4.141	0.5754	1.49	0.000277508	0.0365	4.06	0.1264	1.09	0.617283	0.812	3.726	0.775	1.71	0.0438475	0.451	4.083	0.7296	1.66	0.00411616	0.0959	4.085
170741_at	170741	Pilrb1	paired immunoglobin-like type 2 receptor beta 1	4	Mm.389703	5	-138081934	GO:0006508 /// GO:0008150	proteolysis /// biological_process	GO:0003674 /// GO:0004197	molecular_function /// cysteine-type endopeptidase activity	GO:0005575	cellular_component	2.823	-0.01501	0.99	0.931394	0.925	3.008	0.2636	1.2	0.220371	0.449	2.953	-0.162	0.894	0.300622	0.654	3.09	-0.2631	0.833	0.194937	0.546	2.952	-0.09119	0.939	0.705129	0.832	3.037	-0.1459	0.904	0.38274	0.698	2.772	-0.4109	0.752	0.00199435	0.0687	2.846
170752_at	170752	Bcdo2	beta-carotene 9', 10'-dioxygenase 2	10	Mm.390149	9	-50285381	GO:0016119 /// GO:0042573 /// GO:0042574	carotene metabolic process /// retinoic acid metabolic process /// retinal metabolic process	GO:0005506 /// GO:0016491 /// GO:0016702	iron ion binding /// oxidoreductase activity /// oxidoreductase activity, acting on single donors with incorporation of molecular oxygen, incorporation of two atoms of oxygen	GO:0005622	intracellular	4.533	0.5424	1.46	0.154626	0.866	4.593	0.3721	1.29	0.0479524	0.248	4.303	0.235	1.18	0.36801	0.683	4.57	1.07	2.1	1.43788e-05	0.011	4.582	0.5263	1.44	0.0706832	0.519	4.496	0.7466	1.68	0.0425838	0.451	4.928	0.573	1.49	0.00290728	0.0809	5.048
170755_at	170755	Sgk3	serum/glucocorticoid regulated kinase 3	11	Mm.336410	1	c(9833494, 9783343)	GO:0006468 /// GO:0006916 /// GO:0007154	protein amino acid phosphorylation /// anti-apoptosis /// cell communication	GO:0000166 /// GO:0004672 /// GO:0004674 /// GO:0005515 /// GO:0005524 /// GO:0016301 /// GO:0016740 /// GO:0035091	nucleotide binding /// protein kinase activity /// protein serine/threonine kinase activity /// protein binding /// ATP binding /// kinase activity /// transferase activity /// phosphoinositide binding	GO:0016023	cytoplasmic membrane-bound vesicle	5.796	-0.4174	0.749	0.0758205	0.866	5.625	-0.01048	0.993	0.950388	0.708	5.772	-0.3507	0.784	0.071257	0.452	5.476	-0.1958	0.873	0.106856	0.45	5.513	-0.07162	0.952	0.730495	0.836	5.813	-0.2095	0.865	0.245127	0.635	5.494	-0.6233	0.649	0.000602784	0.0379	5.576
170833_at	170833	Hook2	hook homolog 2 (Drosophila)	9	Mm.247775	8	87880723	GO:0000226	microtubule cytoskeleton organization and biogenesis	GO:0005515 /// GO:0008017	protein binding /// microtubule binding	GO:0005737 /// GO:0005856 /// GO:0005874	cytoplasm /// cytoskeleton /// microtubule	5.03	-0.7468	0.596	0.00525959	0.716	5.256	-0.654	0.636	0.0160274	0.163	5.419	-0.6618	0.632	0.00789858	0.229	5.148	-0.7352	0.601	0.0147552	0.21	5.28	-0.184	0.88	0.427383	0.761	5.25	-0.6395	0.642	0.0217268	0.388	5.349	0.1304	1.09	0.424582	0.589	5.408
17084_at	17084	Ly86	lymphocyte antigen 86	9	Mm.2639	13	37352810	GO:0006952 /// GO:0006954 /// GO:0006955	defense response /// inflammatory response /// immune response	GO:0005515	protein binding	GO:0005615 /// GO:0005886	extracellular space /// plasma membrane	4.771	-0.07506	0.949	0.858801	0.92	5.14	1.03	2.04	0.00882372	0.125	5.041	0.3554	1.28	0.189974	0.581	4.882	0.05031	1.04	0.80641	0.782	4.812	0.3984	1.32	0.420411	0.758	4.808	-0.25	0.841	0.457944	0.727	4.229	-0.628	0.647	0.0630772	0.292	4.167
171270_at	171270	V1rh11	vomeronasal 1 receptor, H11	11	Mm.377222	13	22531515	GO:0007186 /// GO:0019236	G-protein coupled receptor protein signaling pathway /// response to pheromone	GO:0001584 /// GO:0004872 /// GO:0005550 /// GO:0016503	rhodopsin-like receptor activity /// receptor activity /// pheromone binding /// pheromone receptor activity	GO:0005887 /// GO:0016021	integral to plasma membrane /// integral to membrane	2.214	-0.3741	0.772	0.0284596	0.858	2.048	0.02008	1.01	0.847862	0.686	2.013	-0.03369	0.977	0.758897	0.792	2.134	0.2883	1.22	0.0341487	0.292	2.133	0.05705	1.04	0.690975	0.83	1.873	0.2203	1.16	0.256354	0.641	2.054	0.3223	1.25	0.0026811	0.0777	2.019
17130_at	17130	Smad6	MAD homolog 6 (Drosophila)	11	Mm.325757	9	-63751149	GO:0006350 /// GO:0006355 /// GO:0007182	transcription /// regulation of transcription, DNA-dependent /// common-partner SMAD protein phosphorylation	GO:0005515	protein binding	GO:0005622	intracellular	4.585	-0.06062	0.959	0.699814	0.904	4.291	-0.2456	0.843	0.15413	0.393	4.21	-0.5333	0.691	8.06454e-05	0.0406	4.104	0.08415	1.06	0.55099	0.721	4.448	-0.1264	0.916	0.591528	0.809	4.378	-0.1579	0.896	0.263145	0.644	4.507	-0.3884	0.764	0.15833	0.416	4.481
17132_at	17132	Maf	avian musculoaponeurotic fibrosarcoma (v-maf) AS42 oncogene homolog	11	Mm.275549	8	-118589229	GO:0000074 /// GO:0001816 /// GO:0006350 /// GO:0006355 /// GO:0009987 /// GO:0045449 /// GO:0045944	regulation of progression through cell cycle /// cytokine production /// transcription /// regulation of transcription, DNA-dependent /// cellular process /// regulation of transcription /// positive regulation of transcription from RNA polymerase II promoter	GO:0003677 /// GO:0003700 /// GO:0005515 /// GO:0043565 /// GO:0046983	DNA binding /// transcription factor activity /// protein binding /// sequence-specific DNA binding /// protein dimerization activity	GO:0005634 /// GO:0005737	nucleus /// cytoplasm	4.244	0.3389	1.26	0.159393	0.866	4.173	0.384	1.3	0.159803	0.399	4.351	0.001043	1	0.997156	0.834	3.872	-0.5026	0.706	0.000957966	0.0663	3.886	0.008473	1.01	0.960442	0.869	3.792	0.1273	1.09	0.372955	0.694	3.667	0.0003056	1	0.998743	0.761	3.799
17133_at	17133	Maff	v-maf musculoaponeurotic fibrosarcoma oncogene family, protein F (avian)	11	Mm.86646	15	79174932	GO:0000074 /// GO:0001701 /// GO:0006350 /// GO:0006355 /// GO:0045604	regulation of progression through cell cycle /// embryonic development (sensu Mammalia) /// transcription /// regulation of transcription, DNA-dependent /// regulation of epidermal cell differentiation	GO:0003677 /// GO:0003700 /// GO:0043565 /// GO:0046983	DNA binding /// transcription factor activity /// sequence-specific DNA binding /// protein dimerization activity	GO:0005622 /// GO:0005634	intracellular /// nucleus	2.761	-0.4065	0.754	0.0915656	0.866	2.974	-0.07341	0.95	0.783227	0.67	3.033	-0.1676	0.89	0.472165	0.719	2.826	-0.7594	0.591	0.00176968	0.0845	2.756	-0.1298	0.914	0.433829	0.763	2.582	-0.5757	0.671	0.0111659	0.345	2.777	-0.08578	0.942	0.368144	0.563	2.776
171508_at	171508	Creld1	cysteine-rich with EGF-like domains 1	11	Mm.41593	6	113449345	GO:0008150	biological_process	GO:0003674 /// GO:0005509	molecular_function /// calcium ion binding	GO:0005575 /// GO:0016020 /// GO:0016021	cellular_component /// membrane /// integral to membrane	7.011	-0.2837	0.821	0.0688133	0.866	6.993	-0.3438	0.788	0.0214721	0.182	6.998	-0.4446	0.735	0.000227614	0.0647	6.97	-0.4624	0.726	0.0156177	0.217	7.1	-0.351	0.784	0.0398364	0.444	6.818	-0.443	0.736	0.0428112	0.451	7.228	-0.01302	0.991	0.914018	0.746	7.046
17156_at	17156	Man1a2	mannosidase, alpha, class 1A, member 2	7	Mm.271617, Mm.297043	3	-100695477	GO:0008152	metabolic process	GO:0004571 /// GO:0005509 /// GO:0016787 /// GO:0016798	mannosyl-oligosaccharide 1,2-alpha-mannosidase activity /// calcium ion binding /// hydrolase activity /// hydrolase activity, acting on glycosyl bonds	GO:0000139 /// GO:0016020 /// GO:0016021	Golgi membrane /// membrane /// integral to membrane	2.69	-0.05404	0.963	0.76988	0.911	2.357	-0.692	0.619	0.00278447	0.0756	2.555	-0.3228	0.8	0.0769822	0.462	2.864	-0.6054	0.657	0.0318261	0.285	2.759	-0.3802	0.768	0.0635642	0.505	2.762	-0.5185	0.698	0.0214738	0.388	2.827	-0.2225	0.857	0.22359	0.472	2.674
17167_at	17167	Marco	macrophage receptor with collagenous structure	7	Mm.1856	1	-122302084	GO:0006817	phosphate transport	GO:0004720 /// GO:0004872 /// GO:0005044 /// GO:0005507	protein-lysine 6-oxidase activity /// receptor activity /// scavenger receptor activity /// copper ion binding	GO:0005737 /// GO:0016020 /// GO:0016021	cytoplasm /// membrane /// integral to membrane	4.81	-1.026	0.491	0.116216	0.866	5.413	0.06143	1.04	0.908132	0.7	5.262	-0.779	0.583	0.188695	0.58	5.386	-1.434	0.37	0.0161493	0.222	5.228	-0.2553	0.838	0.681407	0.829	5.325	-1.657	0.317	0.0109877	0.345	4.676	-1.93	0.262	1.38343e-05	0.00482	5.066
17175_at	17175	Masp2	mannan-binding lectin serine peptidase 2	11	Mm.378962	4	147446343	GO:0006508 /// GO:0006955 /// GO:0006956 /// GO:0006958 /// GO:0007157 /// GO:0045087	proteolysis /// immune response /// complement activation /// complement activation, classical pathway /// heterophilic cell adhesion /// innate immune response	GO:0004252 /// GO:0005509 /// GO:0005529 /// GO:0008233 /// GO:0016787 /// GO:0046872	serine-type endopeptidase activity /// calcium ion binding /// sugar binding /// peptidase activity /// hydrolase activity /// metal ion binding	GO:0005576	extracellular region	7.601	0.5325	1.45	0.0249834	0.841	7.695	0.3723	1.29	0.00192427	0.0617	7.593	0.436	1.35	0.00237836	0.149	7.719	0.3161	1.24	0.0187567	0.234	7.562	0.5281	1.44	0.000376414	0.115	7.718	0.2262	1.17	0.188487	0.596	7.657	0.2045	1.15	0.178456	0.435	7.64
17178_at	17178	Fxyd3	FXYD domain-containing ion transport regulator 3	6	Mm.263847	7	-30779297	GO:0006810 /// GO:0006811	transport /// ion transport	GO:0005216 /// GO:0005254 /// GO:0031404	ion channel activity /// chloride channel activity /// chloride ion binding	GO:0005615 /// GO:0016020 /// GO:0016021	extracellular space /// membrane /// integral to membrane	2.873	-0.1523	0.9	0.656513	0.901	2.677	0.1284	1.09	0.449913	0.569	3.096	-0.4337	0.74	0.154191	0.553	2.798	-0.02918	0.98	0.915656	0.799	2.792	-0.4756	0.719	0.0237812	0.38	2.979	-0.3202	0.801	0.122424	0.552	2.68	-0.341	0.789	0.0969417	0.345	2.564
17219_at	17219	Mcm6	minichromosome maintenance deficient 6 (MIS5 homolog, S. pombe) (S. cerevisiae)	6	Mm.4933	1	-130159136	GO:0006260 /// GO:0006268 /// GO:0006270 /// GO:0006350 /// GO:0006355 /// GO:0007049	DNA replication /// DNA unwinding during replication /// DNA replication initiation /// transcription /// regulation of transcription, DNA-dependent /// cell cycle	GO:0000166 /// GO:0003677 /// GO:0003678 /// GO:0003697 /// GO:0005524 /// GO:0008094 /// GO:0042802	nucleotide binding /// DNA binding /// DNA helicase activity /// single-stranded DNA binding /// ATP binding /// DNA-dependent ATPase activity /// identical protein binding	GO:0005634	nucleus	4.838	-0.4037	0.756	0.210652	0.866	4.838	0.9556	1.94	0.0142026	0.155	4.737	-0.4449	0.735	0.110742	0.501	4.861	0.2027	1.15	0.549964	0.72	4.487	0.08323	1.06	0.808953	0.845	4.632	-1.029	0.49	0.0424897	0.451	4.33	-0.7691	0.587	0.00097418	0.0473	4.056
17252_at	17252	Rdh11	retinol dehydrogenase 11	11	Mm.291799	12	-80093176	GO:0008152 /// GO:0042572 /// GO:0045494	metabolic process /// retinol metabolic process /// photoreceptor cell maintenance	GO:0004745 /// GO:0016491	retinol dehydrogenase activity /// oxidoreductase activity	GO:0005615 /// GO:0005622 /// GO:0005783 /// GO:0016020 /// GO:0016021	extracellular space /// intracellular /// endoplasmic reticulum /// membrane /// integral to membrane	7.21	-0.5819	0.668	0.0519209	0.866	6.572	-1.772	0.293	0.000883356	0.0493	7.263	-0.3534	0.783	0.299374	0.654	7.038	-0.7025	0.615	0.000532757	0.0479	7.307	-0.6818	0.623	0.15294	0.634	7.643	-0.5731	0.672	0.0369232	0.435	6.92	-0.9935	0.502	0.00267181	0.0776	7.547
17254_at	17254	Slc3a2	solute carrier family 3 (activators of dibasic and neutral amino acid transport), member 2	11	Mm.4114	19	-8773926	GO:0005975 /// GO:0006810 /// GO:0006865 /// GO:0006952	carbohydrate metabolic process /// transport /// amino acid transport /// defense response	GO:0003824 /// GO:0005515 /// GO:0015171 /// GO:0043169	catalytic activity /// protein binding /// amino acid transporter activity /// cation binding	GO:0005886 /// GO:0016020 /// GO:0016021	plasma membrane /// membrane /// integral to membrane	7.731	-0.9617	0.513	0.0652447	0.866	7.529	-0.005559	0.996	0.981006	0.715	7.93	-1.096	0.468	0.00938861	0.242	7.346	-0.42	0.747	0.0204986	0.242	7.726	-0.7151	0.609	0.0519234	0.472	7.652	-1.315	0.402	0.00425745	0.323	7.389	-0.827	0.564	0.00139842	0.0574	7.302
17263_at	17263	Gtl2	GTL2, imprinted maternally expressed untranslated mRNA	7	Mm.289645	12	NA		NA		NA		NA	4.723	1.346	2.54	0.0021655	0.68	5	0.09696	1.07	0.826857	0.679	4.597	0.1523	1.11	0.761139	0.793	4.327	0.424	1.34	0.194354	0.546	4.101	0.4124	1.33	0.28341	0.708	3.844	-0.96	0.514	0.0865648	0.518	3.915	-1.179	0.442	0.000601894	0.0379	4.108
17281_at	17281	Fyco1	FYVE and coiled-coil domain containing 1	11	Mm.252941	9	-123638207	GO:0006810	transport	GO:0008270 /// GO:0046872	zinc ion binding /// metal ion binding	GO:0016021	integral to membrane	6.68	0.6401	1.56	0.103915	0.866	6.656	0.5344	1.45	0.0506523	0.254	6.802	0.3386	1.26	0.225508	0.607	6.53	0.7399	1.67	0.000852731	0.0626	6.641	0.6066	1.52	0.000951037	0.143	6.787	0.3076	1.24	0.0880483	0.52	6.771	0.3245	1.25	0.0511542	0.27	6.795
17304_at	17304	Mfge8	milk fat globule-EGF factor 8 protein	11	Mm.1451	7	-79007280	GO:0006910 /// GO:0006911 /// GO:0007155 /// GO:0007338 /// GO:0050766	phagocytosis, recognition /// phagocytosis, engulfment /// cell adhesion /// fertilization (sensu Metazoa) /// positive regulation of phagocytosis	GO:0001786 /// GO:0005178 /// GO:0005515 /// GO:0008429	phosphatidylserine binding /// integrin binding /// protein binding /// phosphatidylethanolamine binding	GO:0005615 /// GO:0009897 /// GO:0019897	extracellular space /// external side of plasma membrane /// extrinsic to plasma membrane	4.925	-0.3103	0.806	0.504485	0.879	4.782	0.4527	1.37	0.064845	0.278	5.087	-0.4711	0.721	0.11537	0.51	4.533	-0.04823	0.967	0.742138	0.769	4.868	-0.3341	0.793	0.231847	0.687	5.218	-0.8128	0.569	0.0211874	0.388	4.696	-0.5459	0.685	0.0610353	0.288	4.663
17341_at	17341	Bhlhb8	basic helix-loop-helix domain containing, class B, 8	11	Mm.386767	5	144443812	GO:0006350 /// GO:0006355 /// GO:0006851 /// GO:0007030 /// GO:0007186 /// GO:0007267 /// GO:0019722 /// GO:0042593 /// GO:0045449 /// GO:0045944 /// GO:0048312 /// GO:0048469	transcription /// regulation of transcription, DNA-dependent /// mitochondrial calcium ion transport /// Golgi organization and biogenesis /// G-protein coupled receptor protein signaling pathway /// cell-cell signaling /// calcium-mediated signaling /// glucose homeostasis /// regulation of transcription /// positive regulation of transcription from RNA polymerase II promoter /// intracellular d…	GO:0003677 /// GO:0005515 /// GO:0030528 /// GO:0042803	DNA binding /// protein binding /// transcription regulator activity /// protein homodimerization activity	GO:0005634	nucleus	3.661	-0.03644	0.975	0.939542	0.925	3.532	0.05367	1.04	0.866117	0.69	3.685	-0.7819	0.582	0.00447136	0.176	3.407	-0.2267	0.855	0.373183	0.657	3.527	-0.8162	0.568	0.000749036	0.139	3.494	-0.9213	0.528	0.0185939	0.374	3.147	-0.5186	0.698	0.00192768	0.067	3.082
17350_at	17350	Mlh1	mutL homolog 1 (E. coli)	10	Mm.196006	9	-111073070	GO:0006281 /// GO:0006298 /// GO:0006974 /// GO:0007049 /// GO:0007060 /// GO:0007126 /// GO:0007131 /// GO:0007140 /// GO:0008630 /// GO:0045950	DNA repair /// mismatch repair /// response to DNA damage stimulus /// cell cycle /// male meiosis chromosome segregation /// meiosis /// meiotic recombination /// male meiosis /// DNA damage response, signal transduction resulting in induction of apoptosis /// negative regulation of mitotic recombination	GO:0003697 /// GO:0005515 /// GO:0005524 /// GO:0032137	single-stranded DNA binding /// protein binding /// ATP binding /// guanine/thymine mispair binding	GO:0000793 /// GO:0000795 /// GO:0005634 /// GO:0005694 /// GO:0032389	condensed chromosome /// synaptonemal complex /// nucleus /// chromosome /// MutLalpha complex	5.099	0.271	1.21	0.0605326	0.866	5.213	0.498	1.41	0.00672986	0.112	5.099	0.1554	1.11	0.225862	0.608	5.019	0.6185	1.54	2.60355e-05	0.0152	5.051	0.2948	1.23	0.0234047	0.378	5.221	0.01075	1.01	0.956324	0.83	5.06	0.0886	1.06	0.403174	0.581	5.062
17380_at	17380	Mme	membrane metallo endopeptidase	9	Mm.296022	3	63383800	GO:0006508	proteolysis	GO:0004245 /// GO:0008233 /// GO:0008237 /// GO:0008270 /// GO:0016787 /// GO:0046872	neprilysin activity /// peptidase activity /// metallopeptidase activity /// zinc ion binding /// hydrolase activity /// metal ion binding	GO:0016020 /// GO:0016021	membrane /// integral to membrane	3.547	0.04583	1.03	0.920011	0.925	3.317	-1.177	0.442	0.00885766	0.125	3.223	-0.1443	0.905	0.738552	0.786	4.086	0.08681	1.06	0.706585	0.762	4.173	0.01336	1.01	0.977855	0.871	3.585	-0.9086	0.533	0.0308946	0.417	5.162	0.4545	1.37	0.0561257	0.28	4.833
17381_at	17381	Mmp12	matrix metallopeptidase 12	9	Mm.2055	9	7347373	GO:0000270 /// GO:0006508	peptidoglycan metabolic process /// proteolysis	GO:0004222 /// GO:0004234 /// GO:0005509 /// GO:0008233 /// GO:0008237 /// GO:0008270 /// GO:0016787 /// GO:0046872	metalloendopeptidase activity /// macrophage elastase activity /// calcium ion binding /// peptidase activity /// metallopeptidase activity /// zinc ion binding /// hydrolase activity /// metal ion binding	GO:0005578 /// GO:0005615	extracellular matrix (sensu Metazoa) /// extracellular space	4.425	-0.2267	0.855	0.666278	0.902	4.651	1.213	2.32	0.00120237	0.0525	4.799	-0.06879	0.953	0.85758	0.813	3.843	0.4331	1.35	0.140508	0.49	4.519	0.2427	1.18	0.685192	0.83	4.419	-1.456	0.365	0.0548722	0.47	3.708	-1.144	0.453	0.08977	0.335	3.178
17386_at	17386	Mmp13	matrix metallopeptidase 13	11	Mm.5022	9	7272544	GO:0000270 /// GO:0006508 /// GO:0030282 /// GO:0030574 /// GO:0051216	peptidoglycan metabolic process /// proteolysis /// bone mineralization /// collagen catabolic process /// cartilage development	GO:0004222 /// GO:0004232 /// GO:0005509 /// GO:0008133 /// GO:0008233 /// GO:0008237 /// GO:0008270 /// GO:0016787 /// GO:0046872	metalloendopeptidase activity /// interstitial collagenase activity /// calcium ion binding /// collagenase activity /// peptidase activity /// metallopeptidase activity /// zinc ion binding /// hydrolase activity /// metal ion binding	GO:0005578 /// GO:0005615	extracellular matrix (sensu Metazoa) /// extracellular space	2.945	-1.015	0.495	0.126516	0.866	2.96	0.8693	1.83	0.000792954	0.0483	3.417	-0.06221	0.958	0.871211	0.815	2.369	0.264	1.2	0.160068	0.514	2.803	-0.004462	0.997	0.992509	0.871	2.905	-0.8969	0.537	0.0678325	0.49	2.314	-0.6322	0.645	0.0327118	0.227	2.178
17436_at	17436	Mod1	malic enzyme, supernatant	8	Mm.148155	9	-86378093	GO:0006108 /// GO:0006741 /// GO:0009725 /// GO:0009743	malate metabolic process /// NADP biosynthetic process /// response to hormone stimulus /// response to carbohydrate stimulus	GO:0004470 /// GO:0004471 /// GO:0004473 /// GO:0016491 /// GO:0016616 /// GO:0030145 /// GO:0043531 /// GO:0046872 /// GO:0050661 /// GO:0051287	malic enzyme activity /// malate dehydrogenase (decarboxylating) activity /// malate dehydrogenase (oxaloacetate-decarboxylating) (NADP+) activity /// oxidoreductase activity /// oxidoreductase activity, acting on the CH-OH group of donors, NAD or NADP as acceptor /// manganese ion binding /// ADP binding /// metal ion binding /// NADP binding /// NAD binding	GO:0005625 /// GO:0005829	soluble fraction /// cytosol	8.179	-1.005	0.498	0.000701574	0.518	8.224	-1.289	0.409	2.02829e-05	0.0168	8.572	-0.8886	0.54	0.00416927	0.175	8.025	-0.9196	0.529	0.000252324	0.0352	8.506	-0.2839	0.821	0.464678	0.773	7.823	-1.429	0.371	0.0473772	0.46	8.972	0.6346	1.55	0.0380277	0.24	8.944
17454_at	17454	Mov10	Moloney leukemia virus 10	7	Mm.1597	3	-104922891		NA		NA		NA	3.065	0.3264	1.25	0.0753346	0.866	3.274	0.2091	1.16	0.423524	0.557	3.077	0.2816	1.22	0.213044	0.599	3.066	-0.007616	0.995	0.971985	0.808	2.973	0.1356	1.1	0.242485	0.692	3.342	0.1296	1.09	0.550434	0.751	2.998	0.033	1.02	0.821839	0.725	3.09
17476_at	17476	Mpeg1	macrophage expressed gene 1	11	Mm.3999	19	12527823		NA		NA		NA	8.993	0.1487	1.11	0.580268	0.889	9.359	1.166	2.24	0.000663415	0.0462	9.062	0.3991	1.32	0.0669551	0.444	8.936	0.1879	1.14	0.246722	0.587	8.961	0.4366	1.35	0.110923	0.583	9.329	0.03777	1.03	0.933403	0.827	8.636	-0.324	0.799	0.217186	0.468	8.603
17692_at	17692	Msl31	male-specific lethal-3 homolog 1 (Drosophila)	11	Mm.24248, Mm.400572	X	-163998222	GO:0006333 /// GO:0006350 /// GO:0006355 /// GO:0016568	chromatin assembly or disassembly /// transcription /// regulation of transcription, DNA-dependent /// chromatin modification	GO:0003682	chromatin binding	GO:0000785 /// GO:0005634	chromatin /// nucleus	7.784	0.1198	1.09	0.284444	0.866	7.875	0.3592	1.28	0.00233344	0.069	7.862	0.2885	1.22	0.0638664	0.44	7.804	0.04335	1.03	0.680097	0.757	7.835	0.1004	1.07	0.389082	0.75	7.709	0.1783	1.13	0.347288	0.684	7.773	0.04606	1.03	0.648779	0.677	7.776
17714_at	17714	Grpel2	GrpE-like 2, mitochondrial	7	Mm.269657	18	-61837798	GO:0006457 /// GO:0008150	protein folding /// biological_process	GO:0000774 /// GO:0005515 /// GO:0042803 /// GO:0051082 /// GO:0051087	adenyl-nucleotide exchange factor activity /// protein binding /// protein homodimerization activity /// unfolded protein binding /// chaperone binding	GO:0005615 /// GO:0005739 /// GO:0005743	extracellular space /// mitochondrion /// mitochondrial inner membrane	7.722	-0.8557	0.553	0.0187212	0.841	7.716	-0.2829	0.822	0.423962	0.558	7.706	-0.7729	0.585	0.0036493	0.17	7.418	-1.603	0.329	2.06212e-05	0.0141	7.85	-0.2807	0.823	0.280634	0.708	7.685	-0.4936	0.71	0.0636562	0.484	8.043	-0.5055	0.704	0.0525747	0.272	8.165
17750_at	17750	Mt2	metallothionein 2	10	Mm.147226	8	97061746	GO:0006882 /// GO:0007263 /// GO:0010273	zinc ion homeostasis /// nitric oxide mediated signal transduction /// detoxification of copper ion	GO:0008270 /// GO:0046872	zinc ion binding /// metal ion binding		NA	10.35	-0.04029	0.972	0.967293	0.927	10.6	2.985	7.92	1.77687e-05	0.0168	10.58	0.1242	1.09	0.879465	0.816	10.07	-2.088	0.235	0.00954076	0.176	9.745	-1.161	0.447	0.174085	0.657	10.63	0.5795	1.49	0.470859	0.731	8.893	-1.699	0.308	0.00135435	0.0566	8.962
17766_at	17766	Nudt1	nudix (nucleoside diphosphate linked moiety X)-type motif 1	10	Mm.118846	5	140584395	GO:0006203 /// GO:0006281	dGTP catabolic process /// DNA repair	GO:0008413 /// GO:0016787	8-oxo-7,8-dihydroguanine triphosphatase activity /// hydrolase activity	GO:0005615	extracellular space	6.902	0.1876	1.14	0.440916	0.875	7.076	0.13	1.09	0.471788	0.576	6.78	0.1187	1.09	0.505799	0.729	6.933	0.5006	1.41	0.00945255	0.175	7.095	0.4929	1.41	0.00383234	0.222	7.055	0.719	1.65	0.0015921	0.268	7.166	0.6217	1.54	0.000498447	0.0343	7.186
17769_at	17769	Mthfr	5,10-methylenetetrahydrofolate reductase	11	Mm.89959	4	146885021	GO:0006555 /// GO:0009086	methionine metabolic process /// methionine biosynthetic process	GO:0003824 /// GO:0004489 /// GO:0005515 /// GO:0016491	catalytic activity /// methylenetetrahydrofolate reductase (NADPH) activity /// protein binding /// oxidoreductase activity		NA	3.001	0.09955	1.07	0.617643	0.893	2.814	0.7884	1.73	0.00175996	0.0598	2.761	-0.1195	0.921	0.597904	0.754	2.55	-0.09811	0.934	0.540653	0.718	2.745	-0.02766	0.981	0.904374	0.86	2.738	0.1478	1.11	0.632233	0.771	2.73	-0.1693	0.889	0.309558	0.527	2.644
17828_at	17828	Muted	muted	11	Mm.261554	13	-38610172	GO:0016192 /// GO:0048066	vesicle-mediated transport /// pigmentation during development	GO:0005515	protein binding		NA	7.583	0.2361	1.18	0.122872	0.866	7.651	0.3743	1.3	0.00741079	0.118	7.612	0.2332	1.18	0.300817	0.654	7.417	0.5244	1.44	0.000333293	0.0398	7.671	0.2598	1.2	0.112571	0.584	7.704	0.1191	1.09	0.361077	0.692	7.802	0.1856	1.14	0.0838661	0.324	7.763
17855_at	17855	Mvk	mevalonate kinase	10	Mm.28088	5	114705304	GO:0006694 /// GO:0006695 /// GO:0008152 /// GO:0008299 /// GO:0008610 /// GO:0016126 /// GO:0016310	steroid biosynthetic process /// cholesterol biosynthetic process /// metabolic process /// isoprenoid biosynthetic process /// lipid biosynthetic process /// sterol biosynthetic process /// phosphorylation	GO:0000166 /// GO:0004496 /// GO:0005524 /// GO:0016301 /// GO:0016740 /// GO:0016773 /// GO:0042802	nucleotide binding /// mevalonate kinase activity /// ATP binding /// kinase activity /// transferase activity /// phosphotransferase activity, alcohol group as acceptor /// identical protein binding	GO:0005737 /// GO:0005777	cytoplasm /// peroxisome	4.049	-0.08393	0.943	0.765533	0.911	4.064	-0.817	0.568	0.00950128	0.129	4.038	-0.002594	0.998	0.990811	0.834	4.088	-0.178	0.884	0.3248	0.634	3.961	-0.8109	0.57	0.0030041	0.211	4.121	-0.1813	0.882	0.36559	0.694	3.74	-1.015	0.495	4.52404e-05	0.0102	3.929
17859_at	17859	Mxi1	Max interacting protein 1	8	Mm.2154	19	c(53363817, 53383757, 53382724)	GO:0000122 /// GO:0006350 /// GO:0006355 /// GO:0045449	negative regulation of transcription from RNA polymerase II promoter /// transcription /// regulation of transcription, DNA-dependent /// regulation of transcription	GO:0003677 /// GO:0005515 /// GO:0016564 /// GO:0030528	DNA binding /// protein binding /// transcriptional repressor activity /// transcription regulator activity	GO:0005634	nucleus	6.907	-0.166	0.891	0.158864	0.866	6.787	-0.5203	0.697	0.0196772	0.174	7.009	-0.09545	0.936	0.471113	0.718	7.029	0.07472	1.05	0.629034	0.743	7.001	0.2131	1.16	0.151884	0.632	6.986	0.2101	1.16	0.261758	0.644	7.232	0.3701	1.29	0.000427074	0.0327	7.222
17872_at	17872	Myd116	myeloid differentiation primary response gene 116	11	Mm.4048	7	-45390961	GO:0007275 /// GO:0030154	multicellular organismal development /// cell differentiation		NA		NA	4.815	-0.497	0.709	0.0942	0.866	4.989	0.01048	1.01	0.962879	0.711	5.202	-0.3865	0.765	0.164273	0.565	4.977	-0.5818	0.668	0.0256982	0.261	5.017	-0.9699	0.511	0.00230237	0.191	4.795	-0.4499	0.732	0.0847716	0.515	4.631	-0.2744	0.827	0.145451	0.402	4.804
17873_at	17873	Gadd45b	growth arrest and DNA-damage-inducible 45 beta	10	Mm.1360	10	80333219	GO:0000074 /// GO:0000186 /// GO:0006469 /// GO:0006915 /// GO:0007275 /// GO:0030154	regulation of progression through cell cycle /// activation of MAPKK activity /// negative regulation of protein kinase activity /// apoptosis /// multicellular organismal development /// cell differentiation	GO:0005515	protein binding	GO:0005634	nucleus	2.941	-0.4541	0.73	0.0291745	0.866	2.81	0.1309	1.09	0.558195	0.607	2.86	-0.1056	0.929	0.53884	0.739	2.951	-0.5944	0.662	0.000151651	0.0288	2.82	-0.4133	0.751	0.0381067	0.439	2.891	-0.6967	0.617	0.0218047	0.388	2.763	-0.2769	0.825	0.0402018	0.245	2.795
17874_at	17874	Myd88	myeloid differentiation primary response gene 88	11	Mm.213003	9	-119184685	GO:0006954 /// GO:0006955 /// GO:0007165 /// GO:0007166 /// GO:0007178 /// GO:0007249 /// GO:0009615 /// GO:0016064 /// GO:0042535 /// GO:0043123 /// GO:0045351	inflammatory response /// immune response /// signal transduction /// cell surface receptor linked signal transduction /// transmembrane receptor protein serine/threonine kinase signaling pathway /// I-kappaB kinase/NF-kappaB cascade /// response to virus /// immunoglobulin mediated immune response /// positive regulation of tumor necrosis factor-alpha biosynthetic process /// positive regulation…	GO:0004871 /// GO:0004888 /// GO:0005515	signal transducer activity /// transmembrane receptor activity /// protein binding	GO:0005737 /// GO:0016020	cytoplasm /// membrane	5.798	-0.0961	0.936	0.554074	0.887	6.22	0.3035	1.23	0.202895	0.435	6.031	0.1629	1.12	0.582086	0.75	6.032	-0.6509	0.637	0.00105348	0.0702	6.022	0.1767	1.13	0.351619	0.736	5.926	0.2233	1.17	0.268984	0.647	5.89	0.1199	1.09	0.486288	0.617	5.968
17897_at	17897	Myl3	myosin, light polypeptide 3	8	Mm.7353	9	110608496	GO:0007010	cytoskeleton organization and biogenesis	GO:0003774 /// GO:0005509	motor activity /// calcium ion binding	GO:0005856 /// GO:0016459	cytoskeleton /// myosin complex	2.605	0.2316	1.17	0.112372	0.866	2.517	-0.1026	0.931	0.549843	0.604	2.737	0.6161	1.53	0.000506919	0.0898	2.834	0.1185	1.09	0.431756	0.684	2.653	0.0212	1.01	0.877175	0.858	2.487	0.3371	1.26	0.104003	0.54	2.648	0.2117	1.16	0.0571279	0.283	2.511
17913_at	17913	Myo1c	myosin IC	9	Mm.234502	11	c(75468344, 75472209, 75467703)	GO:0006810 /// GO:0007010	transport /// cytoskeleton organization and biogenesis	GO:0000166 /// GO:0003774 /// GO:0003779 /// GO:0005515 /// GO:0005516 /// GO:0005524 /// GO:0005543 /// GO:0008022	nucleotide binding /// motor activity /// actin binding /// protein binding /// calmodulin binding /// ATP binding /// phospholipid binding /// protein C-terminus binding	GO:0005903 /// GO:0016020 /// GO:0016459 /// GO:0045160	brush border /// membrane /// myosin complex /// myosin I complex	3.251	0.004981	1	0.987558	0.929	3.154	-0.1678	0.89	0.411445	0.551	3.101	-0.7349	0.601	0.00067367	0.0964	3.159	-0.2661	0.832	0.292714	0.616	3.268	-0.3236	0.799	0.295509	0.712	3.407	-0.6542	0.635	0.113537	0.545	3.582	-0.05672	0.961	0.685131	0.688	3.377
17937_at	17937	Nab2	Ngfi-A binding protein 2	11	Mm.336898, Mm.431037	10	-127063867	GO:0001958 /// GO:0006350 /// GO:0006355 /// GO:0014037 /// GO:0016481 /// GO:0042552 /// GO:0045449 /// GO:0045682	endochondral ossification /// transcription /// regulation of transcription, DNA-dependent /// Schwann cell differentiation /// negative regulation of transcription /// myelination /// regulation of transcription /// regulation of epidermis development	GO:0016564 /// GO:0030528	transcriptional repressor activity /// transcription regulator activity	GO:0005634	nucleus	5.557	0.1061	1.08	0.740958	0.911	5.638	0.5513	1.47	0.00312961	0.0789	5.528	0.3574	1.28	0.119926	0.516	5.07	0.1517	1.11	0.538136	0.717	5.468	0.5077	1.42	0.111466	0.583	5.918	0.1801	1.13	0.509743	0.74	5.74	-0.1385	0.908	0.634908	0.671	6.135
17960_at	17960	Nat1	N-acetyltransferase 1 (arylamine N-acetyltransferase)	11	Mm.14125	8	70419746	GO:0008152	metabolic process	GO:0004060 /// GO:0008415 /// GO:0016407 /// GO:0016740	arylamine N-acetyltransferase activity /// acyltransferase activity /// acetyltransferase activity /// transferase activity		NA	1.923	0.03442	1.02	0.836761	0.917	1.9	0.2676	1.2	0.106306	0.342	1.943	0.4739	1.39	0.0697689	0.451	1.924	0.4759	1.39	0.000529399	0.0479	2.026	0.2203	1.16	0.0515212	0.472	2.173	0.3404	1.27	0.0845027	0.515	2.343	0.3864	1.31	0.048238	0.264	2.427
17969_at	17969	Ncf1	neutrophil cytosolic factor 1	11	Mm.425296	5	-134504886	GO:0006118 /// GO:0006691 /// GO:0006742 /// GO:0006954 /// GO:0006968 /// GO:0007154 /// GO:0008283 /// GO:0009617	electron transport /// leukotriene metabolic process /// NADP catabolic process /// inflammatory response /// cellular defense response /// cell communication /// cell proliferation /// response to bacterium	GO:0005515 /// GO:0016175 /// GO:0035091	protein binding /// superoxide-generating NADPH oxidase activity /// phosphoinositide binding	GO:0005737 /// GO:0005829	cytoplasm /// cytosol	3.506	0.05285	1.04	0.740514	0.911	3.789	0.4493	1.37	0.0169481	0.165	3.514	-0.02606	0.982	0.766887	0.794	3.724	-0.3348	0.793	0.00233966	0.0956	3.586	0.2166	1.16	0.177696	0.66	3.48	-0.3025	0.811	0.12636	0.556	3.447	0.008253	1.01	0.93782	0.75	3.506
17972_at	17972	Ncf4	neutrophil cytosolic factor 4	10	Mm.2068	15	78072088	GO:0006118 /// GO:0007154	electron transport /// cell communication	GO:0005515 /// GO:0035091	protein binding /// phosphoinositide binding	GO:0005737	cytoplasm	3.303	-0.1873	0.878	0.230605	0.866	3.504	0.2718	1.21	0.115568	0.352	3.285	0.2393	1.18	0.100246	0.49	3.42	-0.4823	0.716	0.0262265	0.263	3.202	0.3181	1.25	0.0635031	0.505	3.336	-0.1985	0.871	0.207513	0.613	3.094	-0.4523	0.731	0.00255594	0.0762	3.278
18004_at	18004	Nek1	NIMA (never in mitosis gene a)-related expressed kinase 1	11	Mm.116649, Mm.435642	8	63885361	GO:0006468 /// GO:0006974 /// GO:0007049 /// GO:0007067 /// GO:0010212 /// GO:0051301	protein amino acid phosphorylation /// response to DNA damage stimulus /// cell cycle /// mitosis /// response to ionizing radiation /// cell division	GO:0000166 /// GO:0000287 /// GO:0004672 /// GO:0004674 /// GO:0004713 /// GO:0005524 /// GO:0016301 /// GO:0016740 /// GO:0046872	nucleotide binding /// magnesium ion binding /// protein kinase activity /// protein serine/threonine kinase activity /// protein-tyrosine kinase activity /// ATP binding /// kinase activity /// transferase activity /// metal ion binding	GO:0005634 /// GO:0005737	nucleus /// cytoplasm	4.266	0.1187	1.09	0.401442	0.871	4.328	-0.1646	0.892	0.49078	0.582	4.283	0.09697	1.07	0.655936	0.767	4.458	-0.1985	0.871	0.111429	0.456	4.191	-0.1355	0.91	0.390497	0.751	4.342	-0.7924	0.577	0.0242669	0.397	4.157	-0.1953	0.873	0.352546	0.554	4.032
18029_at	18029	Nfic	nuclear factor I/C	11	Mm.426936	10	-80799319	GO:0006260 /// GO:0006350 /// GO:0006355 /// GO:0042475	DNA replication /// transcription /// regulation of transcription, DNA-dependent /// odontogenesis (sensu Vertebrata)	GO:0003677 /// GO:0003700	DNA binding /// transcription factor activity	GO:0005622 /// GO:0005634	intracellular /// nucleus	4.226	0.04161	1.03	0.896227	0.922	4.57	0.07007	1.05	0.846841	0.686	4.548	-0.05677	0.961	0.889174	0.818	4.489	0.05396	1.04	0.80235	0.781	4.501	0.3021	1.23	0.0808227	0.54	4.049	-0.1907	0.876	0.64721	0.776	4.711	1.155	2.23	0.00206886	0.0697	4.59
18036_at	18036	Nfkbib	nuclear factor of kappa light chain gene enhancer in B-cells inhibitor, beta	9	Mm.220333, Mm.379654	7	-28467010		NA	GO:0005515	protein binding	GO:0005634	nucleus	5.888	-0.2498	0.841	0.269589	0.866	6.114	0.5814	1.5	0.00106126	0.051	5.972	0.224	1.17	0.342135	0.671	6.035	-0.2668	0.831	0.0329382	0.288	5.76	-0.2902	0.818	0.145498	0.621	6.041	0.171	1.13	0.43424	0.715	5.764	-0.04582	0.969	0.754402	0.707	5.768
18074_at	18074	Nid2	nidogen 2	10	Mm.20348, Mm.413167	14	18541952	GO:0007155 /// GO:0007160 /// GO:0008218 /// GO:0018298	cell adhesion /// cell-matrix adhesion /// bioluminescence /// protein-chromophore linkage	GO:0005509 /// GO:0005515	calcium ion binding /// protein binding	GO:0005578 /// GO:0005604 /// GO:0005615 /// GO:0016020	extracellular matrix (sensu Metazoa) /// basement membrane /// extracellular space /// membrane	2.533	-0.3417	0.789	0.225606	0.866	2.218	-0.4143	0.75	0.0456389	0.243	2.325	-0.3831	0.767	0.0139859	0.285	2.178	-0.1003	0.933	0.602707	0.737	2.33	-0.4006	0.758	0.0387965	0.441	2.673	-0.5816	0.668	0.00709254	0.34	2.245	-0.3329	0.794	0.0405937	0.246	2.208
18087_at	18087	Nktr	natural killer tumor recognition sequence	11	Mm.32842	9	121567878	GO:0006457	protein folding	GO:0003755 /// GO:0016853 /// GO:0042277	peptidyl-prolyl cis-trans isomerase activity /// isomerase activity /// peptide binding		NA	6.991	0.1849	1.14	0.239356	0.866	6.995	-0.05013	0.966	0.873342	0.691	7.016	-0.3654	0.776	0.121302	0.516	6.946	-0.09887	0.934	0.573206	0.726	6.927	-0.3718	0.773	0.0174542	0.353	6.721	-0.5562	0.68	0.053684	0.47	6.717	-0.5062	0.704	0.00791116	0.126	6.617
18102_at	18102	Nme1	expressed in non-metastatic cells 1, protein	10	Mm.1260	11	-93775016	GO:0006183 /// GO:0006228 /// GO:0006241 /// GO:0007595 /// GO:0009117 /// GO:0009209 /// GO:0030879	GTP biosynthetic process /// UTP biosynthetic process /// CTP biosynthetic process /// lactation /// nucleotide metabolic process /// pyrimidine ribonucleoside triphosphate biosynthetic process /// mammary gland development	GO:0000166 /// GO:0000287 /// GO:0004550 /// GO:0005515 /// GO:0005524 /// GO:0016301 /// GO:0016740 /// GO:0046872	nucleotide binding /// magnesium ion binding /// nucleoside diphosphate kinase activity /// protein binding /// ATP binding /// kinase activity /// transferase activity /// metal ion binding	GO:0001726 /// GO:0005625 /// GO:0005634 /// GO:0005792 /// GO:0030027	ruffle /// soluble fraction /// nucleus /// microsome /// lamellipodium	10.14	-0.1539	0.899	0.504596	0.879	10.05	0.1408	1.1	0.32892	0.513	10	-0.3904	0.763	0.014949	0.29	9.944	-0.4335	0.74	0.00112979	0.0716	9.979	-0.4175	0.749	0.00491899	0.24	9.943	-0.3566	0.781	0.0637373	0.484	9.863	-0.4651	0.724	4.98574e-05	0.011	9.756
18104_at	18104	Nqo1	NAD(P)H dehydrogenase, quinone 1	6	Mm.252, Mm.436653	8	-110277353	GO:0006118 /// GO:0006979	electron transport /// response to oxidative stress	GO:0003955 /// GO:0016491	NAD(P)H dehydrogenase (quinone) activity /// oxidoreductase activity		NA	3.657	-1.411	0.376	0.00950771	0.772	3.627	-0.4491	0.732	0.125525	0.364	4.017	-1.109	0.464	0.0471322	0.412	3.326	-0.1973	0.872	0.387271	0.663	3.868	-0.04319	0.971	0.911654	0.861	4.164	-1.199	0.436	0.0292797	0.411	3.93	-0.6001	0.66	0.11051	0.361	3.775
18113_at	18113	Nnmt	nicotinamide N-methyltransferase	11	Mm.8362	9	-48343856		NA	GO:0008112 /// GO:0008168 /// GO:0016740	nicotinamide N-methyltransferase activity /// methyltransferase activity /// transferase activity		NA	11.1	-0.05066	0.965	0.885257	0.921	11.21	1.216	2.32	0.000207431	0.0338	11.08	0.1698	1.12	0.637255	0.763	11.2	-0.4245	0.745	0.160007	0.514	10.9	-0.3595	0.779	0.314253	0.719	11.34	0.08727	1.06	0.856907	0.814	10.72	-0.455	0.73	0.101329	0.351	10.9
18117_at	18117	Cox4nb	COX4 neighbor	10	Mm.2136, Mm.433115	8	-123539890		NA		NA	GO:0005739	mitochondrion	5.838	-0.3268	0.797	0.0582349	0.866	5.967	0.02039	1.01	0.904429	0.699	5.815	-0.2538	0.839	0.177405	0.574	5.747	-0.4973	0.708	0.000705847	0.0549	5.872	-0.4977	0.708	0.0102491	0.304	5.82	-0.03459	0.976	0.821481	0.81	5.897	-0.006312	0.996	0.968369	0.755	5.896
18175_at	18175	Nrap	nebulin-related anchoring protein	8	Mm.386769, Mm.435599	19	-56373293	GO:0030036	actin cytoskeleton organization and biogenesis	GO:0003779 /// GO:0005515 /// GO:0008270 /// GO:0017166 /// GO:0046872 /// GO:0051371	actin binding /// protein binding /// zinc ion binding /// vinculin binding /// metal ion binding /// muscle alpha-actinin binding	GO:0005916 /// GO:0005927 /// GO:0030016	fascia adherens /// muscle tendon junction /// myofibril	2.217	0.07778	1.06	0.514897	0.879	2.103	0.01052	1.01	0.941834	0.706	2.035	0.005762	1	0.965397	0.829	2.157	0.0327	1.02	0.736149	0.768	2.113	-0.05771	0.961	0.681276	0.829	2.091	0.08636	1.06	0.589854	0.761	2.134	0.323	1.25	0.000773856	0.0434	2.174
18176_at	18176	Nras	neuroblastoma ras oncogene	5	Mm.400954	3	103187345	GO:0000074 /// GO:0007264 /// GO:0007265 /// GO:0009987	regulation of progression through cell cycle /// small GTPase mediated signal transduction /// Ras protein signal transduction /// cellular process	GO:0000166 /// GO:0003924 /// GO:0005515 /// GO:0005525	nucleotide binding /// GTPase activity /// protein binding /// GTP binding	GO:0005622 /// GO:0005624 /// GO:0016020	intracellular /// membrane fraction /// membrane	3.413	0.006227	1	0.974858	0.928	3.882	0.178	1.13	0.459531	0.572	3.742	0.3069	1.24	0.228481	0.61	3.405	-0.1776	0.884	0.443879	0.686	3.625	0.2997	1.23	0.111144	0.583	3.666	-0.7993	0.575	0.00351847	0.292	3.376	-0.236	0.849	0.354496	0.556	3.604
18194_at	18194	Nsdhl	NAD(P) dependent steroid dehydrogenase-like	11	Mm.38792	X	69171240	GO:0001942 /// GO:0006694 /// GO:0006695 /// GO:0008203 /// GO:0008610 /// GO:0016126	hair follicle development /// steroid biosynthetic process /// cholesterol biosynthetic process /// cholesterol metabolic process /// lipid biosynthetic process /// sterol biosynthetic process	GO:0003854 /// GO:0004769 /// GO:0016491 /// GO:0047012	3-beta-hydroxy-delta5-steroid dehydrogenase activity /// steroid delta-isomerase activity /// oxidoreductase activity /// sterol-4-alpha-carboxylate 3-dehydrogenase (decarboxylating) activity	GO:0005783 /// GO:0016020 /// GO:0016021	endoplasmic reticulum /// membrane /// integral to membrane	8.664	-0.8072	0.571	0.102311	0.866	7.795	-2.836	0.14	0.000567311	0.0442	8.706	-0.7417	0.598	0.15116	0.55	8.858	-1.175	0.443	0.00160199	0.0813	8.859	-1.359	0.39	0.00145812	0.163	8.974	-1.146	0.452	0.0530504	0.47	8.216	-2.024	0.246	5.24182e-06	0.00293	8.656
18205_at	18205	Ntf3	neurotrophin 3	11	Mm.267570	6	-126067031	GO:0007274 /// GO:0007403 /// GO:0007411 /// GO:0007420 /// GO:0007422 /// GO:0008544 /// GO:0021675 /// GO:0042490 /// GO:0043523 /// GO:0045944 /// GO:0048484 /// GO:0048666 /// GO:0048699 /// GO:0051145	neuromuscular synaptic transmission /// glial cell fate determination /// axon guidance /// brain development /// peripheral nervous system development /// epidermis development /// nerve development /// mechanoreceptor differentiation /// regulation of neuron apoptosis /// positive regulation of transcription from RNA polymerase II promoter /// enteric nervous system development /// neuron devel…	GO:0005166 /// GO:0005515 /// GO:0008083	neurotrophin p75 receptor binding /// protein binding /// growth factor activity	GO:0005576 /// GO:0005615 /// GO:0016023	extracellular region /// extracellular space /// cytoplasmic membrane-bound vesicle	2.569	0.02216	1.02	0.896589	0.922	2.545	0.048	1.03	0.738131	0.66	2.584	-0.1857	0.879	0.234871	0.616	2.485	-0.3845	0.766	0.00137964	0.0754	2.567	0.1507	1.11	0.428152	0.761	2.39	0.01483	1.01	0.93618	0.827	2.463	0.003478	1	0.981049	0.758	2.464
18302_at	18302	Oit3	oncoprotein induced transcript 3	11	Mm.123013, Mm.204887	10	-58818316		NA	GO:0005509	calcium ion binding	GO:0016020	membrane	6.524	-0.3044	0.81	0.22629	0.866	6.319	-0.5051	0.705	0.00304922	0.0786	6.28	-0.3929	0.762	0.105477	0.497	6.546	-0.08605	0.942	0.554791	0.722	6.493	-0.04813	0.967	0.685147	0.83	6.417	-0.2372	0.848	0.0814205	0.512	6.562	-0.02763	0.981	0.789036	0.717	6.523
18391_at	18391	Oprs1	opioid receptor, sigma 1	11	Mm.425181	4	-41927006	GO:0006696 /// GO:0006810 /// GO:0006869	ergosterol biosynthetic process /// transport /// lipid transport	GO:0000247 /// GO:0004872	C-8 sterol isomerase activity /// receptor activity	GO:0005634 /// GO:0005783 /// GO:0005887 /// GO:0016020 /// GO:0016021	nucleus /// endoplasmic reticulum /// integral to plasma membrane /// membrane /// integral to membrane	9.293	-0.1716	0.888	0.448131	0.875	8.768	-0.5824	0.668	0.00172758	0.0598	8.775	-0.3867	0.765	0.0144475	0.287	8.749	0.03292	1.02	0.80124	0.781	9.046	-0.02914	0.98	0.895923	0.86	9.272	-0.1862	0.879	0.192563	0.6	9.163	-0.105	0.93	0.523054	0.63	9.268
18406_at	18406	Orm2	orosomucoid 2	10	Mm.14173	4	62848809	GO:0006810 /// GO:0006953	transport /// acute-phase response	GO:0005215 /// GO:0005488	transporter activity /// binding	GO:0005615	extracellular space	8.476	1.173	2.25	0.131001	0.866	10.06	2.982	7.9	0.00175088	0.0598	8.786	0.7582	1.69	0.39568	0.692	9.085	-2.493	0.178	0.000625434	0.0516	8.27	-1.326	0.399	0.013946	0.33	8.674	1.573	2.98	0.10634	0.542	7.69	-1.994	0.251	0.000469652	0.0337	7.24
18407_at	18407	Orm3	orosomucoid 3	9	Mm.381399	4	62842522	GO:0006810 /// GO:0006953	transport /// acute-phase response	GO:0005215 /// GO:0005488	transporter activity /// binding		NA	4.111	1.531	2.89	0.0131785	0.801	5.627	3.463	11	0.00031627	0.037	4.449	2.121	4.35	0.0418754	0.4	4.649	-1.218	0.43	0.0396635	0.312	4.024	-0.3759	0.771	0.447537	0.767	3.996	1.27	2.41	0.019117	0.379	4.435	0.5808	1.5	0.358603	0.558	4.123
18414_at	18414	Osmr	oncostatin M receptor	11	Mm.10760	15	-6760804	GO:0007166	cell surface receptor linked signal transduction	GO:0004872 /// GO:0004896 /// GO:0004924	receptor activity /// hematopoietin/interferon-class (D200-domain) cytokine receptor activity /// oncostatin-M receptor activity	GO:0005615 /// GO:0005887 /// GO:0016020 /// GO:0016021	extracellular space /// integral to plasma membrane /// membrane /// integral to membrane	3.501	-0.2329	0.851	0.663759	0.901	3.481	1.091	2.13	0.00318493	0.0795	3.776	0.3008	1.23	0.623464	0.76	3.117	-0.5358	0.69	0.0651463	0.38	3.488	0.2395	1.18	0.532554	0.792	3.784	-0.1792	0.883	0.540895	0.749	3.077	-0.2909	0.817	0.200951	0.455	3.145
18442_at	18442	P2ry2	purinergic receptor P2Y, G-protein coupled 2	11	Mm.3000	7	-100870658	GO:0007165 /// GO:0007186	signal transduction /// G-protein coupled receptor protein signaling pathway	GO:0001584 /// GO:0004871 /// GO:0004872 /// GO:0004930 /// GO:0045028	rhodopsin-like receptor activity /// signal transducer activity /// receptor activity /// G-protein coupled receptor activity /// purinergic nucleotide receptor activity, G-protein coupled	GO:0005887 /// GO:0016020 /// GO:0016021	integral to plasma membrane /// membrane /// integral to membrane	3.841	0.1524	1.11	0.496584	0.879	3.954	-0.04575	0.969	0.772602	0.668	3.91	-0.116	0.923	0.527052	0.737	3.993	-0.5745	0.672	0.000289719	0.0365	3.998	-0.3185	0.802	0.0142707	0.332	3.829	0.0337	1.02	0.878562	0.817	4.104	-0.3445	0.788	0.0624111	0.29	4.065
18452_at	18452	P4ha2	procollagen-proline, 2-oxoglutarate 4-dioxygenase (proline 4-hydroxylase), alpha II polypeptide	8	Mm.3705	11	53944938	GO:0018401 /// GO:0019538	peptidyl-proline hydroxylation to 4-hydroxy-L-proline /// protein metabolic process	GO:0004656 /// GO:0005488 /// GO:0005506 /// GO:0005515 /// GO:0016491 /// GO:0016702 /// GO:0016706 /// GO:0031418 /// GO:0046872	procollagen-proline 4-dioxygenase activity /// binding /// iron ion binding /// protein binding /// oxidoreductase activity /// oxidoreductase activity, acting on single donors with incorporation of molecular oxygen, incorporation of two atoms of oxygen /// oxidoreductase activity, acting on paired donors, with incorporation or reduction of molecular oxygen, 2-oxoglutarate as one donor, and incor…	GO:0005615 /// GO:0005783	extracellular space /// endoplasmic reticulum	4.406	-0.3265	0.797	0.187954	0.866	4.629	-0.08384	0.944	0.661448	0.639	4.59	-0.3799	0.768	0.131212	0.528	4.461	-0.8707	0.547	0.00246155	0.0979	4.298	-0.6346	0.644	0.0304927	0.415	4.073	-0.4509	0.732	0.212611	0.615	4.402	-0.07277	0.951	0.713947	0.697	4.158
18557_at	18557	Pctk3	PCTAIRE-motif protein kinase 3	11	Mm.28130	1	-133941206	GO:0006468	protein amino acid phosphorylation	GO:0000166 /// GO:0004672 /// GO:0004674 /// GO:0004713 /// GO:0005524 /// GO:0016301 /// GO:0016740	nucleotide binding /// protein kinase activity /// protein serine/threonine kinase activity /// protein-tyrosine kinase activity /// ATP binding /// kinase activity /// transferase activity		NA	5.814	0.04308	1.03	0.816998	0.915	6.069	-0.1856	0.879	0.580859	0.615	5.989	0.02859	1.02	0.918811	0.823	6.114	0.3373	1.26	0.179244	0.533	5.929	0.2292	1.17	0.390266	0.751	5.667	-0.2198	0.859	0.347716	0.685	6.258	0.8423	1.79	0.000249847	0.0247	6.196
18563_at	18563	Pcx	pyruvate carboxylase	11	Mm.1845	19	4594360	GO:0006094 /// GO:0008152 /// GO:0008610	gluconeogenesis /// metabolic process /// lipid biosynthetic process	GO:0000166 /// GO:0003824 /// GO:0004736 /// GO:0005524 /// GO:0009374 /// GO:0016874 /// GO:0030145	nucleotide binding /// catalytic activity /// pyruvate carboxylase activity /// ATP binding /// biotin binding /// ligase activity /// manganese ion binding	GO:0005737 /// GO:0005739 /// GO:0005743	cytoplasm /// mitochondrion /// mitochondrial inner membrane	9.737	0.2576	1.2	0.176103	0.866	9.882	0.2692	1.21	0.0611115	0.273	9.649	-0.1028	0.931	0.536975	0.739	9.793	0.0184	1.01	0.89929	0.796	9.76	0.2452	1.19	0.0748132	0.525	9.723	0.4869	1.4	0.00888379	0.345	9.919	0.6757	1.6	0.000190467	0.0208	9.906
18585_at	18585	Pde9a	phosphodiesterase 9A	9	Mm.10812	17	31114960	GO:0007165	signal transduction	GO:0003824 /// GO:0004114 /// GO:0016787 /// GO:0030145 /// GO:0046872 /// GO:0047555	catalytic activity /// 3',5'-cyclic-nucleotide phosphodiesterase activity /// hydrolase activity /// manganese ion binding /// metal ion binding /// 3',5'-cyclic-GMP phosphodiesterase activity		NA	4.681	0.1317	1.1	0.598897	0.89	4.12	0.1003	1.07	0.449662	0.569	4.055	-0.01518	0.99	0.916675	0.823	3.836	0.5492	1.46	0.0304586	0.279	4.198	0.7427	1.67	0.0104692	0.304	4.347	0.5107	1.42	0.0858103	0.516	4.245	-0.0158	0.989	0.917457	0.747	4.235
18597_at	18597	Pdha1	pyruvate dehydrogenase E1 alpha 1	9	Mm.34775	X	-155466324	GO:0006096 /// GO:0008152	glycolysis /// metabolic process	GO:0004738 /// GO:0004739 /// GO:0016491 /// GO:0016624	pyruvate dehydrogenase activity /// pyruvate dehydrogenase (acetyl-transferring) activity /// oxidoreductase activity /// oxidoreductase activity, acting on the aldehyde or oxo group of donors, disulfide as acceptor	GO:0005615 /// GO:0005739	extracellular space /// mitochondrion	8.956	0.1605	1.12	0.316388	0.866	8.977	0.02691	1.02	0.795767	0.673	8.998	-0.2136	0.862	0.269028	0.64	9.025	0.04579	1.03	0.600397	0.737	9.104	0.1472	1.11	0.187529	0.664	8.959	0.07674	1.05	0.593294	0.763	9.29	0.3439	1.27	0.000475202	0.0337	9.31
18604_at	18604	Pdk2	pyruvate dehydrogenase kinase, isoenzyme 2	11	Mm.29768	11	-94842348	GO:0005975 /// GO:0006006 /// GO:0006086 /// GO:0016310 /// GO:0018106	carbohydrate metabolic process /// glucose metabolic process /// acetyl-CoA biosynthetic process from pyruvate /// phosphorylation /// peptidyl-histidine phosphorylation	GO:0004673 /// GO:0005515 /// GO:0005524 /// GO:0016301 /// GO:0016740 /// GO:0016772	protein histidine kinase activity /// protein binding /// ATP binding /// kinase activity /// transferase activity /// transferase activity, transferring phosphorus-containing groups	GO:0005739	mitochondrion	8.368	0.2648	1.2	0.113073	0.866	8.363	-0.1382	0.909	0.593208	0.618	8.422	-0.05376	0.963	0.727861	0.785	8.371	0.4663	1.38	0.0264279	0.264	8.345	0.131	1.1	0.414565	0.757	8.234	-0.05218	0.964	0.832633	0.81	8.57	0.4817	1.4	0.00189458	0.0668	8.635
18605_at	18605	Enpp1	ectonucleotide pyrophosphatase/phosphodiesterase 1	11	Mm.27254	10	-24330826	GO:0008152 /// GO:0009117 /// GO:0030279 /// GO:0046849	metabolic process /// nucleotide metabolic process /// negative regulation of ossification /// bone remodeling	GO:0003676 /// GO:0003824 /// GO:0004519 /// GO:0004528 /// GO:0004551 /// GO:0016787	nucleic acid binding /// catalytic activity /// endonuclease activity /// phosphodiesterase I activity /// nucleotide diphosphatase activity /// hydrolase activity	GO:0005886 /// GO:0016020 /// GO:0016021	plasma membrane /// membrane /// integral to membrane	6.279	-0.1	0.933	0.714024	0.907	6.103	-0.6854	0.622	0.00462596	0.0963	6.218	-0.3385	0.791	0.0248224	0.346	6.563	0.06726	1.05	0.641822	0.746	6.462	-0.3916	0.762	0.133209	0.608	6.647	-0.1692	0.889	0.358347	0.692	6.761	0.08258	1.06	0.349149	0.553	6.901
18636_at	18636	Cfp	complement factor properdin	10	Mm.3064	X	-20082493	GO:0006955 /// GO:0006957 /// GO:0045087	immune response /// complement activation, alternative pathway /// innate immune response		NA		NA	6.763	-0.04651	0.968	0.853478	0.92	6.977	0.7301	1.66	0.00484131	0.0969	6.686	0.1159	1.08	0.5402	0.739	6.765	-0.3051	0.809	0.0233059	0.253	6.664	-0.04479	0.969	0.825702	0.848	6.627	-0.2316	0.852	0.291186	0.658	6.452	-0.2832	0.822	0.0388562	0.242	6.547
18639_at	18639	Pfkfb1	6-phosphofructo-2-kinase/fructose-2,6-biphosphatase 1	10	Mm.249131	X	145930636	GO:0006003 /// GO:0006094 /// GO:0006096 /// GO:0008152	fructose 2,6-bisphosphate metabolic process /// gluconeogenesis /// glycolysis /// metabolic process	GO:0000166 /// GO:0003824 /// GO:0003873 /// GO:0004331 /// GO:0005524 /// GO:0016301 /// GO:0016740 /// GO:0016787 /// GO:0042802	nucleotide binding /// catalytic activity /// 6-phosphofructo-2-kinase activity /// fructose-2,6-bisphosphate 2-phosphatase activity /// ATP binding /// kinase activity /// transferase activity /// hydrolase activity /// identical protein binding	GO:0043540	6-phosphofructo-2-kinase/fructose-2,6-biphosphatase 1 complex	7.337	0.07469	1.05	0.800796	0.915	7.506	0.6635	1.58	0.000329049	0.037	7.554	0.3003	1.23	0.088755	0.476	7.592	0.1758	1.13	0.553275	0.722	7.51	0.636	1.55	9.22849e-05	0.0486	7.569	0.6207	1.54	0.0138134	0.361	7.653	0.7725	1.71	0.000193771	0.0208	7.789
18643_at	18643	Pfn1	profilin 1	6	Mm.2647	11	-70468043	GO:0001843 /// GO:0006357 /// GO:0007010 /// GO:0008064 /// GO:0030036 /// GO:0042989	neural tube closure /// regulation of transcription from RNA polymerase II promoter /// cytoskeleton organization and biogenesis /// regulation of actin polymerization and/or depolymerization /// actin cytoskeleton organization and biogenesis /// sequestering of actin monomers	GO:0003779 /// GO:0005515	actin binding /// protein binding	GO:0005634 /// GO:0005737 /// GO:0005856 /// GO:0015629	nucleus /// cytoplasm /// cytoskeleton /// actin cytoskeleton	8.5	-0.3642	0.777	0.124457	0.866	8.523	-0.1538	0.899	0.33267	0.515	8.214	-0.723	0.606	0.000429893	0.0868	8.425	0.02871	1.02	0.875192	0.793	8.437	-0.3008	0.812	0.202515	0.675	8.371	0.07136	1.05	0.703806	0.789	8.503	0.2244	1.17	0.252387	0.493	8.348
18645_at	18645	Pfn2	profilin 2	11	Mm.271744	3	-57929824	GO:0007010 /// GO:0030036	cytoskeleton organization and biogenesis /// actin cytoskeleton organization and biogenesis	GO:0003779 /// GO:0005515	actin binding /// protein binding	GO:0005856 /// GO:0015629	cytoskeleton /// actin cytoskeleton	4.186	0.2374	1.18	0.25226	0.866	4.268	0.637	1.56	0.00453848	0.0952	4.161	0.3372	1.26	0.306888	0.656	3.725	0.06963	1.05	0.802831	0.781	3.937	0.2004	1.15	0.212766	0.68	4.061	0.3594	1.28	0.109576	0.542	3.902	-0.2853	0.821	0.163552	0.42	3.713
18671_at	18671	Abcb1a	ATP-binding cassette, sub-family B (MDR/TAP), member 1A	10	Mm.207354	5	8666097	GO:0006810 /// GO:0015893	transport /// drug transport	GO:0000166 /// GO:0005524 /// GO:0008559 /// GO:0016787 /// GO:0016887 /// GO:0017111 /// GO:0042623 /// GO:0042626	nucleotide binding /// ATP binding /// xenobiotic-transporting ATPase activity /// hydrolase activity /// ATPase activity /// nucleoside-triphosphatase activity /// ATPase activity, coupled /// ATPase activity, coupled to transmembrane movement of substances	GO:0016020 /// GO:0016021 /// GO:0046581	membrane /// integral to membrane /// intercellular canaliculus	3.264	-0.5036	0.705	0.457698	0.875	2.878	-0.4457	0.734	0.268365	0.48	3.319	-0.8696	0.547	0.00871599	0.236	2.909	-0.7974	0.575	0.000198592	0.0324	3.079	-0.8515	0.554	0.0216027	0.373	3.187	-1.855	0.276	0.000955616	0.263	3.172	-0.174	0.886	0.564821	0.645	3.151
18693_at	18693	Pick1	protein interacting with C kinase 1	11	Mm.259464	15	c(79056636, 79056428)	GO:0006468 /// GO:0006605 /// GO:0006890 /// GO:0007205 /// GO:0007243 /// GO:0007275 /// GO:0015844 /// GO:0015872 /// GO:0043113 /// GO:0045161 /// GO:0050803 /// GO:0051260	protein amino acid phosphorylation /// protein targeting /// retrograde vesicle-mediated transport, Golgi to ER /// protein kinase C activation /// protein kinase cascade /// multicellular organismal development /// monoamine transport /// dopamine transport /// receptor clustering /// neuronal ion channel clustering /// regulation of synapse structure and activity /// protein homooligomerization	GO:0005080 /// GO:0005515 /// GO:0005529 /// GO:0008022 /// GO:0016301 /// GO:0016887 /// GO:0030971 /// GO:0035256 /// GO:0046875 /// GO:0051020	protein kinase C binding /// protein binding /// sugar binding /// protein C-terminus binding /// kinase activity /// ATPase activity /// receptor tyrosine kinase binding /// metabotropic glutatmate receptor binding /// ephrin receptor binding /// GTPase binding	GO:0005737 /// GO:0005739 /// GO:0005794 /// GO:0005886 /// GO:0042734 /// GO:0045202 /// GO:0048471	cytoplasm /// mitochondrion /// Golgi apparatus /// plasma membrane /// presynaptic membrane /// synapse /// perinuclear region	4.235	0.3599	1.28	0.0894192	0.866	4.317	0.4859	1.4	0.00479805	0.0969	4.432	-0.2327	0.851	0.301418	0.655	4.11	0.2402	1.18	0.109811	0.454	4.174	0.1738	1.13	0.354834	0.738	4.448	0.1538	1.11	0.345253	0.683	4.145	-0.03888	0.973	0.740874	0.704	4.179
18700_at	18700	Piga	phosphatidylinositol glycan anchor biosynthesis, class A	11	Mm.3781, Mm.401070	X	159763891	GO:0006506 /// GO:0009058 /// GO:0009893	GPI anchor biosynthetic process /// biosynthetic process /// positive regulation of metabolic process	GO:0003824 /// GO:0005515 /// GO:0016740 /// GO:0016757 /// GO:0017176	catalytic activity /// protein binding /// transferase activity /// transferase activity, transferring glycosyl groups /// phosphatidylinositol N-acetylglucosaminyltransferase activity	GO:0000506 /// GO:0005783 /// GO:0005789 /// GO:0016020 /// GO:0016021	glycosylphosphatidylinositol-N-acetylglucosaminyltransferase (GPI-GnT) complex /// endoplasmic reticulum /// endoplasmic reticulum membrane /// membrane /// integral to membrane	6.333	0.03683	1.03	0.91678	0.925	6	0.4952	1.41	0.13858	0.379	6.18	-0.4461	0.734	0.101723	0.492	5.881	-0.1395	0.908	0.527046	0.713	5.946	-0.4197	0.748	0.221822	0.683	5.769	-1.476	0.359	0.0054991	0.334	5.217	-1.316	0.402	0.000116561	0.0176	5.128
18738_at	18738	Pitpna	phosphatidylinositol transfer protein, alpha	11	Mm.3128	11	75404302	GO:0006810	transport	GO:0005543 /// GO:0008289	phospholipid binding /// lipid binding	GO:0005622 /// GO:0016021	intracellular /// integral to membrane	4.718	0.09236	1.07	0.564663	0.889	5.049	0.7129	1.64	0.00194668	0.0619	4.794	0.2283	1.17	0.15302	0.553	4.64	0.3923	1.31	0.0185597	0.233	4.758	0.1331	1.1	0.358886	0.738	4.92	0.2443	1.18	0.0751091	0.5	4.762	0.08906	1.06	0.564854	0.645	4.853
18747_at	18747	Prkaca	protein kinase, cAMP dependent, catalytic, alpha	8	Mm.19111	8	86863092	GO:0001707 /// GO:0006468	mesoderm formation /// protein amino acid phosphorylation	GO:0000166 /// GO:0004672 /// GO:0004674 /// GO:0004691 /// GO:0004713 /// GO:0005515 /// GO:0005524 /// GO:0016301 /// GO:0016740	nucleotide binding /// protein kinase activity /// protein serine/threonine kinase activity /// cAMP-dependent protein kinase activity /// protein-tyrosine kinase activity /// protein binding /// ATP binding /// kinase activity /// transferase activity	GO:0005634 /// GO:0005737 /// GO:0005739 /// GO:0031594	nucleus /// cytoplasm /// mitochondrion /// neuromuscular junction	5.114	-0.02365	0.984	0.914688	0.924	5.203	-0.3143	0.804	0.238062	0.461	5.036	0.1321	1.1	0.47856	0.72	5.237	0.2678	1.2	0.0842223	0.414	5.247	0.04667	1.03	0.851621	0.854	5.115	0.2175	1.16	0.441555	0.72	5.26	0.4784	1.39	0.0549444	0.277	5.254
18762_at	18762	Prkcz	protein kinase C, zeta	11	Mm.28561	4	-154103920	GO:0000226 /// GO:0006468 /// GO:0007242	microtubule cytoskeleton organization and biogenesis /// protein amino acid phosphorylation /// intracellular signaling cascade	GO:0000166 /// GO:0004672 /// GO:0004674 /// GO:0004700 /// GO:0004713 /// GO:0005515 /// GO:0005524 /// GO:0008270 /// GO:0016301 /// GO:0016740 /// GO:0019992 /// GO:0046872	nucleotide binding /// protein kinase activity /// protein serine/threonine kinase activity /// atypical protein kinase C activity /// protein-tyrosine kinase activity /// protein binding /// ATP binding /// zinc ion binding /// kinase activity /// transferase activity /// diacylglycerol binding /// metal ion binding	GO:0005737 /// GO:0005923 /// GO:0005938 /// GO:0045179	cytoplasm /// tight junction /// cell cortex /// apical cortex	4.114	0.6721	1.59	0.00648838	0.72	4.352	0.4918	1.41	0.00183351	0.0607	4.203	0.4206	1.34	0.0641916	0.44	4.122	0.6707	1.59	0.00202557	0.0899	4.147	0.1469	1.11	0.482782	0.78	4.265	0.5963	1.51	0.0658582	0.488	4.11	0.4669	1.38	0.0176559	0.176	4.236
18783_at	18783	Pla2g4a	phospholipase A2, group IVA (cytosolic, calcium-dependent)	11	Mm.4186	1	-151591839	GO:0006508 /// GO:0009395 /// GO:0016042	proteolysis /// phospholipid catabolic process /// lipid catabolic process	GO:0004289 /// GO:0004620 /// GO:0004622 /// GO:0004623 /// GO:0005509 /// GO:0016787	subtilase activity /// phospholipase activity /// lysophospholipase activity /// phospholipase A2 activity /// calcium ion binding /// hydrolase activity		NA	2.89	-0.505	0.705	0.0791512	0.866	2.912	0.649	1.57	0.0081475	0.123	3.15	0.1854	1.14	0.232746	0.614	3.113	-0.2743	0.827	0.234668	0.579	2.798	-0.1298	0.914	0.525105	0.791	2.852	-0.7399	0.599	0.0113578	0.345	2.616	-0.2157	0.861	0.413426	0.584	2.734
18805_at	18805	Pld1	phospholipase D1	11	Mm.212039	3	28175386	GO:0007154 /// GO:0008152 /// GO:0016042	cell communication /// metabolic process /// lipid catabolic process	GO:0003824 /// GO:0004630 /// GO:0005515 /// GO:0016787 /// GO:0035091	catalytic activity /// phospholipase D activity /// protein binding /// hydrolase activity /// phosphoinositide binding	GO:0005768 /// GO:0005783 /// GO:0005794 /// GO:0016020	endosome /// endoplasmic reticulum /// Golgi apparatus /// membrane	3.03	0.4404	1.36	0.0615815	0.866	3.175	0.7414	1.67	0.0163156	0.164	3.136	0.1905	1.14	0.53828	0.739	2.821	-0.03986	0.973	0.720291	0.764	2.793	-0.06872	0.953	0.702289	0.832	3.228	-0.02398	0.984	0.943213	0.828	2.653	-0.19	0.877	0.199117	0.453	2.854
18807_at	18807	Pld3	phospholipase D family, member 3	9	Mm.6483	7	-27240778	GO:0008152	metabolic process	GO:0003824 /// GO:0004630	catalytic activity /// phospholipase D activity	GO:0005624 /// GO:0016020 /// GO:0016021	membrane fraction /// membrane /// integral to membrane	5.783	-0.2465	0.843	0.38566	0.871	5.879	0.6775	1.6	0.00128343	0.0534	5.66	-0.4969	0.709	0.058435	0.432	5.548	0.2576	1.2	0.231775	0.578	5.66	0.08499	1.06	0.721467	0.836	5.839	-0.8778	0.544	0.00284774	0.281	5.648	-0.1749	0.886	0.444631	0.599	5.531
18822_at	18822	Plod1	procollagen-lysine, 2-oxoglutarate 5-dioxygenase 1	11	Mm.37371	4	-146753860	GO:0008544 /// GO:0019538	epidermis development /// protein metabolic process	GO:0005506 /// GO:0008475 /// GO:0016491 /// GO:0016702 /// GO:0016706 /// GO:0031418 /// GO:0046872	iron ion binding /// procollagen-lysine 5-dioxygenase activity /// oxidoreductase activity /// oxidoreductase activity, acting on single donors with incorporation of molecular oxygen, incorporation of two atoms of oxygen /// oxidoreductase activity, acting on paired donors, with incorporation or reduction of molecular oxygen, 2-oxoglutarate as one donor, and incorporation of one atom each of oxyg…	GO:0005615 /// GO:0005783 /// GO:0016020	extracellular space /// endoplasmic reticulum /// membrane	6.718	0.1445	1.11	0.401677	0.871	6.86	0.3213	1.25	0.0190776	0.173	6.677	0.225	1.17	0.091769	0.48	6.897	0.06472	1.05	0.568665	0.725	6.731	0.06153	1.04	0.643734	0.82	6.532	0.4309	1.35	0.00255449	0.274	6.94	0.5698	1.48	0.00035699	0.0293	6.847
18828_at	18828	Plscr2	phospholipid scramblase 2	11	Mm.10306	9	92079490		NA	GO:0005509 /// GO:0005515	calcium ion binding /// protein binding	GO:0016020 /// GO:0016021	membrane /// integral to membrane	7.209	0.1954	1.15	0.340817	0.87	7.06	0.3347	1.26	0.109623	0.346	6.936	0.09764	1.07	0.694216	0.776	7.032	-0.01422	0.99	0.933481	0.802	6.968	0.3864	1.31	0.0741784	0.523	7.047	0.1431	1.1	0.598561	0.764	7.249	0.6468	1.57	0.000843521	0.0445	7.308
18830_at	18830	Pltp	phospholipid transfer protein	8	Mm.6105	2	-164530722	GO:0006810 /// GO:0006869	transport /// lipid transport	GO:0008289	lipid binding	GO:0005615	extracellular space	5.808	0.4229	1.34	0.063298	0.866	6.258	0.8757	1.83	0.00297409	0.0779	5.969	0.3904	1.31	0.0792437	0.465	5.942	0.2149	1.16	0.351029	0.646	6.081	0.6218	1.54	0.00755279	0.266	6.11	0.2816	1.22	0.261636	0.643	6.178	1.029	2.04	0.015229	0.165	6.598
18950_at	18950	Pnp	purine-nucleoside phosphorylase	7	Mm.17932	14	49866475	GO:0006139 /// GO:0042278	nucleobase, nucleoside, nucleotide and nucleic acid metabolic process /// purine nucleoside metabolic process	GO:0004731 /// GO:0016740 /// GO:0016757 /// GO:0016763	purine-nucleoside phosphorylase activity /// transferase activity /// transferase activity, transferring glycosyl groups /// transferase activity, transferring pentosyl groups		NA	10.34	0.08488	1.06	0.717159	0.907	10.22	0.365	1.29	0.0990469	0.334	10.21	0.2225	1.17	0.428459	0.707	10.05	0.1319	1.1	0.365357	0.653	10.12	-0.08072	0.946	0.68921	0.83	10.27	0.2121	1.16	0.29204	0.658	10.06	-0.4551	0.729	0.000178177	0.0205	10.15
18970_at	18970	Polb	polymerase (DNA directed), beta	6	Mm.123211	8	-24093810	GO:0006260 /// GO:0006281 /// GO:0006284 /// GO:0006287 /// GO:0006916 /// GO:0006974 /// GO:0008219	DNA replication /// DNA repair /// base-excision repair /// base-excision repair, gap-filling /// anti-apoptosis /// response to DNA damage stimulus /// cell death	GO:0000287 /// GO:0003677 /// GO:0003887 /// GO:0003890 /// GO:0008017 /// GO:0016740 /// GO:0016779 /// GO:0016829 /// GO:0017125 /// GO:0031402 /// GO:0043565 /// GO:0046872	magnesium ion binding /// DNA binding /// DNA-directed DNA polymerase activity /// beta DNA polymerase activity /// microtubule binding /// transferase activity /// nucleotidyltransferase activity /// lyase activity /// deoxycytidyl transferase activity /// sodium ion binding /// sequence-specific DNA binding /// metal ion binding	GO:0000795 /// GO:0005622 /// GO:0005634 /// GO:0005737 /// GO:0005874 /// GO:0005876	synaptonemal complex /// intracellular /// nucleus /// cytoplasm /// microtubule /// spindle microtubule	7.098	0.323	1.25	0.0738171	0.866	7.12	0.4088	1.33	0.0239912	0.192	7	0.3468	1.27	0.0195892	0.321	7.198	0.2972	1.23	0.055845	0.357	7.088	0.1216	1.09	0.34642	0.733	6.896	0.4248	1.34	0.0113235	0.345	7.102	0.3307	1.26	0.0391369	0.243	7.192
18984_at	18984	Por	P450 (cytochrome) oxidoreductase	10	Mm.3863	5	135973840	GO:0006118	electron transport	GO:0003958 /// GO:0005506 /// GO:0009055 /// GO:0010181 /// GO:0016491	NADPH-hemoprotein reductase activity /// iron ion binding /// electron carrier activity /// FMN binding /// oxidoreductase activity	GO:0005625 /// GO:0005783 /// GO:0005792 /// GO:0016020 /// GO:0016021	soluble fraction /// endoplasmic reticulum /// microsome /// membrane /// integral to membrane	9.812	-0.4256	0.745	0.2346	0.866	10.29	0.139	1.1	0.343721	0.519	10.55	0.2263	1.17	0.154024	0.553	10.73	-0.2144	0.862	0.382406	0.661	10.25	0.07452	1.05	0.702721	0.832	10.42	-0.1938	0.874	0.558388	0.752	10.51	0.6998	1.62	0.00405145	0.0952	10.61
19016_at	19016	Pparg	peroxisome proliferator activated receptor gamma	11	Mm.3020	6	115387691	GO:0000122 /// GO:0006350 /// GO:0006355 /// GO:0006954 /// GO:0030855 /// GO:0045165 /// GO:0045444 /// GO:0045449 /// GO:0045598 /// GO:0045892 /// GO:0045941 /// GO:0045944	negative regulation of transcription from RNA polymerase II promoter /// transcription /// regulation of transcription, DNA-dependent /// inflammatory response /// epithelial cell differentiation /// cell fate commitment /// fat cell differentiation /// regulation of transcription /// regulation of fat cell differentiation /// negative regulation of transcription, DNA-dependent /// positive regul…	GO:0003677 /// GO:0003700 /// GO:0003707 /// GO:0004872 /// GO:0004879 /// GO:0005515 /// GO:0008270 /// GO:0016563 /// GO:0016564 /// GO:0043565 /// GO:0046872	DNA binding /// transcription factor activity /// steroid hormone receptor activity /// receptor activity /// ligand-dependent nuclear receptor activity /// protein binding /// zinc ion binding /// transcriptional activator activity /// transcriptional repressor activity /// sequence-specific DNA binding /// metal ion binding	GO:0005634 /// GO:0005829 /// GO:0017053	nucleus /// cytosol /// transcriptional repressor complex	5.282	-1.02	0.493	0.00208527	0.68	5.279	-0.6575	0.634	0.00139236	0.0546	5.636	-0.3655	0.776	0.231025	0.612	5.339	-0.057	0.961	0.800182	0.781	5.895	1.472	2.77	0.000393281	0.117	5.502	-0.803	0.573	0.221977	0.621	6.081	0.5406	1.45	0.101364	0.351	5.778
19035_at	19035	Ppib	peptidylprolyl isomerase B	9	Mm.390199	9	65858174	GO:0006457	protein folding	GO:0003755 /// GO:0016853 /// GO:0042277	peptidyl-prolyl cis-trans isomerase activity /// isomerase activity /// peptide binding	GO:0005615 /// GO:0005783	extracellular space /// endoplasmic reticulum	11.84	-0.01398	0.99	0.928983	0.925	11.86	0.07345	1.05	0.476807	0.577	11.81	-0.1574	0.897	0.149846	0.549	11.76	-0.1348	0.911	0.166193	0.52	11.69	-0.2681	0.83	0.0330843	0.419	11.61	-0.346	0.787	0.0929757	0.525	11.51	-0.3499	0.785	0.003799	0.0932	11.39
19041_at	19041	Ppl	periplakin	11	Mm.266875	16	-5001611	GO:0031424	keratinization	GO:0005198 /// GO:0005515	structural molecule activity /// protein binding	GO:0005856 /// GO:0019897	cytoskeleton /// extrinsic to plasma membrane	3.497	0.3472	1.27	0.260207	0.866	3.4	-0.02497	0.983	0.890437	0.696	3.407	-0.7825	0.581	0.0228424	0.337	3.344	-0.7495	0.595	0.0105495	0.182	3.421	-0.5358	0.69	0.00565466	0.248	3.463	-0.8812	0.543	0.00102894	0.263	3.405	-0.8953	0.538	0.00152271	0.0598	3.391
19079_at	19079	Prkab1	protein kinase, AMP-activated, beta 1 non-catalytic subunit	11	Mm.200912	5	-116274589	GO:0005975 /// GO:0006633 /// GO:0006950 /// GO:0008610	carbohydrate metabolic process /// fatty acid biosynthetic process /// response to stress /// lipid biosynthetic process	GO:0004553 /// GO:0004679 /// GO:0016301	hydrolase activity, hydrolyzing O-glycosyl compounds /// AMP-activated protein kinase activity /// kinase activity	GO:0005634	nucleus	6.813	0.1591	1.12	0.375691	0.871	6.898	0.4472	1.36	0.00237597	0.0693	6.911	0.1352	1.1	0.304202	0.656	6.596	0.1456	1.11	0.435769	0.685	6.791	0.2871	1.22	0.0957984	0.564	6.938	0.2411	1.18	0.152129	0.574	6.784	0.1878	1.14	0.182877	0.44	6.891
19122_at	19122	Prnp	prion protein	11	Mm.648, Mm.370288	2	131601397	GO:0006139 /// GO:0006878 /// GO:0006979	nucleobase, nucleoside, nucleotide and nucleic acid metabolic process /// copper ion homeostasis /// response to oxidative stress	GO:0005507 /// GO:0005515 /// GO:0008017 /// GO:0048503	copper ion binding /// protein binding /// microtubule binding /// GPI anchor binding	GO:0005783 /// GO:0005794 /// GO:0005886 /// GO:0016020 /// GO:0045121	endoplasmic reticulum /// Golgi apparatus /// plasma membrane /// membrane /// lipid raft	8.487	0.2262	1.17	0.114759	0.866	8.529	0.1255	1.09	0.253736	0.471	8.62	0.271	1.21	0.111211	0.503	8.644	0.297	1.23	0.0100653	0.179	8.458	0.1338	1.1	0.237917	0.69	8.533	-0.08107	0.945	0.563528	0.752	8.489	0.1852	1.14	0.0761115	0.314	8.481
19125_at	19125	Prodh	proline dehydrogenase	9	Mm.28456	16	-17985288	GO:0006537 /// GO:0006560 /// GO:0006562	glutamate biosynthetic process /// proline metabolic process /// proline catabolic process	GO:0004657 /// GO:0016491	proline dehydrogenase activity /// oxidoreductase activity	GO:0005739 /// GO:0005743	mitochondrion /// mitochondrial inner membrane	9.321	0.5244	1.44	0.180371	0.866	9.461	-0.1039	0.931	0.605661	0.621	9.415	0.529	1.44	0.0207813	0.329	9.66	0.4974	1.41	0.0016752	0.082	9.398	0.2073	1.15	0.427428	0.761	9.122	0.2794	1.21	0.25021	0.638	9.51	0.3505	1.28	0.0308641	0.221	9.63
19126_at	19126	Prom1	prominin 1	11	Mm.6250	5	-44281870		NA		NA	GO:0005615 /// GO:0005887 /// GO:0005902 /// GO:0005903 /// GO:0016020 /// GO:0016021	extracellular space /// integral to plasma membrane /// microvillus /// brush border /// membrane /// integral to membrane	2.848	-0.6129	0.654	0.489137	0.879	2.09	0.2208	1.17	0.375644	0.534	2.917	-0.9495	0.518	0.102506	0.493	2.151	-0.08153	0.945	0.479488	0.701	2.483	-0.8703	0.547	0.1187	0.597	2.743	-1.375	0.386	0.00252438	0.274	2.276	-0.4793	0.717	0.160381	0.418	2.018
19141_at	19141	Lgmn	legumain	9	Mm.17185	12	-102795148	GO:0006508 /// GO:0040015	proteolysis /// negative regulation of body size	GO:0001509 /// GO:0004197 /// GO:0008233 /// GO:0008234 /// GO:0016787	legumain activity /// cysteine-type endopeptidase activity /// peptidase activity /// cysteine-type peptidase activity /// hydrolase activity	GO:0005764 /// GO:0005770 /// GO:0045177	lysosome /// late endosome /// apical part of cell	8.2	0.0679	1.05	0.758377	0.911	8.405	0.957	1.94	0.00135704	0.054	8.127	0.09913	1.07	0.443353	0.712	8.107	-0.1463	0.904	0.238752	0.582	8.018	0.1275	1.09	0.656763	0.822	8.289	-0.1633	0.893	0.589846	0.761	7.83	-0.5006	0.707	0.00396808	0.0948	7.88
19152_at	19152	Prtn3	proteinase 3	10	Mm.2364	10	79282795	GO:0006508 /// GO:0030574	proteolysis /// collagen catabolic process	GO:0004252 /// GO:0004263 /// GO:0004295 /// GO:0005515 /// GO:0008233 /// GO:0016787	serine-type endopeptidase activity /// chymotrypsin activity /// trypsin activity /// protein binding /// peptidase activity /// hydrolase activity	GO:0005615	extracellular space	2.843	1.407	2.65	0.079869	0.866	4.394	3.952	15.5	0.00217	0.0661	2.967	1.594	3.02	0.178856	0.575	2.505	-0.2022	0.869	0.368882	0.654	2.35	0.2763	1.21	0.111116	0.583	3.996	3.011	8.06	0.00631758	0.338	2.2	0.08304	1.06	0.416707	0.585	2.314
19171_at	19171	Psmb10	proteasome (prosome, macropain) subunit, beta type 10	8	Mm.787	8	-108824892	GO:0006511	ubiquitin-dependent protein catabolic process	GO:0004175 /// GO:0004298 /// GO:0008233 /// GO:0016787	endopeptidase activity /// threonine endopeptidase activity /// peptidase activity /// hydrolase activity	GO:0005829 /// GO:0005839 /// GO:0043234	cytosol /// proteasome core complex (sensu Eukaryota) /// protein complex	7.724	0.2874	1.22	0.167437	0.866	8.102	0.4946	1.41	0.00185393	0.0607	7.877	0.4363	1.35	0.00561306	0.198	8.085	0.2022	1.15	0.137533	0.488	7.818	0.09251	1.07	0.459655	0.772	7.859	0.3063	1.24	0.0307892	0.417	7.623	0.2532	1.19	0.0267054	0.209	7.753
19215_at	19215	Ptgds	prostaglandin D2 synthase (brain)	10	Mm.1008	2	-25288720	GO:0001516 /// GO:0006629 /// GO:0006633 /// GO:0006693 /// GO:0006810 /// GO:0008610 /// GO:0045187	prostaglandin biosynthetic process /// lipid metabolic process /// fatty acid biosynthetic process /// prostaglandin metabolic process /// transport /// lipid biosynthetic process /// regulation of circadian sleep/wake cycle, sleep	GO:0004667 /// GO:0005215 /// GO:0005488 /// GO:0005501 /// GO:0016853	prostaglandin-D synthase activity /// transporter activity /// binding /// retinoid binding /// isomerase activity	GO:0005576 /// GO:0005634 /// GO:0005635 /// GO:0005783 /// GO:0005791 /// GO:0005794 /// GO:0016020	extracellular region /// nucleus /// nuclear envelope /// endoplasmic reticulum /// rough endoplasmic reticulum /// Golgi apparatus /// membrane	2.896	0.3798	1.3	0.195716	0.866	2.663	-0.3523	0.783	0.262941	0.476	2.568	-0.4116	0.752	0.084124	0.472	2.744	-1.017	0.494	0.000367047	0.0411	2.633	-0.5851	0.667	0.0299901	0.412	2.388	-0.1645	0.892	0.495979	0.737	2.608	-0.265	0.832	0.253045	0.493	2.731
192156_at	192156	Mvd	mevalonate (diphospho) decarboxylase	8	Mm.28146	8	-125319693	GO:0006694 /// GO:0006695 /// GO:0008299 /// GO:0008610 /// GO:0016126 /// GO:0016310	steroid biosynthetic process /// cholesterol biosynthetic process /// isoprenoid biosynthetic process /// lipid biosynthetic process /// sterol biosynthetic process /// phosphorylation	GO:0004163 /// GO:0005524 /// GO:0016301 /// GO:0016829	diphosphomevalonate decarboxylase activity /// ATP binding /// kinase activity /// lyase activity		NA	2.547	-0.02454	0.983	0.930293	0.925	2.773	-0.3745	0.771	0.219671	0.449	2.567	-0.3226	0.8	0.120896	0.516	2.523	-0.129	0.914	0.508427	0.708	2.735	-0.4794	0.717	0.0413181	0.446	2.58	-0.5881	0.665	0.043207	0.451	2.37	-0.2424	0.845	0.112207	0.363	2.577
192173_at	192173	BC003940	cDNA sequence BC003940	11	Mm.262300	11	-120358977		NA		NA		NA	3.808	0.2304	1.17	0.232606	0.866	4.063	0.7354	1.66	0.00259907	0.0726	3.89	0.005538	1	0.977098	0.831	3.678	0.2954	1.23	0.0371343	0.302	3.733	0.2855	1.22	0.0824849	0.542	3.816	-0.0536	0.964	0.720076	0.793	3.61	-0.1028	0.931	0.41722	0.586	3.687
192185_at	192185	Nadk	NAD kinase	11	Mm.28347	4	154406203	GO:0008152 /// GO:0016310 /// GO:0046034	metabolic process /// phosphorylation /// ATP metabolic process	GO:0003951 /// GO:0016301 /// GO:0016740 /// GO:0046872	NAD+ kinase activity /// kinase activity /// transferase activity /// metal ion binding	GO:0005829	cytosol	9.673	-0.203	0.869	0.170273	0.866	9.679	-0.2186	0.859	0.0847784	0.312	9.856	0.1613	1.12	0.0625539	0.439	9.836	0.04928	1.03	0.676298	0.756	9.933	-0.008069	0.994	0.941298	0.867	9.848	-0.1653	0.892	0.240957	0.631	10.08	0.3235	1.25	0.00395318	0.0947	10.07
19224_at	19224	Ptgs1	prostaglandin-endoperoxide synthase 1	11	Mm.275434	2	36052434	GO:0001516 /// GO:0006633 /// GO:0008217 /// GO:0008610 /// GO:0030216	prostaglandin biosynthetic process /// fatty acid biosynthetic process /// blood pressure regulation /// lipid biosynthetic process /// keratinocyte differentiation	GO:0004601 /// GO:0004666 /// GO:0005506 /// GO:0016491 /// GO:0016702 /// GO:0046872	peroxidase activity /// prostaglandin-endoperoxide synthase activity /// iron ion binding /// oxidoreductase activity /// oxidoreductase activity, acting on single donors with incorporation of molecular oxygen, incorporation of two atoms of oxygen /// metal ion binding	GO:0005615 /// GO:0005634 /// GO:0005737 /// GO:0005792 /// GO:0016020	extracellular space /// nucleus /// cytoplasm /// microsome /// membrane	4.548	0.219	1.16	0.202547	0.866	4.626	0.845	1.8	0.00150171	0.0564	4.517	0.05724	1.04	0.707538	0.78	4.536	-0.1476	0.903	0.179193	0.533	4.208	-0.03033	0.979	0.855244	0.855	4.27	-0.0522	0.964	0.834033	0.811	4.17	-0.3875	0.764	0.0154004	0.166	4.25
19229_at	19229	Ptk2b	PTK2 protein tyrosine kinase 2 beta	11	Mm.21613	14	-65107371	GO:0006468	protein amino acid phosphorylation	GO:0000166 /// GO:0004672 /// GO:0004674 /// GO:0004713 /// GO:0005515 /// GO:0005524 /// GO:0016301 /// GO:0016740	nucleotide binding /// protein kinase activity /// protein serine/threonine kinase activity /// protein-tyrosine kinase activity /// protein binding /// ATP binding /// kinase activity /// transferase activity	GO:0005856	cytoskeleton	5.065	-0.0255	0.982	0.879281	0.921	5.279	0.05428	1.04	0.743242	0.661	5.228	0.09339	1.07	0.605327	0.756	5.101	0.5874	1.5	0.00179487	0.0852	5.156	0.2948	1.23	0.0724985	0.521	5.022	0.1273	1.09	0.548056	0.751	5.192	0.4421	1.36	0.00779851	0.125	5.427
19262_at	19262	Ptpra	protein tyrosine phosphatase, receptor type, A	11	Mm.224246	2	130141980	GO:0006468 /// GO:0006470 /// GO:0007185 /// GO:0008286	protein amino acid phosphorylation /// protein amino acid dephosphorylation /// transmembrane receptor protein tyrosine phosphatase signaling pathway /// insulin receptor signaling pathway	GO:0004721 /// GO:0004725 /// GO:0004872 /// GO:0016787	phosphoprotein phosphatase activity /// protein tyrosine phosphatase activity /// receptor activity /// hydrolase activity	GO:0005886 /// GO:0016020 /// GO:0016021	plasma membrane /// membrane /// integral to membrane	6.289	0.132	1.1	0.344934	0.871	6.311	0.1861	1.14	0.157881	0.397	6.361	-0.1225	0.919	0.429148	0.707	6.359	0.2614	1.2	0.112525	0.458	6.282	0.07532	1.05	0.588067	0.808	6.412	0.1461	1.11	0.4544	0.725	6.37	0.06676	1.05	0.630887	0.67	6.443
192654_at	192654	Lypla3	lysophospholipase 3	11	Mm.284770	8	109039527	GO:0006629 /// GO:0006631 /// GO:0006672	lipid metabolic process /// fatty acid metabolic process /// ceramide metabolic process	GO:0004607 /// GO:0004622 /// GO:0008415 /// GO:0016740 /// GO:0016787 /// GO:0047499	phosphatidylcholine-sterol O-acyltransferase activity /// lysophospholipase activity /// acyltransferase activity /// transferase activity /// hydrolase activity /// calcium-independent phospholipase A2 activity	GO:0005625 /// GO:0005764	soluble fraction /// lysosome	6.265	0.4442	1.36	0.0374909	0.866	6.351	0.816	1.76	3.4932e-05	0.0211	6.292	0.4263	1.34	0.00357803	0.169	6.35	0.2889	1.22	0.0102215	0.18	6.173	0.425	1.34	0.0067051	0.258	6.339	0.4081	1.33	0.0103732	0.345	6.22	0.3574	1.28	0.00780915	0.125	6.269
192662_at	192662	Arhgdia	Rho GDP dissociation inhibitor (GDI) alpha	10	Mm.30016	11	-120393324	GO:0007266	Rho protein signal transduction	GO:0005094 /// GO:0005096 /// GO:0005515	Rho GDP-dissociation inhibitor activity /// GTPase activator activity /// protein binding	GO:0001772 /// GO:0005737	immunological synapse /// cytoplasm	6.39	-0.2375	0.848	0.609147	0.892	6.607	-0.02234	0.985	0.925132	0.703	6.574	-0.8497	0.555	0.00651921	0.212	6.202	-0.7711	0.586	0.0138376	0.206	6.205	-0.7451	0.597	0.030488	0.415	6.045	-0.9906	0.503	0.0191681	0.379	5.748	-0.837	0.56	0.00504265	0.104	5.875
192678_at	192678	Rassf3	Ras association (RalGDS/AF-6) domain family 3	11	Mm.41265	10	-120813412	GO:0007165 /// GO:0007218	signal transduction /// neuropeptide signaling pathway	GO:0003674 /// GO:0005515	molecular_function /// protein binding	GO:0005575 /// GO:0005874	cellular_component /// microtubule	7.681	-0.07632	0.948	0.771485	0.912	7.42	-0.7486	0.595	0.00158182	0.0577	7.583	0.06094	1.04	0.754145	0.791	7.561	0.06373	1.05	0.692975	0.759	7.596	0.09646	1.07	0.744773	0.838	7.258	-0.3737	0.772	0.331068	0.676	7.657	0.376	1.3	0.0433933	0.252	7.728
19271_at	19271	Ptprj	protein tyrosine phosphatase, receptor type, J	3	Mm.330393	2	-90233728	GO:0001570 /// GO:0006470 /// GO:0007185 /// GO:0007507	vasculogenesis /// protein amino acid dephosphorylation /// transmembrane receptor protein tyrosine phosphatase signaling pathway /// heart development	GO:0004721 /// GO:0004725 /// GO:0004872 /// GO:0016787	phosphoprotein phosphatase activity /// protein tyrosine phosphatase activity /// receptor activity /// hydrolase activity	GO:0005886 /// GO:0016020 /// GO:0016021	plasma membrane /// membrane /// integral to membrane	2.836	-0.08231	0.945	0.562756	0.889	3.082	-0.4307	0.742	0.12848	0.368	2.881	0.1823	1.13	0.454212	0.715	3.043	-0.002456	0.998	0.991948	0.812	3.033	0.112	1.08	0.675597	0.827	3.124	0.1491	1.11	0.476258	0.732	2.965	0.008139	1.01	0.9641	0.755	3.068
19294_at	19294	Pvrl2	poliovirus receptor-related 2	10	Mm.4341	7	-18875185	GO:0007155 /// GO:0007156	cell adhesion /// homophilic cell adhesion	GO:0004872 /// GO:0005515 /// GO:0042803	receptor activity /// protein binding /// protein homodimerization activity	GO:0005615 /// GO:0005886 /// GO:0005911 /// GO:0016020 /// GO:0016021	extracellular space /// plasma membrane /// intercellular junction /// membrane /// integral to membrane	4.199	0.5575	1.47	0.0345219	0.866	4.542	0.8376	1.79	0.00173885	0.0598	4.387	0.6593	1.58	0.00371074	0.171	4.345	0.324	1.25	0.0622768	0.373	4.393	0.7871	1.73	0.00205187	0.185	4.549	0.5824	1.5	0.00934941	0.345	4.389	0.5596	1.47	0.0039485	0.0947	4.41
192986_at	192986	Cyb5d2	cytochrome b5 domain containing 2	11	Mm.194755	11	-72593443		NA		NA		NA	4.723	0.06289	1.04	0.82262	0.915	4.756	-0.1988	0.871	0.299919	0.499	4.655	0.5374	1.45	0.000516624	0.0898	4.672	0.261	1.2	0.0795654	0.406	4.865	0.5772	1.49	0.000493388	0.118	4.484	0.2002	1.15	0.400196	0.704	4.784	0.357	1.28	0.000899372	0.0456	4.851
19301_at	19301	Pxmp2	peroxisomal membrane protein 2	7	Mm.21853	5	-110514589	GO:0007031	peroxisome organization and biogenesis		NA	GO:0005777 /// GO:0016020 /// GO:0016021	peroxisome /// membrane /// integral to membrane	10.38	0.3771	1.3	0.0749262	0.866	10.43	0.221	1.17	0.0603962	0.272	10.26	0.337	1.26	0.00286264	0.154	10.49	0.3499	1.27	0.00419768	0.125	10.38	0.1809	1.13	0.0328816	0.417	10.41	0.2489	1.19	0.117679	0.55	10.42	0.1936	1.14	0.0733752	0.309	10.49
19328_at	19328	Rab12	RAB12, member RAS oncogene family	11	Mm.248313	17	-66399457	GO:0006810 /// GO:0007264 /// GO:0015031	transport /// small GTPase mediated signal transduction /// protein transport	GO:0000166 /// GO:0005525	nucleotide binding /// GTP binding	GO:0005622	intracellular	4.544	0.4886	1.4	0.0101575	0.801	4.894	0.7259	1.65	0.000184557	0.0328	4.675	0.2538	1.19	0.0946674	0.482	4.588	0.4258	1.34	0.0443751	0.323	4.594	0.06444	1.05	0.698547	0.831	4.74	0.1653	1.12	0.331994	0.676	4.498	0.2911	1.22	0.030165	0.22	4.647
19336_at	19336	Rab24	RAB24, member RAS oncogene family	5	Mm.220923	13	-55329506	GO:0006810 /// GO:0006914 /// GO:0007264 /// GO:0015031	transport /// autophagy /// small GTPase mediated signal transduction /// protein transport	GO:0000166 /// GO:0005525	nucleotide binding /// GTP binding	GO:0005622 /// GO:0005783 /// GO:0016020	intracellular /// endoplasmic reticulum /// membrane	7.671	-0.2625	0.834	0.0947441	0.866	7.625	0.2596	1.2	0.118196	0.355	7.556	-0.3345	0.793	0.0375869	0.388	7.507	0.02952	1.02	0.822615	0.784	7.546	-0.2878	0.819	0.13566	0.611	7.735	-0.3616	0.778	0.0559788	0.472	7.556	-0.3994	0.758	0.00168725	0.0634	7.629
19348_at	19348	Kif20a	kinesin family member 20A	10	Mm.258846	18	34749795	GO:0006810 /// GO:0007018 /// GO:0015031 /// GO:0051301	transport /// microtubule-based movement /// protein transport /// cell division	GO:0000166 /// GO:0003774 /// GO:0003777 /// GO:0005524	nucleotide binding /// motor activity /// microtubule motor activity /// ATP binding	GO:0005874 /// GO:0005875	microtubule /// microtubule associated complex	2.861	-0.5976	0.661	0.29157	0.866	2.316	0.1166	1.08	0.545242	0.603	2.432	-0.2659	0.832	0.100495	0.491	2.421	-0.1224	0.919	0.292953	0.616	2.592	-0.2033	0.869	0.299431	0.713	2.834	-1.062	0.479	0.00876272	0.345	2.439	-0.3559	0.781	0.0384566	0.241	2.335
19358_at	19358	Rad23a	RAD23a homolog (S. cerevisiae)	21	Mm.255539, Mm.395398	8	-87724756	GO:0006281 /// GO:0006289 /// GO:0006464 /// GO:0006512 /// GO:0006974	DNA repair /// nucleotide-excision repair /// protein modification /// ubiquitin cycle /// response to DNA damage stimulus	GO:0005515	protein binding	GO:0005634	nucleus	6.993	-0.2656	0.832	0.25573	0.866	7.038	-0.08519	0.943	0.602695	0.621	7	0.05723	1.04	0.650037	0.766	7.158	0.1873	1.14	0.16476	0.518	7.08	0.08643	1.06	0.499142	0.786	7.125	0.161	1.12	0.504635	0.739	7.282	0.4266	1.34	0.00294354	0.0816	7.351
19361_at	19361	Rad51	RAD51 homolog (S. cerevisiae)	10	Mm.434303	2	118804257	GO:0000724 /// GO:0006259 /// GO:0006268 /// GO:0006281 /// GO:0006974 /// GO:0007126 /// GO:0007131	double-strand break repair via homologous recombination /// DNA metabolic process /// DNA unwinding during replication /// DNA repair /// response to DNA damage stimulus /// meiosis /// meiotic recombination	GO:0000150 /// GO:0000166 /// GO:0003677 /// GO:0003684 /// GO:0003690 /// GO:0003697 /// GO:0005515 /// GO:0005524 /// GO:0008094 /// GO:0016887 /// GO:0017111 /// GO:0043565	recombinase activity /// nucleotide binding /// DNA binding /// damaged DNA binding /// double-stranded DNA binding /// single-stranded DNA binding /// protein binding /// ATP binding /// DNA-dependent ATPase activity /// ATPase activity /// nucleoside-triphosphatase activity /// sequence-specific DNA binding	GO:0000793 /// GO:0000794 /// GO:0000795 /// GO:0005622 /// GO:0005634	condensed chromosome /// condensed nuclear chromosome /// synaptonemal complex /// intracellular /// nucleus	2.305	-0.3007	0.812	0.215866	0.866	2.289	0.2237	1.17	0.166338	0.404	2.271	-0.2252	0.855	0.227902	0.609	2.128	0.01708	1.01	0.926008	0.801	2.163	0.02885	1.02	0.891488	0.86	2.256	-0.4783	0.718	0.00220337	0.268	2.168	-0.375	0.771	0.0277111	0.213	1.937
19364_at	19364	Rad51l3	RAD51-like 3 (S. cerevisiae)	11	Mm.9286	11	-82689259	GO:0006259 /// GO:0006260 /// GO:0006281 /// GO:0006284 /// GO:0006310 /// GO:0006974	DNA metabolic process /// DNA replication /// DNA repair /// base-excision repair /// DNA recombination /// response to DNA damage stimulus	GO:0000166 /// GO:0003677 /// GO:0003678 /// GO:0005524 /// GO:0008094 /// GO:0017111	nucleotide binding /// DNA binding /// DNA helicase activity /// ATP binding /// DNA-dependent ATPase activity /// nucleoside-triphosphatase activity	GO:0005634	nucleus	3.696	-0.06044	0.959	0.68862	0.903	3.507	-0.165	0.892	0.340714	0.518	3.653	0.4563	1.37	0.0187441	0.316	3.593	0.0696	1.05	0.643615	0.746	3.671	0.2979	1.23	0.116665	0.593	3.577	0.2854	1.22	0.156316	0.575	3.801	0.5098	1.42	0.000757739	0.0431	3.79
19384_at	19384	Ran	RAN, member RAS oncogene family	7	Mm.297440, Mm.386831	5	129334863	GO:0000074 /// GO:0006606 /// GO:0006810 /// GO:0006886 /// GO:0007264 /// GO:0009987 /// GO:0015031	regulation of progression through cell cycle /// protein import into nucleus /// transport /// intracellular protein transport /// small GTPase mediated signal transduction /// cellular process /// protein transport	GO:0000166 /// GO:0005515 /// GO:0005525	nucleotide binding /// protein binding /// GTP binding	GO:0000178 /// GO:0000785 /// GO:0005622 /// GO:0005634 /// GO:0005737	exosome (RNase complex) /// chromatin /// intracellular /// nucleus /// cytoplasm	5.496	0.1569	1.11	0.648896	0.9	5.806	0.6164	1.53	0.00348222	0.0828	5.71	0.4864	1.4	0.0147052	0.288	5.487	0.1767	1.13	0.394566	0.667	5.841	0.3069	1.24	0.0703376	0.518	5.652	0.5717	1.49	0.0533565	0.47	5.853	0.3568	1.28	0.092865	0.339	5.743
19395_at	19395	Rasgrp2	RAS, guanyl releasing protein 2	8	Mm.77017	19	6400582	GO:0001558 /// GO:0007242 /// GO:0007264 /// GO:0007265 /// GO:0051056	regulation of cell growth /// intracellular signaling cascade /// small GTPase mediated signal transduction /// Ras protein signal transduction /// regulation of small GTPase mediated signal transduction	GO:0005085 /// GO:0005088 /// GO:0005509 /// GO:0016301 /// GO:0019992	guanyl-nucleotide exchange factor activity /// Ras guanyl-nucleotide exchange factor activity /// calcium ion binding /// kinase activity /// diacylglycerol binding	GO:0005622 /// GO:0005829 /// GO:0005886	intracellular /// cytosol /// plasma membrane	3.9	0.3576	1.28	0.0454852	0.866	4.151	0.5666	1.48	0.000263611	0.0354	3.98	0.6164	1.53	0.022869	0.337	3.825	0.112	1.08	0.392102	0.666	3.633	-0.226	0.855	0.185806	0.662	3.789	0.2221	1.17	0.39011	0.7	3.808	-0.3705	0.774	0.0235773	0.199	3.909
19414_at	19414	Rasa3	RAS p21 protein activator 3	11	Mm.18517	8	-13567194	GO:0007242 /// GO:0051056	intracellular signaling cascade /// regulation of small GTPase mediated signal transduction	GO:0005096 /// GO:0008270 /// GO:0046872	GTPase activator activity /// zinc ion binding /// metal ion binding	GO:0005622	intracellular	4.123	0.04294	1.03	0.758887	0.911	4.01	0.219	1.16	0.168374	0.406	4.151	0.04423	1.03	0.801188	0.801	3.854	0.4533	1.37	0.0422101	0.318	3.896	0.3594	1.28	0.0412314	0.446	4.059	-0.3107	0.806	0.065285	0.488	4.021	-0.06455	0.956	0.687235	0.688	4.067
19419_at	19419	Rasgrp1	RAS guanyl releasing protein 1	11	Mm.42150	2	-116971434	GO:0007242 /// GO:0007264 /// GO:0051056	intracellular signaling cascade /// small GTPase mediated signal transduction /// regulation of small GTPase mediated signal transduction	GO:0005085 /// GO:0005509	guanyl-nucleotide exchange factor activity /// calcium ion binding	GO:0005622	intracellular	2.628	-0.02414	0.983	0.876755	0.921	2.604	0.2486	1.19	0.100756	0.335	2.543	0.1483	1.11	0.258493	0.633	2.491	-0.05906	0.96	0.661042	0.751	2.466	0.05977	1.04	0.77057	0.841	2.525	0.3019	1.23	0.0939319	0.526	2.273	-0.1913	0.876	0.0946314	0.342	2.368
19647_at	19647	Rbbp6	retinoblastoma binding protein 6	11	Mm.4480	7	122761966	GO:0008150 /// GO:0016567	biological_process /// protein ubiquitination	GO:0003674 /// GO:0003676 /// GO:0004842 /// GO:0005515 /// GO:0008270 /// GO:0046872	molecular_function /// nucleic acid binding /// ubiquitin-protein ligase activity /// protein binding /// zinc ion binding /// metal ion binding	GO:0000151 /// GO:0005575 /// GO:0005634	ubiquitin ligase complex /// cellular_component /// nucleus	2.516	-0.146	0.904	0.599261	0.89	2.767	0.2627	1.2	0.193128	0.426	2.704	0.2465	1.19	0.199639	0.586	2.575	0.3892	1.31	0.0528472	0.347	2.797	0.77	1.71	1.60392e-05	0.0151	2.53	0.03882	1.03	0.828287	0.81	2.693	0.04363	1.03	0.732045	0.702	2.73
19650_at	19650	Rbl1	retinoblastoma-like 1 (p107)	11	Mm.244671	2	-156837343	GO:0000122 /// GO:0006350 /// GO:0006355 /// GO:0007049 /// GO:0043550 /// GO:0045786	negative regulation of transcription from RNA polymerase II promoter /// transcription /// regulation of transcription, DNA-dependent /// cell cycle /// regulation of lipid kinase activity /// negative regulation of progression through cell cycle	GO:0005515	protein binding	GO:0005634 /// GO:0005667	nucleus /// transcription factor complex	2.473	-0.0967	0.935	0.754395	0.911	2.716	0.8852	1.85	0.00511039	0.1	2.585	-0.139	0.908	0.550235	0.743	2.429	0.2939	1.23	0.0339442	0.292	2.555	0.05771	1.04	0.822747	0.848	2.787	-0.4542	0.73	0.0771209	0.502	2.362	-0.1004	0.933	0.592108	0.656	2.321
19659_at	19659	Rbp1	retinol binding protein 1, cellular	10	Mm.279741	9	98232312	GO:0006810 /// GO:0042572	transport /// retinol metabolic process	GO:0005488 /// GO:0005501 /// GO:0008289 /// GO:0016918 /// GO:0019841	binding /// retinoid binding /// lipid binding /// retinal binding /// retinol binding		NA	8.643	-0.6865	0.621	0.164407	0.866	8.708	0.5005	1.41	0.0699377	0.288	8.646	-0.325	0.798	0.409574	0.698	8.32	-0.343	0.788	0.0258477	0.262	8.579	-0.2184	0.86	0.632614	0.816	9.271	-0.8419	0.558	0.0905442	0.525	7.916	-1.259	0.418	0.00307953	0.0828	8.273
19682_at	19682	Rdh5	retinol dehydrogenase 5	8	Mm.30118	10	-128316540	GO:0008152	metabolic process	GO:0004745 /// GO:0016491	retinol dehydrogenase activity /// oxidoreductase activity	GO:0016021	integral to membrane	6.126	0.4047	1.32	0.0298436	0.866	6.187	0.6814	1.6	0.000123601	0.032	6.084	0.2731	1.21	0.141387	0.541	5.992	0.2679	1.2	0.0462524	0.327	5.918	0.03021	1.02	0.802354	0.844	6.005	-0.4897	0.712	0.0555063	0.471	5.895	-0.2642	0.833	0.0524693	0.272	5.964
19698_at	19698	Relb	avian reticuloendotheliosis viral (v-rel) oncogene related B	11	Mm.1741	7	-18764744	GO:0000074 /// GO:0006350 /// GO:0006355 /// GO:0009987 /// GO:0019882 /// GO:0042088 /// GO:0043011 /// GO:0045063 /// GO:0045449	regulation of progression through cell cycle /// transcription /// regulation of transcription, DNA-dependent /// cellular process /// antigen processing and presentation /// T-helper 1 type immune response /// myeloid dendritic cell differentiation /// T-helper 1 cell differentiation /// regulation of transcription	GO:0003677 /// GO:0003700	DNA binding /// transcription factor activity	GO:0005622 /// GO:0005634	intracellular /// nucleus	2.115	-0.544	0.686	0.0533187	0.866	1.882	-0.29	0.818	0.0415931	0.236	2.108	-0.08477	0.943	0.539091	0.739	1.972	0.03839	1.03	0.679986	0.757	2.14	0.04476	1.03	0.861954	0.856	2.106	-0.7272	0.604	0.00173513	0.268	1.88	-0.3442	0.788	0.0283718	0.215	2.013
19732_at	19732	Rgl2	ral guanine nucleotide dissociation stimulator-like 2	11	Mm.43777	17	33540347	GO:0007165 /// GO:0007218 /// GO:0007242 /// GO:0007264 /// GO:0051056	signal transduction /// neuropeptide signaling pathway /// intracellular signaling cascade /// small GTPase mediated signal transduction /// regulation of small GTPase mediated signal transduction	GO:0005085	guanyl-nucleotide exchange factor activity	GO:0005622	intracellular	5.732	-0.06341	0.957	0.748311	0.911	5.766	0.2104	1.16	0.153238	0.393	5.799	0.1206	1.09	0.376662	0.686	5.629	0.4466	1.36	0.00196382	0.0881	5.682	0.181	1.13	0.305172	0.714	5.704	-0.0481	0.967	0.744444	0.8	5.674	0.1416	1.1	0.164989	0.421	5.692
19735_at	19735	Rgs2	regulator of G-protein signaling 2	10	Mm.28262	1	-145762214	GO:0007049 /// GO:0007169 /// GO:0007186 /// GO:0009968	cell cycle /// transmembrane receptor protein tyrosine kinase signaling pathway /// G-protein coupled receptor protein signaling pathway /// negative regulation of signal transduction	GO:0004871 /// GO:0005096	signal transducer activity /// GTPase activator activity	GO:0005634	nucleus	4.449	-0.1792	0.883	0.815709	0.915	4.737	1.495	2.82	0.00187105	0.0609	4.542	-0.2011	0.87	0.456686	0.715	3.789	0.03151	1.02	0.902595	0.797	4.115	-0.2402	0.847	0.62804	0.814	4.589	-0.4832	0.715	0.456391	0.726	3.756	-1.073	0.475	0.00906985	0.134	3.804
19876_at	19876	Robo1	roundabout homolog 1 (Drosophila)	11	Mm.310772	16	72545828	GO:0006935 /// GO:0007156 /// GO:0007275 /// GO:0007399 /// GO:0007411 /// GO:0030154 /// GO:0050772	chemotaxis /// homophilic cell adhesion /// multicellular organismal development /// nervous system development /// axon guidance /// cell differentiation /// positive regulation of axonogenesis	GO:0004872 /// GO:0005515 /// GO:0042802 /// GO:0046982	receptor activity /// protein binding /// identical protein binding /// protein heterodimerization activity	GO:0005615 /// GO:0009986 /// GO:0016020 /// GO:0016021 /// GO:0030673	extracellular space /// cell surface /// membrane /// integral to membrane /// axolemma	4.432	-0.6698	0.629	0.158877	0.866	4.378	-0.411	0.752	0.24775	0.467	4.487	-0.5742	0.672	0.186902	0.579	4.332	0.78	1.72	0.00188855	0.0863	4.519	0.331	1.26	0.497362	0.786	4.868	-1.041	0.486	0.0233853	0.392	4.46	-0.7466	0.596	0.102777	0.352	4.588
19885_at	19885	Rorc	RAR-related orphan receptor gamma	11	Mm.4372	3	94458189	GO:0006350 /// GO:0006355 /// GO:0006468 /// GO:0030154 /// GO:0048535	transcription /// regulation of transcription, DNA-dependent /// protein amino acid phosphorylation /// cell differentiation /// lymph node development	GO:0003677 /// GO:0003700 /// GO:0003707 /// GO:0004872 /// GO:0004879 /// GO:0008270 /// GO:0043565 /// GO:0046872	DNA binding /// transcription factor activity /// steroid hormone receptor activity /// receptor activity /// ligand-dependent nuclear receptor activity /// zinc ion binding /// sequence-specific DNA binding /// metal ion binding	GO:0005634	nucleus	2.975	0.178	1.13	0.582389	0.889	3.387	0.1259	1.09	0.637877	0.631	3.381	0.5531	1.47	0.0885731	0.475	3.565	0.2902	1.22	0.375975	0.657	3.257	0.5108	1.42	0.142425	0.619	3.132	0.3141	1.24	0.287036	0.656	3.953	1.251	2.38	0.00025107	0.0247	3.748
19889_at	19889	Rp2h	retinitis pigmentosa 2 homolog (human)	11	Mm.288141	X	19521566	GO:0006183 /// GO:0006228 /// GO:0006241 /// GO:0018346	GTP biosynthetic process /// UTP biosynthetic process /// CTP biosynthetic process /// protein amino acid prenylation	GO:0004550 /// GO:0005524 /// GO:0008318	nucleoside diphosphate kinase activity /// ATP binding /// protein prenyltransferase activity	GO:0016020	membrane	6.453	0.01156	1.01	0.956746	0.927	6.135	0.1159	1.08	0.51215	0.591	6.155	0.004701	1	0.979776	0.832	6.102	0.03562	1.02	0.81438	0.782	6.037	0.05663	1.04	0.718802	0.835	6.104	-0.3684	0.775	0.115632	0.548	5.938	-0.7207	0.607	0.000293861	0.0274	5.768
20014_at	20014	Rpn2	ribophorin II	7	Mm.22130	2	156970538	GO:0008150 /// GO:0018279	biological_process /// protein amino acid N-linked glycosylation via asparagine	GO:0003674 /// GO:0004579 /// GO:0016740	molecular_function /// dolichyl-diphosphooligosaccharide-protein glycotransferase activity /// transferase activity	GO:0005575 /// GO:0005783 /// GO:0005789 /// GO:0008250 /// GO:0016020 /// GO:0016021	cellular_component /// endoplasmic reticulum /// endoplasmic reticulum membrane /// oligosaccharyl transferase complex /// membrane /// integral to membrane	10.1	0.1252	1.09	0.306316	0.866	9.993	0.08769	1.06	0.494361	0.584	9.928	-0.3252	0.798	0.00727636	0.221	9.948	-0.162	0.894	0.129188	0.481	9.93	-0.1049	0.93	0.32868	0.725	9.859	-0.3119	0.806	0.0461028	0.458	9.87	-0.2694	0.83	0.00603296	0.112	9.759
20024_at	20024	Sub1	SUB1 homolog (S. cerevisiae)	11	Mm.41746	15	-11926063	GO:0006350 /// GO:0006355	transcription /// regulation of transcription, DNA-dependent	GO:0003677 /// GO:0003713	DNA binding /// transcription coactivator activity	GO:0005634	nucleus	5.135	0.06919	1.05	0.783428	0.913	5.308	0.7053	1.63	0.000522704	0.0442	5.311	0.8156	1.76	0.0147132	0.288	5.249	1.012	2.02	3.8604e-05	0.0172	5.328	0.5827	1.5	0.0207742	0.368	5.24	0.4221	1.34	0.0722363	0.495	5.303	0.201	1.15	0.238567	0.482	5.353
20128_at	20128	Trim30	tripartite motif protein 30	11	Mm.295578	7	-104282846	GO:0006350 /// GO:0006355	transcription /// regulation of transcription, DNA-dependent	GO:0003677 /// GO:0005515 /// GO:0008270 /// GO:0046872	DNA binding /// protein binding /// zinc ion binding /// metal ion binding	GO:0005622 /// GO:0005634 /// GO:0005737	intracellular /// nucleus /// cytoplasm	5.459	0.175	1.13	0.495509	0.879	6.041	1.022	2.03	0.00159446	0.0579	5.919	0.1785	1.13	0.453064	0.714	5.675	0.2115	1.16	0.110338	0.455	5.545	0.656	1.58	0.119566	0.599	5.624	0.2862	1.22	0.51414	0.741	4.996	-0.07308	0.951	0.7521	0.707	5.192
20201_at	20201	S100a8	S100 calcium binding protein A8 (calgranulin A)	11	Mm.21567	3	90754997	GO:0006935	chemotaxis	GO:0005509	calcium ion binding		NA	3.701	0.8272	1.77	0.198356	0.866	4.736	3.226	9.36	0.00195145	0.0619	4.128	0.8912	1.85	0.336638	0.668	3.992	-1.172	0.444	0.0593555	0.367	3.856	0.3451	1.27	0.544389	0.795	3.423	0.349	1.27	0.54427	0.75	3.018	-0.691	0.619	0.0651761	0.294	3.464
20202_at	20202	S100a9	S100 calcium binding protein A9 (calgranulin B)	11	Mm.2128	3	-90778559	GO:0030595 /// GO:0031532 /// GO:0045113	leukocyte chemotaxis /// actin cytoskeleton reorganization /// regulation of integrin biosynthetic process	GO:0005509	calcium ion binding		NA	4.427	1.392	2.62	0.0361769	0.866	5.554	3.208	9.24	0.00418099	0.092	4.651	1.191	2.28	0.136478	0.536	4.856	-1.478	0.359	0.0183831	0.232	4.556	0.3829	1.3	0.523847	0.79	4.261	0.5112	1.43	0.34024	0.68	3.771	-0.7551	0.593	0.00542978	0.108	4.349
20208_at	20208	Saa1	serum amyloid A 1	9	Mm.148800	7	-46608540	GO:0006953	acute-phase response	GO:0005319 /// GO:0005515	lipid transporter activity /// protein binding	GO:0005576	extracellular region	11.45	1.145	2.21	0.0582723	0.866	12.18	1.891	3.71	7.75416e-05	0.0307	11.68	0.7185	1.65	0.0880313	0.475	12.18	-0.9047	0.534	0.0419428	0.317	11.73	-0.9461	0.519	0.0718782	0.52	11.47	1.399	2.64	0.0652677	0.488	10.88	-0.9492	0.518	0.0579851	0.285	10.29
20209_at	20209	Saa2	serum amyloid A 2	6	Mm.200941	7	46619874	GO:0006953	acute-phase response	GO:0005319 /// GO:0005515	lipid transporter activity /// protein binding	GO:0005576	extracellular region	9.433	2.131	4.38	0.058368	0.866	10.97	3.813	14.1	0.000460475	0.0431	9.548	1.606	3.04	0.0693172	0.449	10.28	-1.68	0.312	0.0175759	0.229	9.807	-1.436	0.37	0.065714	0.508	9.512	2.171	4.5	0.0439327	0.451	8.427	-1.265	0.416	0.0364581	0.236	7.766
20210_at	20210	Saa3	serum amyloid A 3	10	Mm.14277	7	-46580039	GO:0006953	acute-phase response	GO:0005319	lipid transporter activity	GO:0005576 /// GO:0005615	extracellular region /// extracellular space	7.778	1.106	2.15	0.254593	0.866	9.016	2.959	7.78	0.000234382	0.034	7.988	1.644	3.13	0.0347454	0.378	8.232	-0.6142	0.653	0.0984962	0.442	7.477	-1.105	0.465	0.0171939	0.353	7.447	0.9302	1.91	0.138386	0.562	7.107	-1.188	0.439	0.0529304	0.273	7.05
20211_at	20211	Saa4	serum amyloid A 4	11	Mm.3489	7	-46596040	GO:0006953	acute-phase response	GO:0005319	lipid transporter activity	GO:0005576 /// GO:0005615	extracellular region /// extracellular space	10.97	1.15	2.22	0.00824278	0.746	11.42	1.242	2.37	4.68711e-07	0.00509	10.94	0.8741	1.83	0.00280216	0.154	11.52	-0.07489	0.949	0.793365	0.779	10.95	0.2365	1.18	0.374262	0.745	10.99	0.7194	1.65	0.0534539	0.47	10.97	0.2769	1.21	0.288416	0.516	10.83
20249_at	20249	Scd1	stearoyl-Coenzyme A desaturase 1	11	Mm.193096, Mm.267377	19	-44447765	GO:0006629 /// GO:0006633 /// GO:0006801 /// GO:0008610	lipid metabolic process /// fatty acid biosynthetic process /// superoxide metabolic process /// lipid biosynthetic process	GO:0004768 /// GO:0004785 /// GO:0005506 /// GO:0016491 /// GO:0016717 /// GO:0046872	stearoyl-CoA 9-desaturase activity /// copper, zinc superoxide dismutase activity /// iron ion binding /// oxidoreductase activity /// oxidoreductase activity, acting on paired donors, with oxidation of a pair of donors resulting in the reduction of molecular oxygen to two molecules of water /// metal ion binding	GO:0005783 /// GO:0016020 /// GO:0016021	endoplasmic reticulum /// membrane /// integral to membrane	9.004	0.45	1.37	0.168956	0.866	8.498	-0.2	0.871	0.666589	0.64	8.694	0.5243	1.44	0.0466874	0.411	8.938	1.551	2.93	0.000442547	0.0453	9.909	1.182	2.27	0.0116042	0.316	10.22	0.6437	1.56	0.0786159	0.504	10.46	2.08	4.23	8.30168e-06	0.00362	10.06
20289_at	20289	Scx	scleraxis	5	Mm.322821	15	76284692	GO:0006350 /// GO:0006355 /// GO:0007275 /// GO:0045449	transcription /// regulation of transcription, DNA-dependent /// multicellular organismal development /// regulation of transcription	GO:0003677 /// GO:0030528	DNA binding /// transcription regulator activity	GO:0005634	nucleus	2.49	0.1923	1.14	0.457402	0.875	2.538	-0.5642	0.676	0.000517828	0.0442	2.435	0.2357	1.18	0.211416	0.596	2.571	0.1879	1.14	0.556493	0.723	2.544	0.3817	1.3	0.0225132	0.374	2.611	-0.07542	0.949	0.842591	0.812	2.498	-0.1119	0.925	0.476742	0.613	2.464
20305_at	20305	Ccl6	chemokine (C-C motif) ligand 6	11	Mm.137	11	-83404080	GO:0006935 /// GO:0006955 /// GO:0007165	chemotaxis /// immune response /// signal transduction	GO:0005125 /// GO:0008009	cytokine activity /// chemokine activity	GO:0005576 /// GO:0005615	extracellular region /// extracellular space	7.428	0.3122	1.24	0.500342	0.879	7.97	1.62	3.07	0.00262801	0.0732	7.596	0.494	1.41	0.193078	0.583	7.552	-0.3686	0.775	0.117972	0.466	7.22	0.0836	1.06	0.780836	0.842	7.326	0.4483	1.36	0.336035	0.678	6.825	-0.4469	0.734	0.113046	0.365	6.822
20308_at	20308	Ccl9	chemokine (C-C motif) ligand 9	9	Mm.416125	11	-83389111	GO:0006935 /// GO:0006955 /// GO:0007165	chemotaxis /// immune response /// signal transduction	GO:0005125 /// GO:0008009	cytokine activity /// chemokine activity	GO:0005576 /// GO:0005615	extracellular region /// extracellular space	8.365	-0.2571	0.837	0.478141	0.877	8.333	-0.16	0.895	0.372458	0.532	8.146	-0.6253	0.648	0.0456053	0.407	8.32	-0.4764	0.719	0.0206659	0.242	8.19	-0.4192	0.748	0.232361	0.687	8.482	-0.857	0.552	0.0681204	0.49	7.911	-0.9516	0.517	0.000929359	0.0464	7.975
20318_at	20318	Sdf4	stromal cell derived factor 4	11	Mm.293517	4	154836713		NA	GO:0005509	calcium ion binding	GO:0005615	extracellular space	5.211	-0.07272	0.951	0.745016	0.911	5.428	0.03747	1.03	0.813559	0.676	5.309	0.2784	1.21	0.17323	0.573	5.262	0.3762	1.3	0.00182093	0.0854	5.273	0.08743	1.06	0.598899	0.809	5.129	-0.07711	0.948	0.708198	0.79	5.251	0.2747	1.21	0.0292415	0.217	5.267
20338_at	20338	Sel1l	sel-1 suppressor of lin-12-like (C. elegans)	11	Mm.250605	12	-92211600	GO:0007219	Notch signaling pathway	GO:0005488	binding	GO:0005615 /// GO:0016020 /// GO:0016021	extracellular space /// membrane /// integral to membrane	8.862	0.02093	1.01	0.923294	0.925	8.775	-0.2789	0.824	0.229607	0.456	8.769	-0.6319	0.645	0.000250366	0.0671	8.924	-0.4179	0.749	0.0165647	0.225	8.833	-0.6163	0.652	0.00725675	0.26	8.845	-0.7842	0.581	0.011835	0.345	8.805	-0.4051	0.755	0.00923059	0.135	8.593
20383_at	20383	Sfrs3	splicing factor, arginine/serine-rich 3 (SRp20)	3	Mm.6787	17	28760339	GO:0006376 /// GO:0006397 /// GO:0008380	mRNA splice site selection /// mRNA processing /// RNA splicing	GO:0000166 /// GO:0003676 /// GO:0003723	nucleotide binding /// nucleic acid binding /// RNA binding	GO:0005634 /// GO:0005681	nucleus /// spliceosome	9.394	0.1027	1.07	0.507673	0.879	9.44	0.5011	1.42	0.00148502	0.0564	9.433	0.07803	1.06	0.635441	0.762	9.428	0.4075	1.33	0.00488604	0.132	9.376	0.1982	1.15	0.293751	0.711	9.709	0.0464	1.03	0.831187	0.81	9.342	-0.2658	0.832	0.127546	0.383	9.491
20399_at	20399	Sh2b1	SH2B adaptor protein 1	11	Mm.8538	7	c(-126258146, -126258141)	GO:0006928 /// GO:0007242 /// GO:0030032	cell motility /// intracellular signaling cascade /// lamellipodium biogenesis	GO:0005515	protein binding	GO:0001726	ruffle	6.32	0.2624	1.2	0.270298	0.866	6.303	-0.1841	0.88	0.245807	0.466	6.377	-0.007715	0.995	0.968764	0.83	6.44	0.06453	1.05	0.75577	0.773	6.434	0.09878	1.07	0.43573	0.763	6.21	-0.07859	0.947	0.59186	0.762	6.348	0.3523	1.28	0.0015606	0.0604	6.387
20402_at	20402	Zfp106	zinc finger protein 106	10	Mm.195877	2	-120198270	GO:0006118 /// GO:0008286	electron transport /// insulin receptor signaling pathway	GO:0001515 /// GO:0003676 /// GO:0008270 /// GO:0017124 /// GO:0046872	opioid peptide activity /// nucleic acid binding /// zinc ion binding /// SH3 domain binding /// metal ion binding	GO:0005622 /// GO:0005624 /// GO:0005829	intracellular /// membrane fraction /// cytosol	5.971	-0.09625	0.935	0.668499	0.902	5.768	-0.4615	0.726	0.0629921	0.276	5.997	-0.3981	0.759	0.168423	0.568	6.239	-0.602	0.659	0.000164759	0.0302	5.992	-0.4393	0.737	0.0529123	0.474	5.996	0.08875	1.06	0.59619	0.764	5.989	-0.2541	0.839	0.072383	0.307	5.834
20425_at	20425	Shmt1	serine hydroxymethyltransferase 1 (soluble)	10	Mm.364956	11	-60605091	GO:0006544 /// GO:0006563 /// GO:0006730	glycine metabolic process /// L-serine metabolic process /// one-carbon compound metabolic process	GO:0004372 /// GO:0016740	glycine hydroxymethyltransferase activity /// transferase activity	GO:0005739	mitochondrion	8.937	0.2315	1.17	0.406318	0.872	9.096	-0.1308	0.913	0.240066	0.463	9.028	0.2989	1.23	0.0854171	0.474	9.211	0.2984	1.23	0.0236929	0.255	9.068	0.2196	1.16	0.220367	0.682	9.054	0.4023	1.32	0.0560242	0.472	9.242	0.5506	1.46	0.000419513	0.0326	9.344
20441_at	20441	St3gal3	ST3 beta-galactoside alpha-2,3-sialyltransferase 3	11	Mm.251002	4	-117430085	GO:0006486	protein amino acid glycosylation	GO:0008118 /// GO:0008373 /// GO:0016740 /// GO:0016757	N-acetyllactosaminide alpha-2,3-sialyltransferase activity /// sialyltransferase activity /// transferase activity /// transferase activity, transferring glycosyl groups	GO:0005615 /// GO:0016020 /// GO:0016021 /// GO:0030173	extracellular space /// membrane /// integral to membrane /// integral to Golgi membrane	7.785	0.4552	1.37	0.0208282	0.841	7.855	0.3088	1.24	0.0360796	0.224	7.79	0.2735	1.21	0.0727424	0.454	7.687	0.5188	1.43	0.0011926	0.0716	7.865	0.3359	1.26	0.019678	0.366	8.076	0.5718	1.49	0.0140061	0.363	7.907	0.4355	1.35	0.00144535	0.0579	8.038
20454_at	20454	St3gal5	ST3 beta-galactoside alpha-2,3-sialyltransferase 5	11	Mm.38248	6	72027121	GO:0001574 /// GO:0006486	ganglioside biosynthetic process /// protein amino acid glycosylation	GO:0008373 /// GO:0016740 /// GO:0016757 /// GO:0047291	sialyltransferase activity /// transferase activity /// transferase activity, transferring glycosyl groups /// lactosylceramide alpha-2,3-sialyltransferase activity	GO:0000139 /// GO:0016020 /// GO:0016021 /// GO:0030173	Golgi membrane /// membrane /// integral to membrane /// integral to Golgi membrane	8.128	0.2621	1.2	0.473229	0.876	8.608	0.789	1.73	0.00239977	0.0697	8.234	-0.2309	0.852	0.477769	0.719	8.769	-0.5399	0.688	0.125495	0.477	8.067	-0.6728	0.627	0.127337	0.604	8.328	0.1001	1.07	0.762901	0.801	8.582	0.4366	1.35	0.0207995	0.19	8.52
20480_at	20480	Clpb	ClpB caseinolytic peptidase B homolog (E. coli)	6	Mm.3990	7	101537588	GO:0006355	regulation of transcription, DNA-dependent	GO:0000166 /// GO:0003677 /// GO:0003700 /// GO:0005524 /// GO:0017111	nucleotide binding /// DNA binding /// transcription factor activity /// ATP binding /// nucleoside-triphosphatase activity		NA	6.704	-0.2063	0.867	0.158949	0.866	6.674	-0.05644	0.962	0.761789	0.666	6.596	-0.5469	0.684	0.000382417	0.086	6.508	-0.202	0.869	0.072226	0.395	6.718	-0.1843	0.88	0.0787694	0.536	6.482	-0.5434	0.686	0.0198719	0.38	6.81	-0.05366	0.963	0.593844	0.657	6.72
20482_at	20482	Skil	SKI-like	11	Mm.15406	3	31285938	GO:0030154	cell differentiation	GO:0003677	DNA binding	GO:0005634	nucleus	7.412	0.04934	1.03	0.859256	0.92	7.458	0.6565	1.58	0.0018477	0.0607	7.699	0.429	1.35	0.0858751	0.474	7.635	-0.1884	0.878	0.305372	0.623	7.449	0.03046	1.02	0.881031	0.859	7.382	0.05341	1.04	0.835519	0.811	7.098	-0.2557	0.838	0.29885	0.521	7.127
20501_at	20501	Slc16a1	solute carrier family 16 (monocarboxylic acid transporters), member 1	11	Mm.9086	3	104767728	GO:0006810 /// GO:0015711	transport /// organic anion transport	GO:0005215 /// GO:0005386 /// GO:0015293 /// GO:0015355	transporter activity /// carrier activity /// symporter activity /// monocarboxylate porter activity	GO:0005887 /// GO:0016020 /// GO:0016021	integral to plasma membrane /// membrane /// integral to membrane	9.259	-0.1841	0.88	0.35697	0.871	8.913	-0.1491	0.902	0.437586	0.563	9.055	-0.4686	0.723	0.0520103	0.42	8.659	-0.5242	0.695	0.0103406	0.181	9.187	-0.1321	0.913	0.477182	0.778	9.241	-0.3705	0.774	0.0635545	0.484	9.018	-0.6485	0.638	0.000156572	0.0192	9.003
20503_at	20503	Slc16a7	solute carrier family 16 (monocarboxylic acid transporters), member 7	11	Mm.29161	10	-124630545	GO:0006810 /// GO:0015711	transport /// organic anion transport	GO:0005215 /// GO:0005386 /// GO:0015293 /// GO:0015355	transporter activity /// carrier activity /// symporter activity /// monocarboxylate porter activity	GO:0005887 /// GO:0016020 /// GO:0016021	integral to plasma membrane /// membrane /// integral to membrane	8.098	-0.4008	0.757	0.15259	0.866	7.99	-0.8037	0.573	0.00237101	0.0693	8.01	-0.666	0.63	0.0567508	0.428	8.05	-0.3657	0.776	0.167391	0.521	8.261	0.08607	1.06	0.68064	0.829	7.912	-0.4987	0.708	0.220982	0.621	8.602	0.3351	1.26	0.0232327	0.198	8.609
20517_at	20517	Slc22a1	solute carrier family 22 (organic cation transporter), member 1	10	Mm.594	17	-12492232	GO:0006811 /// GO:0006812 /// GO:0006814	ion transport /// cation transport /// sodium ion transport	GO:0000166 /// GO:0005215 /// GO:0005524 /// GO:0015075 /// GO:0015101 /// GO:0015293 /// GO:0031402	nucleotide binding /// transporter activity /// ATP binding /// ion transporter activity /// organic cation transporter activity /// symporter activity /// sodium ion binding	GO:0005887 /// GO:0016020 /// GO:0016021	integral to plasma membrane /// membrane /// integral to membrane	10.42	0.3294	1.26	0.263189	0.866	10.67	0.09439	1.07	0.569904	0.611	10.55	0.3661	1.29	0.0985224	0.49	10.68	0.3068	1.24	0.00749338	0.159	10.57	0.1556	1.11	0.383756	0.747	10.43	0.5578	1.47	0.0249859	0.398	10.78	0.4682	1.38	0.00528589	0.107	10.71
20525_at	20525	Slc2a1	solute carrier family 2 (facilitated glucose transporter), member 1	11	Mm.21002	4	118606699	GO:0006810 /// GO:0008643	transport /// carbohydrate transport	GO:0005215 /// GO:0005351 /// GO:0005355 /// GO:0005515	transporter activity /// sugar porter activity /// glucose transporter activity /// protein binding	GO:0005622 /// GO:0005737 /// GO:0005886 /// GO:0016020 /// GO:0016021 /// GO:0016323	intracellular /// cytoplasm /// plasma membrane /// membrane /// integral to membrane /// basolateral plasma membrane	3.797	-0.08345	0.944	0.735701	0.91	3.899	0.6438	1.56	0.00903683	0.126	4.135	0.3027	1.23	0.223348	0.606	4.008	-0.1087	0.927	0.717983	0.764	3.767	0.2259	1.17	0.149695	0.628	3.96	-0.09596	0.936	0.572456	0.755	3.85	-0.1762	0.885	0.442287	0.599	3.883
20526_at	20526	Slc2a2	solute carrier family 2 (facilitated glucose transporter), member 2	11	Mm.18443	3	28889049	GO:0006810 /// GO:0008643	transport /// carbohydrate transport	GO:0005215 /// GO:0005351 /// GO:0005355	transporter activity /// sugar porter activity /// glucose transporter activity	GO:0005886 /// GO:0005903 /// GO:0016020 /// GO:0016021	plasma membrane /// brush border /// membrane /// integral to membrane	11.08	0.001495	1	0.994081	0.929	11.04	-0.6003	0.66	0.00385841	0.088	10.99	-0.5509	0.683	0.256663	0.631	11.25	0.2036	1.15	0.101878	0.446	11.31	0.1709	1.13	0.300464	0.713	11.01	-0.1445	0.905	0.624039	0.769	11.41	0.1744	1.13	0.142147	0.399	11.41
20532_at	20532	Slc3a1	solute carrier family 3, member 1	11	Mm.227176	17	84936672	GO:0005975 /// GO:0006810 /// GO:0006865	carbohydrate metabolic process /// transport /// amino acid transport	GO:0003824 /// GO:0004556 /// GO:0005386 /// GO:0043169	catalytic activity /// alpha-amylase activity /// carrier activity /// cation binding	GO:0005743 /// GO:0016021	mitochondrial inner membrane /// integral to membrane	6.858	0.3781	1.3	0.368219	0.871	7.25	1.464	2.76	0.00246801	0.0706	6.984	0.8453	1.8	0.220899	0.604	6.964	-0.6717	0.628	0.0729027	0.395	6.92	-0.6284	0.647	0.0664189	0.508	7.758	0.1617	1.12	0.802902	0.806	6.717	-0.7017	0.615	0.116374	0.37	6.764
20540_at	20540	Slc7a7	solute carrier family 7 (cationic amino acid transporter, y+ system), member 7	9	Mm.142455	14	-53324495	GO:0006461 /// GO:0006520 /// GO:0006810 /// GO:0006865	protein complex assembly /// amino acid metabolic process /// transport /// amino acid transport	GO:0005279 /// GO:0005286 /// GO:0005386	amino acid-polyamine transporter activity /// basic amino acid permease activity /// carrier activity	GO:0005886 /// GO:0005887 /// GO:0016020 /// GO:0016021	plasma membrane /// integral to plasma membrane /// membrane /// integral to membrane	2.202	-0.0531	0.964	0.818582	0.915	2.381	0.47	1.39	0.0094548	0.129	2.158	-0.006214	0.996	0.958634	0.828	2.156	0.05155	1.04	0.733464	0.767	2.068	0.04029	1.03	0.826473	0.848	2.231	-0.3354	0.793	0.162774	0.581	2.032	-0.3944	0.761	0.00284258	0.0803	2.048
20585_at	20585	Hltf	helicase-like transcription factor	11	Mm.209650	3	20249961	GO:0006350 /// GO:0006357 /// GO:0016568	transcription /// regulation of transcription from RNA polymerase II promoter /// chromatin modification	GO:0000166 /// GO:0003676 /// GO:0003677 /// GO:0003702 /// GO:0004386 /// GO:0005515 /// GO:0005524 /// GO:0008026 /// GO:0008270 /// GO:0016563 /// GO:0016787 /// GO:0016887 /// GO:0046872	nucleotide binding /// nucleic acid binding /// DNA binding /// RNA polymerase II transcription factor activity /// helicase activity /// protein binding /// ATP binding /// ATP-dependent helicase activity /// zinc ion binding /// transcriptional activator activity /// hydrolase activity /// ATPase activity /// metal ion binding	GO:0005634	nucleus	5.522	0.2916	1.22	0.0752501	0.866	5.368	0.3162	1.25	0.0311489	0.211	5.324	0.06801	1.05	0.62552	0.76	5.338	0.3448	1.27	0.0202281	0.241	5.346	0.004368	1	0.97414	0.87	5.482	-0.09577	0.936	0.653481	0.777	5.349	-0.05985	0.959	0.554057	0.641	5.129
20598_at	20598	Smpd2	sphingomyelin phosphodiesterase 2, neutral	8	Mm.953	10	-41175587		NA	GO:0000287 /// GO:0004767 /// GO:0016787 /// GO:0046872	magnesium ion binding /// sphingomyelin phosphodiesterase activity /// hydrolase activity /// metal ion binding	GO:0016020 /// GO:0016021	membrane /// integral to membrane	6.921	0.1425	1.1	0.366034	0.871	6.918	0.5551	1.47	0.000601218	0.0442	6.747	-0.05189	0.965	0.805961	0.802	7.037	0.02815	1.02	0.884895	0.794	6.763	-0.4715	0.721	0.0139879	0.33	6.764	-0.1416	0.907	0.536319	0.748	6.869	-0.1403	0.907	0.210031	0.462	6.777
20615_at	20615	Snapap	SNAP-associated protein	10	Mm.331182	3	-90573960	GO:0006887 /// GO:0016079	exocytosis /// synaptic vesicle exocytosis	GO:0000149 /// GO:0005515	SNARE binding /// protein binding	GO:0005829 /// GO:0019717 /// GO:0045202	cytosol /// synaptosome /// synapse	6.485	0.3068	1.24	0.0310402	0.866	6.369	0.04457	1.03	0.689253	0.647	6.511	0.2313	1.17	0.210162	0.595	6.602	0.5799	1.49	0.00165507	0.0819	6.456	0.5536	1.47	0.00973617	0.298	6.811	0.144	1.1	0.384622	0.699	6.598	0.03755	1.03	0.694024	0.69	6.596
20649_at	20649	Sntb1	syntrophin, basic 1	11	Mm.309425	15	-55469236		NA	GO:0003779 /// GO:0005509 /// GO:0005515 /// GO:0005516	actin binding /// calcium ion binding /// protein binding /// calmodulin binding	GO:0005856 /// GO:0016020 /// GO:0045202	cytoskeleton /// membrane /// synapse	2.436	-0.06434	0.956	0.694785	0.903	2.217	-0.4781	0.718	0.00392164	0.089	2.263	-0.2898	0.818	0.0885862	0.475	2.734	-0.03247	0.978	0.826312	0.784	2.719	0.006146	1	0.976008	0.871	2.68	-0.121	0.92	0.517827	0.742	2.895	-0.1191	0.921	0.53216	0.633	2.824
20662_at	20662	Sos1	Son of sevenless homolog 1 (Drosophila)	7	Mm.434583, Mm.436658	17	-80302077	GO:0007242 /// GO:0007264 /// GO:0035023 /// GO:0051056	intracellular signaling cascade /// small GTPase mediated signal transduction /// regulation of Rho protein signal transduction /// regulation of small GTPase mediated signal transduction	GO:0003677 /// GO:0005085 /// GO:0005088 /// GO:0005089 /// GO:0005515	DNA binding /// guanyl-nucleotide exchange factor activity /// Ras guanyl-nucleotide exchange factor activity /// Rho guanyl-nucleotide exchange factor activity /// protein binding	GO:0000786 /// GO:0005622 /// GO:0005634 /// GO:0005694	nucleosome /// intracellular /// nucleus /// chromosome	2.672	0.2018	1.15	0.353704	0.871	2.701	-0.5005	0.707	0.00186094	0.0607	2.663	-0.09117	0.939	0.383856	0.688	2.649	0.03377	1.02	0.830311	0.785	2.658	-0.4206	0.747	0.0310905	0.417	2.532	-0.03829	0.974	0.801259	0.806	2.703	-0.1198	0.92	0.498347	0.622	2.754
[truncated: 1,083 more rows]
[truncated: 44 more columns]
