# Supplementary material for: Genome-Wide mRNA Expression Analysis of Hepatic Adaptation to High-Fat Diets Reveals Switch from an Inflammatory to Steatotic Transcriptional Program
Source: PLoS One. 2009 Aug 14;4(8):e6646. doi: 10.1371/journal.pone.0006646 (PMC2722023; doi:10.1371/journal.pone.0006646)
Supplement: Table S3 — Overrepresentation analysis of functional categories among all, upregulated and downregulated HF-responsive genes. The complete results of functional categories overrepresentation analyses and their grouping into functionally related clusters generated using DAVID Functional Annotation Clustering tool [29]. The analyses were performed using (1) all (n = 1663), (2) upregulated (n = 922) and (3) downregulated (n = 786) high-fat responsive genes. (1.89 MB XLS) [file pone.0006646.s008.xls]

## Sheet: ALL HF-responsive genes
Enrichment of functional categories among all HF-responsive genes (n=1663)
Functional Group 1	Median: 3.048644534107896E-8	Geo: 6.741493282075097E-8	http://niaid.abcc.ncifcrf.gov/geneReport.jsp?rowids=,26777,148825,143928,27061,145495,12345,27222,28123,37126,100298,27932,23143,16140,10113,4622,3845,145071,148605,10876,6145,146714,6612,18555,147644,4597,147456,12698,39223,38130,14150,19470,143718,148912,146543,13327,27096,5863,37169,37172,6734,145978,12617,146865,4723,143852,3956,27154,146121,147850,28137,17082,98186,23811,7224,9138,148510,350…
Category	Term	Genes	Count	%	PValue
GOTERM_BP_ALL	lipid biosynthesis	http://niaid.abcc.ncifcrf.gov/geneReport.jsp?rowids=,26777,148825,143928,27061,145495,12345,27222,28123,37126,100298,27932,23143,16140,10113,4622,3845,145071,148605,10876,6145,146714,6612,18555,147644,4597,147456,12698,39223,38130,14150,19470,143718,148912,146543,13327,27096,5863,37169,37172,6734,145978,12617	42	0.0254	4.39384e-09
GOTERM_BP_ALL	lipid metabolism	http://niaid.abcc.ncifcrf.gov/geneReport.jsp?rowids=,146865,4723,148825,143852,3956,143928,27154,146121,147850,100298,28137,16140,17082,98186,145071,148605,6145,146714,18555,147644,147456,12698,38130,39223,14150,23811,7224,19470,143718,148912,9138,13327,148510,27096,5863,35027,27168,27659,132312,28275,145870,36032,37172,6734,145978,43803,37793,26777,27061,145495,12345,27222,28123,37126,16948,7929…	81	0.0489	4.80507e-09
GOTERM_BP_ALL	cellular lipid metabolism	http://niaid.abcc.ncifcrf.gov/geneReport.jsp?rowids=,148825,4723,146865,143852,3956,143928,27154,147850,100298,28137,16140,17082,98186,145071,148605,6145,146714,18555,147644,147456,12698,39223,38130,14150,23811,7224,19470,148912,143718,9138,13327,148510,27096,5863,27168,27659,145870,37172,6734,145978,43803,37793,26777,27061,145495,12345,27222,28123,37126,16948,7929,27932,23143,147437,10113,4622,3…	69	0.0417	3.04864e-08
GOTERM_BP_ALL	steroid biosynthesis	http://niaid.abcc.ncifcrf.gov/geneReport.jsp?rowids=,6612,143928,27061,147456,145495,19470,148912,12345,146543,13327,27096,5863,37169,27932,16140,37172,4622,145978,10876	19	0.0115	3.12904e-07
GOTERM_BP_ALL	steroid metabolism	http://niaid.abcc.ncifcrf.gov/geneReport.jsp?rowids=,3956,143928,27061,145495,12345,27932,16140,17082,4622,98186,10876,15573,6612,147456,148912,19470,9138,146543,13327,5863,27096,27659,37169,32779,37172,145978,43803	27	0.0163	6.91384e-06
Functional Group 2	Median: 1.2910973343049486E-4	Geo: 1.1252573639617423E-7	http://niaid.abcc.ncifcrf.gov/geneReport.jsp?rowids=,16610,16956,7131,59907,18211,18593,144648,144541,27069,147072,98682,16168,35369,34677,9425,148166,17122,21278,10096,30254,7392,147212,146081,34956,23811,7224,12871,148219,31926,4554,4223,11503,31088,12782,45383,90995,9540,147861,4904,26794,11925,18263,10627,26345,8982,145146,4812,6736,145805,36886,26818,26583,12636,37717,40768,14848,31501,29281…
GOTERM_BP_ALL	metabolism	http://niaid.abcc.ncifcrf.gov/geneReport.jsp?rowids=,16610,16956,7131,59907,18211,18593,144648,144541,27069,147072,98682,16168,35369,34677,9425,148166,17122,21278,10096,30254,7392,147212,146081,34956,23811,7224,12871,148219,31926,4554,4223,11503,31088,12782,45383,90995,9540,147861,4904,26794,11925,18263,10627,26345,8982,145146,4812,6736,145805,36886,26818,26583,12636,37717,40768,14848,31501,29281…	692	0.4181	7.16003e-16
GOTERM_BP_ALL	cellular physiological process	http://niaid.abcc.ncifcrf.gov/geneReport.jsp?rowids=,29466,148304,146048,16610,18211,59907,144648,144541,147564,15224,4817,26643,35369,34677,9425,17122,5412,7392,146081,7224,148219,4223,11503,31088,90995,4904,26794,11925,144179,10627,27106,20334,6736,26818,36886,26583,40768,31501,10113,38199,4556,144429,28858,18374,6797,144000,4597,9596,16288,19348,17134,27008,147242,144915,4004,14003,3931,28002,…	876	0.5293	7.46201e-16
GOTERM_BP_ALL	cellular metabolism	http://niaid.abcc.ncifcrf.gov/geneReport.jsp?rowids=,16610,16956,7131,59907,18211,18593,144648,144541,27069,147072,98682,16168,35369,34677,9425,148166,17122,10096,30254,7392,147212,146081,34956,23811,7224,12871,148219,31926,4554,4223,11503,31088,12782,45383,90995,9540,147861,4904,26794,11925,18263,10627,26345,145146,4812,6736,145805,36886,26818,26583,12636,37717,40768,31501,29281,27945,4172,10113…	612	0.3698	2.91971e-08
GOTERM_BP_ALL	primary metabolism	http://niaid.abcc.ncifcrf.gov/geneReport.jsp?rowids=,16610,7131,59907,18211,18593,144648,144541,27069,147072,16168,35369,34677,9425,148166,17122,10096,30254,7392,146081,34956,23811,7224,148219,31926,4554,4223,11503,31088,45383,90995,9540,147861,4904,26794,11925,18263,10627,26345,145146,4812,6736,145805,36886,26818,26583,12636,37717,40768,14848,29281,27945,4172,10113,38199,144429,28858,146450,1837…	559	0.3378	0.00012911
GOTERM_BP_ALL	macromolecule metabolism	http://niaid.abcc.ncifcrf.gov/geneReport.jsp?rowids=,18559,148825,32758,59907,29646,144648,91033,144541,147850,19244,26298,27069,5415,147072,27837,35343,144226,35369,7075,9425,17122,10096,6145,7392,30254,146081,34956,148219,13327,27672,27377,4554,20019,113355,18432,31088,45383,90995,9540,144241,147861,15440,4904,26794,11925,10627,26345,26805,145146,4812,149006,31122,9381,6736,26818,26583,12636,45…	357	0.2157	0.000135173
GOTERM_BP_ALL	physiological process	http://niaid.abcc.ncifcrf.gov/geneReport.jsp?rowids=,29466,148304,146048,16610,18211,59907,144648,144541,147564,15224,4817,26643,35369,34677,9425,17122,5412,21278,7392,146081,7224,148219,4223,11503,31088,90995,4904,26794,11925,144179,10627,8982,27106,20334,6736,26818,36886,26583,40768,14848,31501,10113,38199,4556,144429,148215,28858,18374,6797,144000,4597,9596,16288,19348,17134,27008,147242,14491…	978	0.5909	0.00147759
GOTERM_BP_ALL	cellular process	http://niaid.abcc.ncifcrf.gov/geneReport.jsp?rowids=,29466,148304,146048,16610,18211,59907,144648,144541,147564,15224,4817,26643,23721,35369,34677,9425,17122,5412,7392,146081,7224,148219,4223,11503,31088,90995,4904,26794,11925,144179,10627,27106,20334,6736,26818,36886,26583,40768,31501,10113,38199,4556,144429,148215,7311,28858,18374,6797,144000,4597,9596,16288,19348,17134,27008,147242,144915,4004…	976	0.5897	0.56787
Functional Group 3	Median: 9.799545144329678E-7	Geo: 2.43845118259876E-7	http://niaid.abcc.ncifcrf.gov/geneReport.jsp?rowids=,18559,145937,3850,10601,36213,27825,144648,11297,91033,147850,148555,146503,24649,15224,22995,51763,30574,27837,98682,19502,144226,20130,35369,15509,148642,5412,28205,21278,10096,6145,146063,147212,18555,36904,9427,15436,23811,9257,143718,27072,31926,144191,5863,19376,145037,4223,9581,113355,26410,45383,145770,9540,32802,24912,6735,27654,144179…
GOTERM_CC_ALL	cytoplasm	http://niaid.abcc.ncifcrf.gov/geneReport.jsp?rowids=,18559,145937,3850,10601,36213,27825,144648,11297,91033,147850,148555,146503,24649,15224,22995,51763,30574,27837,98682,19502,144226,20130,35369,15509,148642,5412,28205,21278,10096,6145,146063,147212,18555,36904,9427,15436,23811,9257,143718,27072,31926,144191,5863,19376,145037,4223,9581,113355,26410,45383,145770,9540,32802,24912,6735,27654,144179…	383	0.2314	1.96735e-16
GOTERM_CC_ALL	intracellular	http://niaid.abcc.ncifcrf.gov/geneReport.jsp?rowids=,29466,145937,29550,16610,7131,18211,144648,144541,15224,51763,30574,4817,98682,35369,146225,148642,148166,37499,5412,21278,10096,30254,147212,146081,9427,34956,23811,7224,148219,31926,144191,26617,4223,11503,45383,9540,26794,19281,11925,27654,144179,145929,45318,13256,26345,27106,4812,145805,36886,26583,143978,12636,37717,40768,14848,31501,2928…	680	0.4109	2.07609e-09
GOTERM_CC_ALL	membrane-bound organelle	http://niaid.abcc.ncifcrf.gov/geneReport.jsp?rowids=,29466,29550,16610,7131,18211,144648,144541,51763,4817,98682,35369,146225,148642,148166,37499,5412,10096,30254,147212,146081,34956,148219,31926,144191,4223,11503,26794,11925,144179,145929,45318,13256,145805,36886,26583,143978,37717,40768,14848,31501,29281,4172,23809,38199,25459,28858,146450,33203,97973,144000,9596,24836,3662,14482,10739,17134,27…	530	0.3202	2.66145e-09
GOTERM_CC_ALL	intracellular membrane-bound organelle	http://niaid.abcc.ncifcrf.gov/geneReport.jsp?rowids=,29466,29550,16610,7131,18211,144648,144541,51763,4817,98682,35369,146225,148642,148166,37499,5412,10096,30254,147212,146081,34956,148219,31926,144191,4223,11503,26794,11925,144179,145929,45318,13256,145805,36886,26583,143978,37717,40768,14848,31501,29281,4172,23809,38199,25459,28858,146450,33203,97973,144000,9596,24836,3662,14482,10739,17134,27…	528	0.319	4.16485e-09
GOTERM_CC_ALL	organelle	http://niaid.abcc.ncifcrf.gov/geneReport.jsp?rowids=,29466,29550,16610,7131,18211,144648,144541,15224,51763,30574,4817,98682,35369,146225,148642,148166,37499,5412,10096,30254,147212,146081,9427,34956,148219,31926,144191,26617,4223,11503,26794,19281,11925,144179,145929,45318,13256,4812,145805,36886,26583,143978,37717,40768,14848,31501,29281,4172,23809,11202,38199,25459,28858,6732,146450,33203,9797…	573	0.3462	1.95574e-06
GOTERM_CC_ALL	intracellular organelle	http://niaid.abcc.ncifcrf.gov/geneReport.jsp?rowids=,29466,29550,16610,7131,18211,144648,144541,15224,51763,30574,4817,98682,35369,146225,148642,148166,37499,5412,10096,30254,147212,146081,9427,34956,148219,31926,144191,26617,4223,11503,26794,19281,11925,144179,145929,45318,13256,4812,145805,36886,26583,143978,37717,40768,14848,31501,29281,4172,23809,11202,38199,25459,28858,6732,146450,33203,9797…	571	0.345	2.824e-06
GOTERM_CC_ALL	nucleus	http://niaid.abcc.ncifcrf.gov/geneReport.jsp?rowids=,29466,29550,32758,16610,7131,148173,18211,29646,144648,144541,148555,7155,5415,4817,20130,146225,148166,37499,30254,18555,146081,34956,148219,37720,27672,27377,26697,148496,4223,11503,14043,147213,26794,11925,145929,45318,13256,27627,9381,39255,31122,144234,145805,36886,26583,143978,37717,31501,29281,147601,4172,38199,12828,25459,28858,146450,9…	282	0.1704	0.600207
GOTERM_CC_ALL	cell	http://niaid.abcc.ncifcrf.gov/geneReport.jsp?rowids=,29466,148304,146048,16610,18211,144648,144541,15224,51763,30574,38708,4817,26643,35369,17122,37499,5412,21278,7392,146081,7224,148219,144191,26617,4223,11503,26794,19281,11925,27654,147406,16874,144179,144799,27106,20334,17300,36886,26818,26583,40768,14848,31501,23809,11202,38199,144429,148215,145056,7311,28858,6732,33203,144000,9596,16288,2726…	968	0.5849	0.832894
Functional Group 4	Median: 3.378440831977419E-5	Geo: 3.108528580244782E-7	http://niaid.abcc.ncifcrf.gov/geneReport.jsp?rowids=,16956,28014,37132,91033,8711,24931,98682,16140,13776,11010,12686,148592,38148,148005,27311,9314,147212,18555,147456,7224,148854,11295,12871,148912,17166,143718,5863,26267,145037,23091,26410,145770,32802,17035,37139,27061,8982,13256,12345,12807,6719,36636,17429,4622,144429,148321,4030,12602,10960,27723,26861,4004,37951,9620,144762,27457,37236,14…
GOTERM_MF_ALL	oxidoreductase activity	http://niaid.abcc.ncifcrf.gov/geneReport.jsp?rowids=,16956,28014,37132,91033,8711,24931,98682,16140,13776,11010,12686,148592,38148,148005,27311,9314,147212,18555,147456,7224,148854,11295,12871,148912,17166,143718,5863,26267,145037,23091,26410,145770,32802,17035,37139,27061,8982,13256,12345,12807,6719,36636,17429,4622,144429,148321,4030,12602,10960,27723,26861,4004,37951,9620,144762,27457,37236,14…	111	0.0671	1.88324e-11
GOTERM_BP_ALL	generation of precursor metabolites and energy	http://niaid.abcc.ncifcrf.gov/geneReport.jsp?rowids=,21044,9192,12722,16956,24678,20115,91033,148953,9623,20228,8378,14740,37352,18877,98682,145650,4312,19282,13776,12686,148592,148005,6145,27443,9314,27311,147212,11295,12871,34409,27096,26267,14942,145037,19662,22145,3191,19495,17161,148858,29631,36009,39620,19624,145146,146486,16948,26818,144666,27618,36636,13849,31501,17429,10907,26759,144429,…	78	0.0471	3.37844e-05
GOTERM_BP_ALL	electron transport	http://niaid.abcc.ncifcrf.gov/geneReport.jsp?rowids=,12722,16956,20115,148953,20228,9623,8378,14740,37352,18877,98682,145650,19282,13776,12686,148592,148005,27443,27311,9314,147212,11295,12871,34409,27096,26267,14942,145037,22145,19495,29631,36009,39620,19624,16948,27618,36636,13849,31501,17429,26759,148321,5755,12602,10876,6612,145340,10960,26476,30857,27723,18819,37951,9620,27457,37236,144386,3…	60	0.0363	4.7211e-05
Functional Group 5	Median: 2.181853293850172E-7	Geo: 3.7009773201997525E-7	http://niaid.abcc.ncifcrf.gov/geneReport.jsp?rowids=,6023,12112,16956,34466,3348,7223,13849,17429,98682,148664,22974,148321,37726,21278,12602,22792,148857,147212,5364,18720,146553,5538,30564,34409,146268,144063,144007,27051,19495,27362,3809,32802,18586,9163,26939,28273,34416,17122,12617,26447,26861,36024,148043,27457,144429,18877,26759,145340,37546,30857,14942,145770,5425,19625,8711
KEGG_PATHWAY	MMU00980:METABOLISM OF XENOBIOTICS BY CYTOCHROME P450	http://niaid.abcc.ncifcrf.gov/geneReport.jsp?rowids=,6023,12112,16956,34466,3348,7223,13849,17429,98682,148664,22974,148321,37726,21278,12602,22792,148857,147212,5364,18720,146553,5538,30564,34409,146268,144063,144007,27051,19495,27362,3809,32802	32	0.0193	7.05848e-13
GOTERM_MF_ALL	glutathione transferase activity	http://niaid.abcc.ncifcrf.gov/geneReport.jsp?rowids=,12112,6023,34466,18720,5364,5538,30564,7223,144063,18586,148664,37726,21278,32802,9163,22792	16	0.0097	2.11362e-09
GOTERM_MF_ALL	transferase activity, transferring alkyl or aryl (other than methyl) groups	http://niaid.abcc.ncifcrf.gov/geneReport.jsp?rowids=,26939,28273,34416,6023,12112,5364,34466,18720,5538,30564,7223,144063,18586,148664,17122,12617,37726,21278,32802,9163,22792	21	0.0127	8.70602e-09
KEGG_PATHWAY	MMU00480:GLUTATHIONE METABOLISM	http://niaid.abcc.ncifcrf.gov/geneReport.jsp?rowids=,6023,12112,26447,5364,34466,18720,5538,30564,26861,7223,144063,36024,148043,27457,148664,144429,37726,21278,32802,22792	20	0.0121	4.55819e-08
INTERPRO_NAME	IPR004045:Glutathione S-transferase, N-terminal	http://niaid.abcc.ncifcrf.gov/geneReport.jsp?rowids=,12112,6023,34466,18720,5364,5538,30564,7223,144063,18586,148664,37726,21278,9163	14	0.0085	8.57076e-08
INTERPRO_NAME	IPR004046:Glutathione S-transferase, C-terminal	http://niaid.abcc.ncifcrf.gov/geneReport.jsp?rowids=,12112,6023,34466,18720,5364,5538,30564,7223,144063,18586,148664,37726,21278,9163	14	0.0085	3.50663e-07
INTERPRO_NAME	IPR012335:Thioredoxin fold	http://niaid.abcc.ncifcrf.gov/geneReport.jsp?rowids=,26447,12112,6023,34466,7223,18877,18586,26759,148664,21278,37726,145340,37546,18720,5364,5538,30564,30857,26861,14942,144063,145770,5425,9163,32802	25	0.0151	4.13334e-05
INTERPRO_NAME	IPR012336:Thioredoxin-like fold	http://niaid.abcc.ncifcrf.gov/geneReport.jsp?rowids=,19625,26447,12112,6023,34466,8711,7223,18877,18586,26759,148664,37726,21278,145340,18720,5364,5538,30564,30857,26861,14942,144063,145770,5425,9163,32802	26	0.0157	6.06006e-05
INTERPRO_NAME	IPR003081:Glutathione S-transferase, Mu class	http://niaid.abcc.ncifcrf.gov/geneReport.jsp?rowids=,144063,18720,34466,148664,30564,7223	6	0.0036	0.000538311
PIR_SUPERFAMILY_NAME	SF000503:glutathione transferase	http://niaid.abcc.ncifcrf.gov/geneReport.jsp?rowids=,144063,12112,5364,34466,5538,37726,7223	7	0.0042	0.00200952
Functional Group 6	Median: 6.521538833834642E-6	Geo: 5.632142713249096E-6	http://niaid.abcc.ncifcrf.gov/geneReport.jsp?rowids=,6145,6612,143928,18555,147644,27061,147456,145495,148912,27222,143718,146543,100298,27932,37172,6734,4622,3845,145978,148605,19470,12345,13327,27096,5863,37169,16140,10876,3956,27659,17082,32779,98186,15573,9138,43803,20115,36009,9192,145523,24678,32743,10907,4312,146119,37798,6797,145944,19662,3390,8714
SP_PIR_KEYWORDS	lipid synthesis	http://niaid.abcc.ncifcrf.gov/geneReport.jsp?rowids=,6145,6612,143928,18555,147644,27061,147456,145495,148912,27222,143718,146543,100298,27932,37172,6734,4622,3845,145978,148605	20	0.0121	9.86474e-10
GOTERM_BP_ALL	steroid biosynthesis	http://niaid.abcc.ncifcrf.gov/geneReport.jsp?rowids=,6612,143928,27061,147456,145495,19470,148912,12345,146543,13327,27096,5863,37169,27932,16140,37172,4622,145978,10876	19	0.0115	3.12904e-07
SP_PIR_KEYWORDS	steroid biosynthesis	http://niaid.abcc.ncifcrf.gov/geneReport.jsp?rowids=,6612,143928,27932,27061,147456,145495,12345,148912,37172,146543,4622,145978	12	0.0073	6.52689e-07
SP_PIR_KEYWORDS	sterol biosynthesis	http://niaid.abcc.ncifcrf.gov/geneReport.jsp?rowids=,6612,143928,27932,147456,145495,148912,37172,146543,145978	9	0.0054	2.358e-06
GOTERM_BP_ALL	sterol biosynthesis	http://niaid.abcc.ncifcrf.gov/geneReport.jsp?rowids=,6612,143928,27932,147456,145495,148912,37172,146543,4622,145978,5863	11	0.0066	4.95241e-06
GOTERM_BP_ALL	sterol metabolism	http://niaid.abcc.ncifcrf.gov/geneReport.jsp?rowids=,6612,3956,143928,147456,145495,148912,146543,5863,27659,27932,17082,32779,37172,98186,4622,145978,10876	17	0.0103	6.12924e-06
GOTERM_BP_ALL	steroid metabolism	http://niaid.abcc.ncifcrf.gov/geneReport.jsp?rowids=,3956,143928,27061,145495,12345,27932,16140,17082,4622,98186,10876,15573,6612,147456,148912,19470,9138,146543,13327,5863,27096,27659,37169,32779,37172,145978,43803	27	0.0163	6.91384e-06
SP_PIR_KEYWORDS	cholesterol biosynthesis	http://niaid.abcc.ncifcrf.gov/geneReport.jsp?rowids=,6612,143928,27932,145495,148912,37172,146543,145978	8	0.0048	6.97845e-06
GOTERM_BP_ALL	cholesterol biosynthesis	http://niaid.abcc.ncifcrf.gov/geneReport.jsp?rowids=,6612,143928,27932,145495,148912,37172,146543,4622,145978,5863	10	0.006	1.13262e-05
GOTERM_BP_ALL	cholesterol metabolism	http://niaid.abcc.ncifcrf.gov/geneReport.jsp?rowids=,6612,3956,143928,145495,148912,146543,5863,27932,17082,32779,37172,4622,98186,145978,10876	15	0.0091	5.01995e-05
KEGG_PATHWAY	MMU00100:BIOSYNTHESIS OF STEROIDS	http://niaid.abcc.ncifcrf.gov/geneReport.jsp?rowids=,27932,147456,20115,148912,37172,146543,145978,36009	8	0.0048	0.000760999
GOTERM_BP_ALL	alcohol metabolism	http://niaid.abcc.ncifcrf.gov/geneReport.jsp?rowids=,3956,143928,9192,145495,145523,24678,32743,27932,10907,17082,4312,146119,98186,4622,37798,10876,6145,6797,6612,147456,148912,145944,146543,5863,19662,27659,3390,8714,32779,37172,145978	31	0.0187	0.0033843
Functional Group 7	Median: 9.476898088298974E-5	Geo: 1.5751399360373786E-5	http://niaid.abcc.ncifcrf.gov/geneReport.jsp?rowids=,38102,36213,31130,26299,146503,19244,27057,90678,14529,35211,27413,24603,9682,19502,4563,3766,146063,36904,9257,20055,148982,9581,19955,147861,14811,24912,6735,144179,18263,27106,14838,20334,13320,6859,12603,12898,12828,4743,144344,143924,13823,7145,14003,144110,3931,145852,37236,34449,36853,60121,37971,30213,16970,13535,148639,9623,146922,2813…
SP_PIR_KEYWORDS	transport	http://niaid.abcc.ncifcrf.gov/geneReport.jsp?rowids=,38102,36213,31130,26299,146503,19244,27057,90678,14529,35211,27413,24603,9682,19502,4563,3766,146063,36904,9257,20055,148982,9581,19955,147861,14811,24912,6735,144179,18263,27106,14838,20334,13320,6859,12603,12898,12828,4743,144344,143924,13823,7145,14003,144110,3931,145852,37236,34449,36853,60121,37971,30213,16970,13535,148639,9623,146922,2813…	108	0.0653	2.76992e-07
GOTERM_BP_ALL	transport	http://niaid.abcc.ncifcrf.gov/geneReport.jsp?rowids=,148304,3850,146048,38102,36213,16956,26299,147850,146503,19244,35211,12063,98682,19502,144226,27311,9314,146063,147212,36904,9257,11295,12871,27072,145037,9581,4223,147150,107087,32802,147861,14811,24912,6735,18263,144179,19624,27106,20334,29157,144666,6859,31501,17429,27945,15008,12828,4428,26939,144344,9596,14094,3662,13823,10739,17134,16574,…	269	0.1625	6.43483e-06
GOTERM_BP_ALL	localization	http://niaid.abcc.ncifcrf.gov/geneReport.jsp?rowids=,148825,148304,3850,146048,38102,36213,16956,26299,147850,146503,19244,35211,12063,98682,19502,144226,27311,9314,146063,147212,36904,9257,11295,12871,27072,145037,9581,4223,147150,107087,32802,147861,14811,24912,23787,6735,18263,144179,19624,27106,20334,29157,144666,6859,31501,17429,27945,15008,12828,4428,26939,144344,9596,27689,14094,3662,13823…	282	0.1704	0.000183103
GOTERM_BP_ALL	establishment of localization	http://niaid.abcc.ncifcrf.gov/geneReport.jsp?rowids=,148304,3850,146048,38102,36213,16956,26299,147850,146503,19244,35211,12063,98682,19502,144226,27311,9314,146063,147212,36904,9257,11295,12871,27072,145037,9581,4223,147150,107087,32802,147861,14811,24912,23787,6735,18263,144179,19624,27106,20334,29157,144666,6859,31501,17429,27945,15008,12828,4428,26939,144344,9596,27689,14094,3662,13823,10739,…	280	0.1692	0.000188615
Functional Group 8	Median: 0.7360671335146581	Geo: 1.7282631569832716E-5	http://niaid.abcc.ncifcrf.gov/geneReport.jsp?rowids=,148825,148304,146048,38102,10601,36213,16956,26299,147850,19244,8711,6716,98682,19502,9004,28205,147212,18555,36904,27131,143718,11275,13327,144191,19376,145037,113355,144545,148929,145023,23787,18263,144179,27106,20334,27222,17300,26818,145241,17429,11202,15008,4622,7311,6732,144344,11928,147039,147434,13823,17134,12624,14003,31950,145574,1458…
SP_PIR_KEYWORDS	membrane	http://niaid.abcc.ncifcrf.gov/geneReport.jsp?rowids=,148825,148304,146048,38102,10601,36213,16956,26299,147850,19244,8711,6716,98682,19502,9004,28205,147212,18555,36904,27131,143718,11275,13327,144191,19376,145037,113355,144545,148929,145023,23787,18263,144179,27106,20334,27222,17300,26818,145241,17429,11202,15008,4622,7311,6732,144344,11928,147039,147434,13823,17134,12624,14003,31950,145574,1458…	278	0.168	7.51904e-18
SP_PIR_KEYWORDS	transmembrane	http://niaid.abcc.ncifcrf.gov/geneReport.jsp?rowids=,148825,148304,146048,38102,10601,36213,147850,146503,19244,8711,6716,38708,9004,28205,36904,27131,143718,11275,13327,144191,5863,19376,145037,9581,113355,144545,148929,21599,145023,107087,23787,6735,4007,16874,18263,144179,27106,20334,27222,17300,26818,145241,6859,32019,15008,4622,144344,11928,147039,147434,13823,17134,12624,14003,3920,31950,14…	259	0.1565	7.29245e-12
UP_SEQ_FEATURE	transmembrane region	http://niaid.abcc.ncifcrf.gov/geneReport.jsp?rowids=,148825,148304,146048,38102,10601,36213,147850,19244,8711,6716,9004,28205,27131,36904,143718,11275,13327,144191,19376,145037,113355,144545,148929,145023,23787,18263,144179,27106,27222,20334,17300,26818,145241,15008,4622,144344,147039,11928,147434,13823,17134,12624,14003,31950,145574,145852,34449,24450,9475,10737,10901,30213,143831,27619,12722,69…	216	0.1305	0.499943
GOTERM_CC_ALL	membrane	http://niaid.abcc.ncifcrf.gov/geneReport.jsp?rowids=,148304,146048,16956,26299,38708,98682,26643,148642,17122,7392,147212,12871,18554,14211,144191,31926,144545,147406,16874,18263,144179,144799,27106,13256,20334,17300,26818,40768,32019,23809,11202,148215,145056,4428,7311,6732,147335,9596,16288,3662,10739,37501,17134,12624,14003,13741,3920,31950,145852,37956,34449,9475,7032,10737,10901,21044,27616,…	493	0.2979	0.972191
GOTERM_CC_ALL	integral to membrane	http://niaid.abcc.ncifcrf.gov/geneReport.jsp?rowids=,148825,148304,38102,146048,10601,36213,144167,147850,19244,146503,8711,6716,38708,9004,28205,7392,36904,27131,143718,12871,11275,14211,18554,27072,13327,144191,5863,19376,145037,9581,113355,144545,148929,21599,23803,145023,107087,23787,4007,147406,6735,16874,18263,144179,144799,27106,20334,27222,18657,17300,26818,145241,144666,6859,40768,32019,…	348	0.2103	0.999939
GOTERM_CC_ALL	intrinsic to membrane	http://niaid.abcc.ncifcrf.gov/geneReport.jsp?rowids=,148825,148304,38102,146048,10601,36213,144167,147850,19244,146503,8711,6716,38708,9004,28205,7392,36904,27131,143718,12871,11275,14211,18554,27072,13327,144191,5863,19376,145037,9581,113355,144545,148929,21599,23803,145023,107087,23787,4007,147406,6735,16874,18263,144179,144799,27106,20334,27222,18657,17300,26818,145241,144666,6859,40768,32019,…	348	0.2103	0.99995
Functional Group 9	Median: 6.41906693505576E-4	Geo: 2.64077051832398E-5	http://niaid.abcc.ncifcrf.gov/geneReport.jsp?rowids=,4723,148825,146865,143852,9192,148993,28014,24678,18593,91033,147055,147850,146845,100298,148235,27057,28137,26983,16140,4312,11902,3338,148605,10096,6145,18555,147644,38130,23811,148854,143718,9138,27168,145870,8948,3191,9187,3300,17161,143787,9540,37793,39620,10627,145495,27222,9121,27105,16948,10728,12636,16260,14623,23143,17110,147437,14442…
GOTERM_BP_ALL	carboxylic acid metabolism	http://niaid.abcc.ncifcrf.gov/geneReport.jsp?rowids=,4723,148825,146865,143852,9192,148993,28014,24678,18593,91033,147055,147850,146845,100298,148235,27057,28137,26983,16140,4312,11902,3338,148605,10096,6145,18555,147644,38130,23811,148854,143718,9138,27168,145870,8948,3191,9187,3300,17161,143787,9540,37793,39620,10627,145495,27222,9121,27105,16948,10728,12636,16260,14623,23143,17110,147437,14442…	69	0.0417	2.54479e-08
GOTERM_BP_ALL	organic acid metabolism	http://niaid.abcc.ncifcrf.gov/geneReport.jsp?rowids=,4723,148825,146865,143852,9192,148993,28014,24678,18593,91033,147055,147850,146845,100298,148235,27057,28137,26983,16140,4312,11902,3338,148605,10096,6145,18555,147644,38130,23811,148854,143718,9138,27168,145870,8948,3191,9187,3300,17161,143787,9540,37793,39620,10627,145495,27222,9121,27105,16948,10728,12636,16260,14623,23143,17110,147437,14442…	69	0.0417	2.54479e-08
GOTERM_BP_ALL	nitrogen compound metabolism	http://niaid.abcc.ncifcrf.gov/geneReport.jsp?rowids=,18559,148825,39620,10627,148993,28014,18593,9121,8350,147055,27105,7801,147850,146845,10728,27100,12636,16260,27057,148235,14623,10295,26983,36825,11902,3338,10096,26587,7616,13068,144247,147148,20393,14150,27375,148854,10739,147066,8948,4746,8714,9187,3300,16272,143787,90995,9540	47	0.0284	8.22462e-05
GOTERM_BP_ALL	amine metabolism	http://niaid.abcc.ncifcrf.gov/geneReport.jsp?rowids=,18559,148825,39620,10627,148993,28014,18593,9121,147055,27105,146845,10728,27100,12636,16260,27057,148235,14623,26983,36825,11902,3338,10096,26587,7616,13068,147148,20393,14150,27375,148854,10739,147066,8948,8714,9187,3300,16272,143787,90995,9540	41	0.0248	0.00120157
GOTERM_BP_ALL	amino acid metabolism	http://niaid.abcc.ncifcrf.gov/geneReport.jsp?rowids=,148825,39620,10627,28014,148993,9121,18593,27105,147055,146845,10728,12636,16260,27057,148235,14623,26983,11902,3338,26587,10096,13068,20393,148854,147066,8948,9187,3300,143787,16272,9540	31	0.0187	0.00160607
GOTERM_BP_ALL	amino acid and derivative metabolism	http://niaid.abcc.ncifcrf.gov/geneReport.jsp?rowids=,148825,39620,10627,148993,28014,18593,9121,147055,27105,146845,10728,12636,16260,27057,148235,14623,26983,36825,11902,3338,10096,26587,7616,13068,20393,148854,10739,147066,8948,8714,9187,3300,143787,16272,9540	35	0.0211	0.00329953
Functional Group 10	Median: 4.7888965760803885E-4	Geo: 4.1006529751305695E-5	http://niaid.abcc.ncifcrf.gov/geneReport.jsp?rowids=,37212,32758,145408,144648,36815,19244,147921,5415,14456,27837,19502,146119,16168,24603,26643,7075,4563,31089,6145,10096,146063,13327,31926,43494,11323,28299,113355,18432,149178,147300,107087,9540,24912,145379,27654,36314,20123,26805,4812,37992,12604,4594,3386,12603,146450,7312,11210,14094,147402,19336,13823,10481,27395,144915,4032,32907,60121,7…
SP_PIR_KEYWORDS	nucleotide-binding	http://niaid.abcc.ncifcrf.gov/geneReport.jsp?rowids=,37212,32758,145408,144648,36815,19244,147921,5415,14456,27837,19502,146119,16168,24603,26643,7075,4563,31089,6145,10096,146063,13327,31926,43494,11323,28299,113355,18432,149178,147300,107087,9540,24912,145379,27654,36314,20123,26805,4812,37992,12604,4594,3386,12603,146450,7312,11210,14094,147402,19336,13823,10481,27395,144915,4032,32907,60121,7…	130	0.0785	1.04739e-10
SP_PIR_KEYWORDS	atp-binding	http://niaid.abcc.ncifcrf.gov/geneReport.jsp?rowids=,37212,32758,145408,144648,36815,19244,147921,5415,14456,27837,24603,16168,146119,7075,4563,31089,6145,10096,13327,31926,43494,113355,18432,149178,107087,9540,147300,145379,27654,26805,4812,37992,12604,4594,3386,12603,146450,11210,7312,14094,147402,19336,13823,10481,27395,144915,13751,145816,35345,31290,15621,8183,144687,146824,145004,27656,1270…	102	0.0616	1.05777e-08
GOTERM_MF_ALL	nucleotide binding	http://niaid.abcc.ncifcrf.gov/geneReport.jsp?rowids=,37212,32758,145408,144648,36815,19244,147921,5415,14456,5889,27837,25480,19502,146119,16168,24603,26643,146225,7075,149092,4563,17122,13776,3338,148592,31089,10096,16992,6145,7392,146063,37493,9427,34956,13327,31926,43494,11323,113355,18432,149178,145978,147300,9540,107087,24912,145379,27654,36314,20123,17740,37331,4812,149006,37992,26519,12604…	173	0.1045	0.000376162
GOTERM_MF_ALL	purine nucleotide binding	http://niaid.abcc.ncifcrf.gov/geneReport.jsp?rowids=,37212,32758,145408,144648,36815,19244,147921,5415,14456,5889,27837,25480,19502,146119,16168,24603,26643,7075,4563,17122,3338,148592,31089,10096,6145,16992,7392,146063,9427,13327,31926,43494,11323,113355,18432,149178,145978,147300,9540,107087,24912,145379,27654,36314,20123,37331,4812,149006,37992,12604,4594,3386,12603,117218,146450,26587,147402,…	154	0.0931	0.00047889
GOTERM_MF_ALL	adenyl nucleotide binding	http://niaid.abcc.ncifcrf.gov/geneReport.jsp?rowids=,37212,32758,145408,144648,36815,19244,147921,5415,14456,27837,25480,146119,24603,16168,7075,4563,17122,3338,148592,31089,6145,16992,10096,7392,9427,13327,31926,43494,113355,18432,149178,145978,147300,107087,9540,145379,27654,4812,149006,37992,12604,4594,3386,12603,146450,26587,11210,7312,14094,147402,6835,19336,13823,10481,27395,3325,27723,1449…	125	0.0755	0.0016014
GOTERM_MF_ALL	ATP binding	http://niaid.abcc.ncifcrf.gov/geneReport.jsp?rowids=,37212,32758,145408,144648,36815,19244,147921,5415,14456,27837,25480,146119,24603,16168,7075,4563,17122,3338,31089,6145,10096,7392,9427,13327,31926,43494,113355,18432,149178,145978,147300,107087,9540,145379,27654,4812,149006,37992,12604,4594,3386,12603,26587,146450,11210,7312,14094,147402,19336,13823,10481,27395,3325,27723,144915,13751,145816,35…	120	0.0725	0.00264449
UP_SEQ_FEATURE	nucleotide phosphate-binding region:ATP	http://niaid.abcc.ncifcrf.gov/geneReport.jsp?rowids=,31290,32758,8183,144648,144687,145004,19244,147921,5415,14456,27837,12709,36943,13543,7075,4563,37546,14083,5250,26651,13327,31926,43494,14974,145245,19303,113355,9613,18432,37172,6734,147300,146101,27654,26949,145495,26805,37992,12604,26977,4594,3386,6666,26283,9597,15490,146450,145234,7312,19336,149002,27395,144915,12953,148864,13751,145816,6…	59	0.0356	0.230686
Functional Group 11	Median: 0.006338200109772603	Geo: 5.197243035660145E-5	http://niaid.abcc.ncifcrf.gov/geneReport.jsp?rowids=,18559,148304,3850,59907,147564,27069,51763,16920,12063,9004,38030,18555,27131,13327,20019,144039,113355,144545,147150,90995,27948,14200,15440,147861,16546,23787,28729,17300,26818,14848,23809,27945,15008,33203,146822,147039,27689,147434,14482,19348,17134,30857,7907,4305,26471,13741,17346,145574,15261,145109,10901,4723,143831,26447,12722,9866,699…
SP_PIR_KEYWORDS	signal	http://niaid.abcc.ncifcrf.gov/geneReport.jsp?rowids=,18559,148304,3850,59907,147564,27069,51763,16920,12063,9004,38030,18555,27131,13327,20019,144039,113355,144545,147150,90995,27948,14200,15440,147861,16546,23787,28729,17300,26818,14848,23809,27945,15008,33203,146822,147039,27689,147434,14482,19348,17134,30857,7907,4305,26471,13741,17346,145574,15261,145109,10901,4723,143831,26447,12722,9866,699…	205	0.1239	5.21823e-13
SP_PIR_KEYWORDS	glycoprotein	http://niaid.abcc.ncifcrf.gov/geneReport.jsp?rowids=,148304,3850,146048,59907,27069,12063,9004,28205,38030,18555,27131,11275,144191,20019,19376,113355,144545,147150,148929,90995,16546,23787,28729,18263,20334,3806,17300,26818,145241,14848,27945,4622,33203,147039,27689,147434,14482,19348,17134,4305,12624,26471,13741,31950,17346,145574,15261,12722,9866,6994,8350,16970,148639,146922,4212,37736,15322,…	225	0.136	6.89104e-12
GOTERM_CC_ALL	extracellular space	http://niaid.abcc.ncifcrf.gov/geneReport.jsp?rowids=,148304,3850,59907,147564,38101,8711,16920,3676,9425,11010,5412,38030,147212,18555,27131,20019,113355,147150,148929,23803,145770,90995,27948,14200,147861,16546,23787,28729,3806,26818,145241,14848,23809,27945,145056,30269,3296,27689,14482,19348,17134,30857,144455,7907,4305,13741,17346,145574,145109,26447,28376,8350,37639,148953,8990,6492,39614,37…	211	0.1275	0.000510839
GOTERM_CC_ALL	extracellular region	http://niaid.abcc.ncifcrf.gov/geneReport.jsp?rowids=,148304,3850,59907,147564,38101,8711,27069,16920,3676,9425,11010,5412,38030,147212,18555,27131,20019,113355,147150,148929,23803,145770,90995,27948,14200,147861,16546,23787,28729,3806,26818,145241,14848,23809,27945,145056,30269,3296,27689,14482,19348,17134,30857,144455,7907,4305,13741,17346,145574,145109,26447,28376,8350,37639,148953,8990,6492,39…	224	0.1353	0.0063382
UP_SEQ_FEATURE	signal peptide	http://niaid.abcc.ncifcrf.gov/geneReport.jsp?rowids=,18559,148304,3850,59907,147564,27069,51763,16920,12063,9004,38030,18555,27131,13327,20019,144039,113355,144545,147150,90995,27948,14200,15440,147861,16546,23787,28729,17300,26818,14848,23809,27945,15008,33203,146822,147039,27689,147434,14482,19348,17134,30857,7907,4305,26471,13741,17346,145574,15261,145109,10901,4723,143831,26447,9866,12722,699…	202	0.1221	0.284276
UP_SEQ_FEATURE	glycosylation site:N-linked (GlcNAc...)	http://niaid.abcc.ncifcrf.gov/geneReport.jsp?rowids=,148304,3850,146048,59907,27069,12063,9004,38030,18555,27131,11275,144191,20019,19376,113355,144545,147150,148929,90995,16546,23787,28729,18263,20334,3806,17300,26818,145241,14848,27945,4622,33203,147039,27689,147434,14482,19348,17134,4305,12624,26471,13741,31950,17346,145574,15261,12722,9866,6994,8350,16970,148639,146922,4212,37736,6152,27082,1…	215	0.1299	0.312418
UP_SEQ_FEATURE	disulfide bond	http://niaid.abcc.ncifcrf.gov/geneReport.jsp?rowids=,148825,18559,148304,3850,146048,117272,59907,18891,147564,16664,27069,16990,16296,28016,16920,12063,9004,9682,29264,148592,7164,6819,38030,18555,27131,14150,15913,36936,146627,27285,144191,15914,20019,16861,144545,147150,3226,145770,27948,14200,28729,26548,23787,143993,19224,29251,3806,147070,17300,19555,14848,16973,26406,146822,34412,145340,14…	138	0.0834	0.990553
Functional Group 12	Median: 1.429109874342448E-4	Geo: 1.0144215065749815E-4	http://niaid.abcc.ncifcrf.gov/geneReport.jsp?rowids=,45318,16956,27316,12807,148953,9623,13849,36636,17429,24931,98682,36825,19282,148321,5755,12602,10876,148005,144344,27443,9314,147212,6612,18555,20393,147456,7224,143718,117477,34409,27096,13210,4004,9620,3390,22145,3191,34449,19495,29631,147848,148857,146553,146268,18819,144762,3809,28266,22792,27222,20228,10907,15412,22189,148912,9138,12871,1…
SP_PIR_KEYWORDS	iron	http://niaid.abcc.ncifcrf.gov/geneReport.jsp?rowids=,45318,16956,27316,12807,148953,9623,13849,36636,17429,24931,98682,36825,19282,148321,5755,12602,10876,148005,144344,27443,9314,147212,6612,18555,20393,147456,7224,143718,117477,34409,27096,13210,4004,9620,3390,22145,3191,34449,19495,29631,147848	41	0.0248	1.35631e-09
SP_PIR_KEYWORDS	microsome	http://niaid.abcc.ncifcrf.gov/geneReport.jsp?rowids=,148005,148857,147212,146553,12807,148953,34409,146268,18819,36636,17429,144762,98682,19495,19282,3809,148321,28266,12602,10876,22792	21	0.0127	6.81622e-08
GOTERM_CC_ALL	microsome	http://niaid.abcc.ncifcrf.gov/geneReport.jsp?rowids=,27222,12807,148953,20228,36636,13849,17429,10907,98682,19282,148321,28266,12602,10876,22792,148005,15412,148857,22189,147212,18555,148912,146553,9138,34409,146268,18819,144762,19495,3809,147848	31	0.0187	1.27306e-07
GOTERM_CC_ALL	vesicular fraction	http://niaid.abcc.ncifcrf.gov/geneReport.jsp?rowids=,27222,12807,148953,20228,36636,13849,17429,10907,98682,19282,148321,28266,12602,10876,22792,148005,15412,148857,22189,147212,18555,148912,146553,9138,34409,146268,18819,144762,19495,3809,147848	31	0.0187	2.47195e-07
SP_PIR_KEYWORDS	heme	http://niaid.abcc.ncifcrf.gov/geneReport.jsp?rowids=,16956,12807,148953,9623,36636,13849,17429,98682,19282,148321,5755,12602,10876,148005,147212,6612,18555,12871,34409,27096,9620,22145,34449,19495,29631,147848	26	0.0157	6.98698e-07
SP_PIR_KEYWORDS	monooxygenase	http://niaid.abcc.ncifcrf.gov/geneReport.jsp?rowids=,148005,6612,147212,10960,16956,148953,34409,27096,13849,36636,9620,17429,22145,98682,8714,19495,19282,29631,148321,147848,10876,12602	22	0.0133	1.50662e-06
GOTERM_CC_ALL	cell fraction	http://niaid.abcc.ncifcrf.gov/geneReport.jsp?rowids=,146865,15064,148953,147850,20228,146922,14529,98682,26643,9682,15509,19282,28266,148005,148857,15412,147212,18555,12871,148912,11275,9138,34409,146644,9187,17161,19495,8851,3809,17072,24912,28123,27222,12807,147786,148263,36636,13849,31501,17429,10907,16173,148321,12602,10876,14880,22792,22189,17707,16639,16288,37501,146553,143642,146268,146813…	62	0.0375	3.02987e-06
GOTERM_CC_ALL	membrane fraction	http://niaid.abcc.ncifcrf.gov/geneReport.jsp?rowids=,15064,148953,147850,20228,146922,14529,98682,26643,9682,15509,19282,28266,148857,15412,148005,147212,18555,148912,12871,11275,9138,34409,146644,19495,8851,3809,17072,24912,28123,27222,12807,147786,148263,36636,13849,31501,17429,10907,16173,148321,12602,10876,22792,22189,17707,16639,16288,146553,37501,146268,146813,15428,18819,144762,7032,16272,…	57	0.0344	3.23619e-06
GOTERM_MF_ALL	iron ion binding	http://niaid.abcc.ncifcrf.gov/geneReport.jsp?rowids=,45318,16956,27316,12807,148953,9623,13849,36636,14740,17429,24931,98682,36825,19282,148321,5755,12602,10876,148005,144344,27443,9314,147212,18555,20393,147456,7224,143718,12871,145484,117477,34409,27096,13210,4004,9620,3390,22145,3191,34449,19495,29631,147848	43	0.026	3.46434e-06
INTERPRO_NAME	IPR002401:E-class P450, group I	http://niaid.abcc.ncifcrf.gov/geneReport.jsp?rowids=,148005,147212,16956,34409,27096,13849,36636,9620,17429,22145,98682,19495,19282,29631,148321,147848,12602,10876	18	0.0109	5.65467e-05
INTERPRO_NAME	IPR001128:Cytochrome P450	http://niaid.abcc.ncifcrf.gov/geneReport.jsp?rowids=,148005,6612,147212,16956,148953,34409,27096,13849,36636,9620,17429,22145,98682,19495,19282,29631,148321,147848,12602,10876	20	0.0121	9.60641e-05
UP_SEQ_FEATURE	metal ion-binding site:Iron (heme axial ligand)	http://niaid.abcc.ncifcrf.gov/geneReport.jsp?rowids=,148005,147212,18555,12807,148953,34409,27096,9623,17429,22145,98682,34449,19495,19282,148321,5755,12602,10876	18	0.0109	0.000142911
GOTERM_MF_ALL	monooxygenase activity	http://niaid.abcc.ncifcrf.gov/geneReport.jsp?rowids=,148005,6612,147212,10960,16956,148953,34409,27096,13849,36636,9620,17429,22145,98682,8714,19495,19282,29631,148321,147848,10876,36009,12602	23	0.0139	0.000293305
KEGG_PATHWAY	MMU00590:ARACHIDONIC ACID METABOLISM	http://niaid.abcc.ncifcrf.gov/geneReport.jsp?rowids=,148857,147212,18555,147644,26447,27154,16956,37417,34409,26861,13849,36636,22145,19282,148707,148321,147848,12602	18	0.0109	0.00231933
PIR_SUPERFAMILY_NAME	SF000045:human cytochrome P450 CYP2D6	http://niaid.abcc.ncifcrf.gov/geneReport.jsp?rowids=,148005,13849,147212,16956,29631,34409,27096,148321,147848,12602	10	0.006	0.00315103
INTERPRO_NAME	IPR008068:E-class P450, CYP2B	http://niaid.abcc.ncifcrf.gov/geneReport.jsp?rowids=,13849,147212,34409,148321,12602	5	0.003	0.00348013
GOTERM_MF_ALL	tetrapyrrole binding	http://niaid.abcc.ncifcrf.gov/geneReport.jsp?rowids=,148005,147212,16956,12722,26476,148953,34409,27096,14942,36636,9620,17429,98682,145650,19495,19282,29631,148321,37206,12602,10876	21	0.0127	0.00492785
GOTERM_MF_ALL	heme binding	http://niaid.abcc.ncifcrf.gov/geneReport.jsp?rowids=,148005,147212,16956,12722,26476,148953,34409,27096,14942,36636,9620,17429,98682,145650,19495,19282,29631,148321,37206,12602,10876	21	0.0127	0.00492785
GOTERM_MF_ALL	unspecific monooxygenase activity	http://niaid.abcc.ncifcrf.gov/geneReport.jsp?rowids=,17429,147212,16956,19495,34409,148321,12602	7	0.0042	0.013366
KEGG_PATHWAY	MMU00591:LINOLEIC ACID METABOLISM	http://niaid.abcc.ncifcrf.gov/geneReport.jsp?rowids=,13849,17429,147212,98682,16956,27154,16643,19495,148321,148707,147848	11	0.0066	0.0216301
SP_PIR_KEYWORDS	electron transfer	http://niaid.abcc.ncifcrf.gov/geneReport.jsp?rowids=,98682,19495,34409,27096,12602	5	0.003	0.074685
SP_PIR_KEYWORDS	chromoprotein	http://niaid.abcc.ncifcrf.gov/geneReport.jsp?rowids=,147212,98682,19495,34409,27096,12602	6	0.0036	0.134712
SP_PIR_KEYWORDS	metalloprotein	http://niaid.abcc.ncifcrf.gov/geneReport.jsp?rowids=,147212,98682,19495,34409,27096,12602	6	0.0036	0.326651
Functional Group 13	Median: 0.0034162540982877075	Geo: 3.1724644737507555E-4	http://niaid.abcc.ncifcrf.gov/geneReport.jsp?rowids=,6145,6612,143928,18555,147644,27061,147456,145495,148912,27222,143718,146543,100298,27932,37172,6734,4622,3845,145978,148605,146865,4723,143852,38130,23811,16948,147850,24681,27168,28137,145870,23143,144386,147437,37793,16140,10876
SP_PIR_KEYWORDS	lipid synthesis	http://niaid.abcc.ncifcrf.gov/geneReport.jsp?rowids=,6145,6612,143928,18555,147644,27061,147456,145495,148912,27222,143718,146543,100298,27932,37172,6734,4622,3845,145978,148605	20	0.0121	9.86474e-10
SP_PIR_KEYWORDS	fatty acid biosynthesis	http://niaid.abcc.ncifcrf.gov/geneReport.jsp?rowids=,100298,18555,147644,145495,143718,27222,3845,148605	8	0.0048	0.000852738
GOTERM_BP_ALL	fatty acid metabolism	http://niaid.abcc.ncifcrf.gov/geneReport.jsp?rowids=,146865,4723,143852,18555,147644,38130,23811,145495,143718,27222,16948,147850,24681,27168,100298,28137,145870,23143,144386,147437,3845,148605,37793	23	0.0139	0.00206304
GOTERM_BP_ALL	carboxylic acid biosynthesis	http://niaid.abcc.ncifcrf.gov/geneReport.jsp?rowids=,100298,18555,147644,38130,23143,145495,16140,143718,27222,3845,10876,148605	12	0.0073	0.00476946
GOTERM_BP_ALL	organic acid biosynthesis	http://niaid.abcc.ncifcrf.gov/geneReport.jsp?rowids=,100298,18555,147644,38130,23143,145495,16140,143718,27222,3845,10876,148605	12	0.0073	0.00476946
GOTERM_BP_ALL	fatty acid biosynthesis	http://niaid.abcc.ncifcrf.gov/geneReport.jsp?rowids=,100298,18555,147644,38130,23143,145495,143718,27222,3845,148605	10	0.006	0.0258245
Functional Group 14	Median: 2.2816548235212792E-4	Geo: 4.7392281931714586E-4	http://niaid.abcc.ncifcrf.gov/geneReport.jsp?rowids=,148868,146486,3348,145241,16664,4212,148612,9017,22974,146892,36841,28205,34412,39223,27375,21347,146553,144191,146268,144007,31950,19102,27051,42158,27362,9195,3809,27311,17166,27316,12807,7997,146220,147269,34462,16271,27612,28026,26763,7224,12345,37169,16140,9425,4622,145146,14974,141906,15490
SP_PIR_KEYWORDS	glycosyltransferase	http://niaid.abcc.ncifcrf.gov/geneReport.jsp?rowids=,148868,146486,3348,145241,16664,4212,148612,9017,22974,146892,36841,28205,34412,39223,27375,21347,146553,144191,146268,144007,31950,19102,27051,42158,27362,9195,3809	27	0.0163	8.3287e-06
PIR_SUPERFAMILY_NAME	SF005678:glucuronosyltransferase	http://niaid.abcc.ncifcrf.gov/geneReport.jsp?rowids=,144007,19102,146553,27051,27362,3348,146268,22974,3809	9	0.0054	1.3825e-05
KEGG_PATHWAY	MMU00040:PENTOSE AND GLUCURONATE INTERCONVERSIONS	http://niaid.abcc.ncifcrf.gov/geneReport.jsp?rowids=,27311,144007,146553,17166,27051,27362,3348,146268,22974,3809	10	0.006	3.5316e-05
INTERPRO_NAME	IPR002213:UDP-glucuronosyl/UDP-glucosyltransferase	http://niaid.abcc.ncifcrf.gov/geneReport.jsp?rowids=,144007,19102,146553,27051,27362,3348,146268,22974,3809	9	0.0054	4.93727e-05
KEGG_PATHWAY	MMU00860:PORPHYRIN AND CHLOROPHYLL METABOLISM	http://niaid.abcc.ncifcrf.gov/geneReport.jsp?rowids=,144007,146553,27316,12807,27051,7997,27362,3348,146268,22974,3809,146220	12	0.0073	0.000159038
GOTERM_MF_ALL	transferase activity, transferring glycosyl groups	http://niaid.abcc.ncifcrf.gov/geneReport.jsp?rowids=,148868,146486,3348,145241,16664,4212,148612,9017,147269,22974,146892,28205,36841,34462,34412,16271,39223,27375,21347,27612,146553,28026,144191,146268,31950,144007,19102,27051,42158,27362,26763,9195,3809	33	0.0199	0.000228165
KEGG_PATHWAY	MMU00150:ANDROGEN AND ESTROGEN METABOLISM	http://niaid.abcc.ncifcrf.gov/geneReport.jsp?rowids=,7224,12345,146553,146268,3348,37169,144007,16140,27051,9425,4622,27362,22974,3809	14	0.0085	0.00029109
KEGG_PATHWAY	MMU00500:STARCH AND SUCROSE METABOLISM	http://niaid.abcc.ncifcrf.gov/geneReport.jsp?rowids=,27311,146553,146486,145146,146268,3348,14974,144007,141906,27051,22974,27362,3809,15490	14	0.0085	0.00724502
GOTERM_MF_ALL	transferase activity, transferring hexosyl groups	http://niaid.abcc.ncifcrf.gov/geneReport.jsp?rowids=,34412,27375,21347,27612,146553,146486,3348,144191,146268,145241,4212,144007,147269,42158,27051,27362,22974,9195,3809,34462	20	0.0121	0.00964305
GOTERM_MF_ALL	UDP-glycosyltransferase activity	http://niaid.abcc.ncifcrf.gov/geneReport.jsp?rowids=,34412,27375,21347,146553,144191,146268,145241,4212,144007,42158,9195,3809,34462	13	0.0079	0.0204931
GOTERM_MF_ALL	glucuronosyltransferase activity	http://niaid.abcc.ncifcrf.gov/geneReport.jsp?rowids=,144007,146553,146268,3809	4	0.0024	0.0892164
Functional Group 15	Median: 0.002831434498559943	Geo: 0.0011975059155044498	http://niaid.abcc.ncifcrf.gov/geneReport.jsp?rowids=,15255,37132,146543,16948,24681,27168,14003,28137,36032,27404,147437,37172,13776,12617
SP_PIR_KEYWORDS	peroxisome	http://niaid.abcc.ncifcrf.gov/geneReport.jsp?rowids=,15255,37132,146543,16948,24681,27168,14003,28137,36032,27404,147437,37172,13776	13	0.0079	0.0002142
GOTERM_CC_ALL	microbody	http://niaid.abcc.ncifcrf.gov/geneReport.jsp?rowids=,15255,37132,146543,16948,24681,27168,14003,28137,36032,27404,147437,37172,13776,12617	14	0.0085	0.00283143
GOTERM_CC_ALL	peroxisome	http://niaid.abcc.ncifcrf.gov/geneReport.jsp?rowids=,15255,37132,146543,16948,24681,27168,14003,28137,36032,27404,147437,37172,13776,12617	14	0.0085	0.00283143
Functional Group 16	Median: 0.004139584516059901	Geo: 0.00179438949124684	http://niaid.abcc.ncifcrf.gov/geneReport.jsp?rowids=,26507,13068,7312,20393,17750,148854,18593,147055,5538,146845,27100,36024,148043,27457,3300,144429,37726,32802,9163,16260,39620,148993,9121,147066,3338
GOTERM_BP_ALL	sulfur metabolism	http://niaid.abcc.ncifcrf.gov/geneReport.jsp?rowids=,26507,13068,7312,20393,17750,148854,18593,147055,5538,146845,27100,36024,148043,27457,3300,144429,37726,32802,9163	19	0.0115	9.07055e-07
GOTERM_BP_ALL	sulfur amino acid metabolism	http://niaid.abcc.ncifcrf.gov/geneReport.jsp?rowids=,13068,20393,148854,18593,3300,147055,146845	7	0.0042	0.000552721
GOTERM_BP_ALL	amino acid biosynthesis	http://niaid.abcc.ncifcrf.gov/geneReport.jsp?rowids=,16260,39620,148993,148854,18593,9121,3300,147066,147055,3338,146845	11	0.0066	0.00152576
GOTERM_BP_ALL	aspartate family amino acid biosynthesis	http://niaid.abcc.ncifcrf.gov/geneReport.jsp?rowids=,16260,148993,3300,147066,3338,146845	6	0.0036	0.00201918
GOTERM_BP_ALL	aspartate family amino acid metabolism	http://niaid.abcc.ncifcrf.gov/geneReport.jsp?rowids=,16260,148993,3300,147066,3338,146845	6	0.0036	0.00413958
GOTERM_BP_ALL	sulfur compound biosynthesis	http://niaid.abcc.ncifcrf.gov/geneReport.jsp?rowids=,36024,148043,148854,18593,3300,147055,146845,27100	8	0.0048	0.00537796
GOTERM_BP_ALL	sulfur amino acid biosynthesis	http://niaid.abcc.ncifcrf.gov/geneReport.jsp?rowids=,148854,18593,3300,147055,146845	5	0.003	0.0103794
GOTERM_BP_ALL	nitrogen compound biosynthesis	http://niaid.abcc.ncifcrf.gov/geneReport.jsp?rowids=,16260,39620,148993,148854,18593,9121,3300,147066,147055,3338,146845	11	0.0066	0.0232461
GOTERM_BP_ALL	amine biosynthesis	http://niaid.abcc.ncifcrf.gov/geneReport.jsp?rowids=,16260,39620,148993,148854,18593,9121,3300,147066,147055,3338,146845	11	0.0066	0.0232461
Functional Group 17	Median: 0.013944411507993828	Geo: 0.0019312518222535417	http://niaid.abcc.ncifcrf.gov/geneReport.jsp?rowids=,3850,23835,16956,7131,16277,27591,4217,18211,24678,91033,21535,18891,148555,19244,147921,26298,27069,27837,9058,98682,34677,146225,148166,148005,9314,147212,18555,19893,37720,16653,13327,27377,20019,148496,11503,18432,17802,3226,145091,26548,11925,17740,45318,12807,27742,144234,145805,3641,26583,143978,37295,36636,37717,40768,17429,12803,147601…
SP_PIR_KEYWORDS	metal-binding	http://niaid.abcc.ncifcrf.gov/geneReport.jsp?rowids=,3850,23835,16956,7131,16277,27591,4217,18211,24678,91033,21535,18891,148555,19244,147921,26298,27069,27837,9058,98682,34677,146225,148166,148005,9314,147212,18555,19893,37720,16653,13327,27377,20019,148496,11503,18432,17802,3226,145091,26548,11925,17740,45318,12807,27742,144234,145805,3641,26583,143978,37295,36636,37717,40768,17429,12803,147601…	171	0.1033	4.00039e-09
SP_PIR_KEYWORDS	zinc	http://niaid.abcc.ncifcrf.gov/geneReport.jsp?rowids=,3850,23835,7131,16277,4217,18211,24678,21535,18891,149020,148555,3483,19244,147921,27069,26298,27837,9058,146225,148166,19893,16653,37720,27377,20019,11503,17802,145091,17740,27742,144234,145805,26583,3641,143978,37295,37717,40768,12803,147601,4172,38199,28858,149248,4561,14258,23840,10503,26699,9604,3978,5505,3188,26384,30250,146121,12580,1491…	115	0.0695	0.000588024
GOTERM_MF_ALL	transition metal ion binding	http://niaid.abcc.ncifcrf.gov/geneReport.jsp?rowids=,3850,23835,16956,7131,16277,4217,18211,24678,18891,8588,149020,3483,148555,19244,147921,26298,27069,24931,27837,9058,98682,25416,146225,148166,148005,6145,9314,30254,147212,18555,147456,7224,143718,19893,12871,37720,16653,13327,27377,20019,148496,11503,17802,90995,147213,145091,17035,11925,37139,17740,45318,12807,27742,144234,145805,3641,26583,…	188	0.1136	0.0028377
SP_PIR_KEYWORDS	zinc-finger	http://niaid.abcc.ncifcrf.gov/geneReport.jsp?rowids=,23835,7131,16277,30250,26384,4217,18211,12580,146121,21535,149169,148555,26298,27837,9058,145650,13543,6438,146225,16559,8023,17565,19893,37720,16653,27377,3240,5830,6235,11503,17802,146042,6135,4141,26763,8256,9184,145091,25737,148518,7242,17740,7167,145333,13957,22093,43695,8598,27742,144234,145805,27703,3641,26583,143978,26977,37295,37717,40…	88	0.0532	0.00768111
GOTERM_MF_ALL	metal ion binding	http://niaid.abcc.ncifcrf.gov/geneReport.jsp?rowids=,148304,3850,16956,7131,4217,18211,91033,144648,148555,146503,19244,24649,147921,27069,26298,24931,27837,98682,34677,146225,148166,38030,6145,30254,9314,147212,18555,9427,7224,12871,143718,37720,13327,27377,20019,148496,11503,18432,147213,90995,11925,18263,45318,4812,144234,145805,26583,143978,37717,40768,31501,17429,147601,38199,6623,6732,14434…	264	0.1595	0.0202077
GOTERM_MF_ALL	ion binding	http://niaid.abcc.ncifcrf.gov/geneReport.jsp?rowids=,148304,3850,16956,7131,4217,18211,91033,144648,148555,146503,19244,24649,147921,27069,26298,24931,27837,98682,34677,146225,148166,38030,6145,30254,9314,147212,18555,9427,7224,12871,143718,37720,13327,27377,20019,148496,11503,18432,147213,90995,11925,18263,45318,4812,144234,145805,26583,143978,37717,40768,31501,17429,147601,38199,6623,6732,14434…	264	0.1595	0.0202077
GOTERM_MF_ALL	cation binding	http://niaid.abcc.ncifcrf.gov/geneReport.jsp?rowids=,148304,3850,16956,7131,4217,18211,148555,146503,19244,24649,147921,27069,26298,24931,27837,98682,146225,148166,38030,6145,30254,9314,147212,18555,9427,7224,12871,143718,37720,13327,27377,20019,148496,11503,147213,90995,11925,18263,45318,4812,144234,145805,26583,143978,37717,40768,31501,17429,147601,38199,6623,6732,144344,26239,4004,34449,26699,…	245	0.148	0.0261391
GOTERM_MF_ALL	zinc ion binding	http://niaid.abcc.ncifcrf.gov/geneReport.jsp?rowids=,3850,23835,7131,16277,4217,18211,24678,18891,149020,8588,3483,148555,19244,147921,27069,26298,27837,9058,25416,146225,148166,19893,16653,37720,27377,20019,11503,17802,147213,145091,17035,37139,17740,27742,144234,145805,26583,3641,143978,37295,37717,40768,37983,31501,12803,147601,27119,38199,149248,4561,26239,7768,14258,23840,10503,26699,9604,32…	130	0.0785	0.353589
Functional Group 18	Median: 0.0030158975474073764	Geo: 0.0022623915769142216	http://niaid.abcc.ncifcrf.gov/geneReport.jsp?rowids=,3886,26447,59907,27285,4305,148056,26471,12063,16973,147150,21921,18674,15032,26257,16784,43803,147861,5270,45488,148095,17095,10309,37971
SP_PIR_KEYWORDS	plasma	http://niaid.abcc.ncifcrf.gov/geneReport.jsp?rowids=,3886,26447,59907,27285,4305,148056,26471,12063,16973,147150,21921,18674,15032,26257,16784,43803,147861	17	0.0103	4.33977e-05
SP_PIR_KEYWORDS	acute phase	http://niaid.abcc.ncifcrf.gov/geneReport.jsp?rowids=,3886,12063,5270,16973,147150,15032,18674,21921	8	0.0048	0.000241312
GOTERM_BP_ALL	acute-phase response	http://niaid.abcc.ncifcrf.gov/geneReport.jsp?rowids=,3886,12063,5270,16973,147150,15032,18674,21921,45488	9	0.0054	0.000526592
SP_PIR_KEYWORDS	amyloid	http://niaid.abcc.ncifcrf.gov/geneReport.jsp?rowids=,3886,148095,15032,18674,21921	5	0.003	0.000954355
SMART_NAME	SM00197:SAA	http://niaid.abcc.ncifcrf.gov/geneReport.jsp?rowids=,3886,15032,18674,21921	4	0.0024	0.00286471
PIR_SUPERFAMILY_NAME	SF002472:amyloid protein	http://niaid.abcc.ncifcrf.gov/geneReport.jsp?rowids=,3886,15032,18674,21921	4	0.0024	0.00316708
INTERPRO_NAME	IPR000096:Serum amyloid A protein	http://niaid.abcc.ncifcrf.gov/geneReport.jsp?rowids=,3886,15032,18674,21921	4	0.0024	0.00430227
GOTERM_MF_ALL	amyloid protein	http://niaid.abcc.ncifcrf.gov/geneReport.jsp?rowids=,3886,148095,18674,21921	4	0.0024	0.0105631
SP_PIR_KEYWORDS	hdl	http://niaid.abcc.ncifcrf.gov/geneReport.jsp?rowids=,3886,15032,18674,21921	4	0.0024	0.0393359
GOTERM_MF_ALL	lipid transporter activity	http://niaid.abcc.ncifcrf.gov/geneReport.jsp?rowids=,3886,17095,10309,37971,15032,18674,21921,147861	8	0.0048	0.0411556
Functional Group 19	Median: 0.0017024407612550247	Geo: 0.0024435289294072963	http://niaid.abcc.ncifcrf.gov/geneReport.jsp?rowids=,13068,20393,148854,18593,3300,147055,146845,8948,28014
GOTERM_BP_ALL	sulfur amino acid metabolism	http://niaid.abcc.ncifcrf.gov/geneReport.jsp?rowids=,13068,20393,148854,18593,3300,147055,146845	7	0.0042	0.000552721
GOTERM_BP_ALL	cysteine metabolism	http://niaid.abcc.ncifcrf.gov/geneReport.jsp?rowids=,13068,20393,18593,147055	4	0.0024	0.00170244
GOTERM_BP_ALL	serine family amino acid metabolism	http://niaid.abcc.ncifcrf.gov/geneReport.jsp?rowids=,13068,20393,8948,28014,18593,147055	6	0.0036	0.0155051
Functional Group 20	Median: 0.006629821372291641	Geo: 0.004572923015949733	http://niaid.abcc.ncifcrf.gov/geneReport.jsp?rowids=,148304,143924,3956,146048,3662,117272,15122,29157,7145,26855,21345,27726,28337,37289,148786,22093,16574,147850,38159,146079,16973,29264,24912,144179,27106,144226,10121,9257,14508,15428,146644,146198,145852,28369,6135,148407,3912,17072
SP_PIR_KEYWORDS	endocytosis	http://niaid.abcc.ncifcrf.gov/geneReport.jsp?rowids=,148304,143924,3956,146048,3662,117272,15122,29157,7145,26855,21345,27726,28337	13	0.0079	0.000571224
GOTERM_BP_ALL	endocytosis	http://niaid.abcc.ncifcrf.gov/geneReport.jsp?rowids=,148304,143924,3956,146048,3662,37289,117272,148786,22093,15122,16574,147850,29157,38159,146079,7145,26855,21345,27726,16973,29264,28337	22	0.0133	0.00662982
GOTERM_BP_ALL	vesicle-mediated transport	http://niaid.abcc.ncifcrf.gov/geneReport.jsp?rowids=,148304,24912,3956,146048,144179,117272,27106,148786,22093,147850,29157,146079,26855,21345,16973,144226,10121,29264,143924,3662,37289,9257,15122,16574,38159,14508,15428,7145,27726,146644,146198,145852,28369,6135,148407,3912,17072,28337	38	0.023	0.0252507
Functional Group 21	Median: 0.015663803787683166	Geo: 0.005055119484507023	http://niaid.abcc.ncifcrf.gov/geneReport.jsp?rowids=,24912,36314,144179,14838,13320,27100,16664,10393,144736,145017,4212,51763,19502,17082,16989,148642,4743,34412,146063,147644,12698,39223,14083,27375,21347,144191,4009,14508,7145,32907,7097,146198,145852,37042,3357,7032,148095,144384,144226,37798,14942,27726,149178,7330,14623,45378,3662,7768,32779,148707
SP_PIR_KEYWORDS	golgi stack	http://niaid.abcc.ncifcrf.gov/geneReport.jsp?rowids=,24912,36314,144179,14838,13320,27100,16664,10393,144736,145017,4212,51763,19502,17082,16989,148642,4743,34412,146063,147644,12698,39223,14083,27375,21347,144191,4009,14508,7145,32907,7097,146198,145852,37042,3357,7032	36	0.0218	0.000209963
GOTERM_CC_ALL	Golgi apparatus	http://niaid.abcc.ncifcrf.gov/geneReport.jsp?rowids=,27100,16664,51763,4212,148095,144384,144226,17082,19502,148642,37798,146063,147644,14083,39223,12698,144191,14942,14508,27726,149178,24912,144179,36314,14838,13320,7330,10393,144736,145017,14623,16989,4743,34412,45378,3662,27375,21347,7768,4009,7145,7097,145852,146198,37042,32779,3357,7032,148707	49	0.0296	0.0156638
GOTERM_CC_ALL	Golgi stack	http://niaid.abcc.ncifcrf.gov/geneReport.jsp?rowids=,24912,36314,144179,14838,13320,27100,16664,10393,144736,145017,4212,51763,17082,19502,16989,148642,4743,34412,146063,147644,12698,39223,14083,27375,21347,144191,4009,14508,7145,7097,146198,145852,37042,3357,7032	35	0.0211	0.0392785
Functional Group 22	Median: 0.003991843014625871	Geo: 0.005970190500544622	http://niaid.abcc.ncifcrf.gov/geneReport.jsp?rowids=,37169,27659,145340,143928,147148,147644,26759,19470,12345,30857,5425,145523,27658,7860,22492,11191,145109,24237,37027
GOTERM_MF_ALL	intramolecular oxidoreductase activity	http://niaid.abcc.ncifcrf.gov/geneReport.jsp?rowids=,37169,27659,145340,143928,147148,147644,26759,19470,12345,30857,5425	11	0.0066	0.00229574
SP_PIR_KEYWORDS	isomerase	http://niaid.abcc.ncifcrf.gov/geneReport.jsp?rowids=,145340,147644,147148,145523,19470,12345,30857,27658,7860,37169,22492,26759,11191,145109,24237,5425	16	0.0097	0.00399184
GOTERM_MF_ALL	isomerase activity	http://niaid.abcc.ncifcrf.gov/geneReport.jsp?rowids=,145340,143928,147644,147148,37027,145523,19470,12345,30857,27658,7860,27659,37169,22492,11191,26759,145109,24237,5425	19	0.0115	0.0232203
Functional Group 23	Median: 0.002450796184511808	Geo: 0.006586331786230358	http://niaid.abcc.ncifcrf.gov/geneReport.jsp?rowids=,6612,26437,34416,37044,18922,11027,147088,8990,146845,145286,18573,3641,20224,147046,20130,10729,9425,10739,100298,14623,8948,28002,14978,11449
SP_PIR_KEYWORDS	methyltransferase	http://niaid.abcc.ncifcrf.gov/geneReport.jsp?rowids=,6612,26437,34416,37044,18922,11027,147088,8990,146845,145286,18573,3641,20224,147046,20130,10729,9425	17	0.0103	0.000995125
GOTERM_MF_ALL	transferase activity, transferring one-carbon groups	http://niaid.abcc.ncifcrf.gov/geneReport.jsp?rowids=,6612,26437,34416,37044,18922,11027,10739,147088,8990,146845,145286,3641,18573,100298,20224,14623,8948,28002,14978,147046,20130,10729,9425,11449	24	0.0145	0.00140299
GOTERM_MF_ALL	methyltransferase activity	http://niaid.abcc.ncifcrf.gov/geneReport.jsp?rowids=,6612,26437,34416,37044,18922,11027,147088,8990,146845,145286,3641,18573,100298,20224,14623,8948,28002,14978,147046,20130,10729,9425,11449	23	0.0139	0.0024508
GOTERM_MF_ALL	S-adenosylmethionine-dependent methyltransferase activity	http://niaid.abcc.ncifcrf.gov/geneReport.jsp?rowids=,11027,147088,18573,3641,145286,146845,100298,20224,14978,20130,10729,9425,11449	13	0.0079	0.0261411
INTERPRO_NAME	IPR000051:SAM (and some other nucleotide) binding motif	http://niaid.abcc.ncifcrf.gov/geneReport.jsp?rowids=,100298,34416,14978,11027,20130,10729,9425,18573	8	0.0048	0.138565
Functional Group 24	Median: 0.005237819471899167	Geo: 0.006791573375810313	http://niaid.abcc.ncifcrf.gov/geneReport.jsp?rowids=,29466,3850,23835,15621,145408,146550,148786,12644,8588,33621,38144,16990,25480,10751,29264,16559,14999,15436,8593,5250,43494,14974,5647,3995,7803,45383,13626,15980,17007,37806,19343,27870,26818,7330,4594,37717,40768,27869,26406,4156,27568,21229,5454,15573,37186,26587,145234,144000,28970,27689,8248,19348,3325,9492,30857,4004,36930,31978,32840,61…
GOTERM_BP_ALL	death	http://niaid.abcc.ncifcrf.gov/geneReport.jsp?rowids=,29466,3850,23835,15621,145408,146550,148786,12644,8588,33621,38144,16990,25480,10751,29264,16559,14999,15436,8593,5250,43494,14974,5647,3995,7803,45383,13626,15980,17007,37806,19343,27870,26818,7330,4594,37717,40768,27869,26406,4156,27568,21229,5454,15573,37186,26587,145234,144000,28970,27689,8248,19348,3325,9492,30857,4004,36930,31978,32840,61…	61	0.0369	0.00289216
GOTERM_BP_ALL	programmed cell death	http://niaid.abcc.ncifcrf.gov/geneReport.jsp?rowids=,29466,3850,23835,15621,145408,146550,148786,8588,33621,16990,25480,10751,29264,16559,14999,15436,5250,43494,14974,5647,3995,7803,45383,13626,15980,17007,37806,19343,27870,7330,4594,37717,40768,27869,26406,4156,27568,21229,5454,15573,37186,26587,28970,145234,144000,27689,8248,19348,3325,9492,30857,4004,36930,31978,32840,6156,36853	57	0.0344	0.00435295
GOTERM_BP_ALL	apoptosis	http://niaid.abcc.ncifcrf.gov/geneReport.jsp?rowids=,29466,3850,23835,15621,145408,146550,148786,8588,33621,16990,25480,10751,29264,16559,14999,15436,5250,43494,14974,5647,3995,7803,45383,13626,15980,17007,37806,19343,27870,7330,37717,40768,27869,26406,4156,27568,21229,5454,15573,37186,26587,28970,145234,144000,27689,8248,19348,3325,9492,30857,4004,36930,31978,32840,6156,36853	56	0.0338	0.00458056
GOTERM_BP_ALL	cell death	http://niaid.abcc.ncifcrf.gov/geneReport.jsp?rowids=,29466,3850,23835,15621,145408,146550,148786,12644,8588,33621,16990,25480,10751,29264,16559,14999,15436,8593,5250,43494,14974,5647,3995,7803,45383,13626,15980,17007,37806,19343,27870,7330,4594,37717,40768,27869,26406,4156,27568,21229,5454,15573,37186,26587,28970,145234,144000,27689,8248,19348,3325,9492,30857,4004,36930,31978,32840,6156,36853	59	0.0356	0.00523782
SP_PIR_KEYWORDS	apoptosis	http://niaid.abcc.ncifcrf.gov/geneReport.jsp?rowids=,37806,29466,23835,144000,28970,15436,19348,5250,27870,5647,4004,16990,36930,31978,27869,32840,3995,26406,4156,27568,21229	21	0.0127	0.00897959
GOTERM_BP_ALL	regulation of programmed cell death	http://niaid.abcc.ncifcrf.gov/geneReport.jsp?rowids=,37806,19343,3850,23835,15621,146550,7330,33621,4594,37717,40768,25480,10751,26406,29264,27568,21229,15573,16559,26587,37186,14999,145234,28970,27689,15436,8248,5250,30857,9492,43494,14974,31978,3995,36853,6156,7803,13626	38	0.023	0.0140903
GOTERM_BP_ALL	regulation of apoptosis	http://niaid.abcc.ncifcrf.gov/geneReport.jsp?rowids=,37806,19343,3850,23835,15621,146550,7330,33621,37717,40768,25480,10751,26406,29264,27568,21229,15573,16559,26587,37186,14999,145234,28970,27689,15436,8248,5250,30857,9492,43494,14974,31978,3995,36853,6156,7803,13626	37	0.0224	0.0174398
Functional Group 25	Median: 0.01831104323073269	Geo: 0.009609780967191246	http://niaid.abcc.ncifcrf.gov/geneReport.jsp?rowids=,36213,9623,16664,26857,146503,147269,148642,145071,28266,28205,16992,15412,6145,36904,12698,38130,39223,148912,27072,19695,31926,19376,148636,13503,145037,9581,26410,32650,19102,32802,37793,6735,144179,29251,12345,27316,9121,13320,22093,16948,147786,16649,6859,17614,19679,16989,144344,6294,9596,10960,21347,146553,146268,5671,7145,14003,144762,1…
GOTERM_CC_ALL	organelle membrane	http://niaid.abcc.ncifcrf.gov/geneReport.jsp?rowids=,36213,9623,16664,26857,146503,147269,148642,145071,28266,28205,16992,15412,6145,36904,12698,38130,39223,148912,27072,19695,31926,19376,148636,13503,145037,9581,26410,32650,19102,32802,37793,6735,144179,29251,12345,27316,9121,13320,22093,16948,147786,16649,6859,17614,19679,16989,144344,6294,9596,10960,21347,146553,146268,5671,7145,14003,144762,1…	62	0.0375	0.000608084
GOTERM_CC_ALL	mitochondrion	http://niaid.abcc.ncifcrf.gov/geneReport.jsp?rowids=,10601,36213,9192,28014,24678,6994,11297,91033,9623,148768,146503,144226,24603,35369,5412,10096,16992,6145,36904,15255,18956,42172,4377,31926,27096,148982,148636,145037,27168,19662,9581,14239,145870,8948,3191,26410,19102,7803,145770,147300,32802,37793,27629,22956,6735,6906,146765,27316,12345,9121,16948,7929,7250,27870,147585,13253,7330,18245,685…	89	0.0538	0.00190008
GOTERM_CC_ALL	organelle inner membrane	http://niaid.abcc.ncifcrf.gov/geneReport.jsp?rowids=,6735,36213,12345,27316,9121,9623,146503,16649,6859,17614,19679,144344,6145,16992,6294,9596,36904,10960,146553,31926,146268,5671,148636,13503,145037,9581,144762,26410,19102,144981,32802,9120,37793	33	0.0199	0.00885519
GOTERM_CC_ALL	mitochondrial inner membrane	http://niaid.abcc.ncifcrf.gov/geneReport.jsp?rowids=,6735,36213,12345,27316,9121,9623,146503,6859,17614,19679,6145,16992,144344,6294,9596,36904,10960,146553,31926,146268,5671,148636,145037,9581,144762,26410,19102,144981,32802,9120,37793	31	0.0187	0.0115569
GOTERM_CC_ALL	organelle envelope	http://niaid.abcc.ncifcrf.gov/geneReport.jsp?rowids=,148518,6735,36213,12345,27316,9121,9623,146503,16649,6859,17614,31938,19679,7792,144344,16992,6145,6294,147644,9596,36904,10960,146553,10739,19695,31926,9492,146268,5671,148636,13503,145037,9581,144762,26410,32650,19102,7803,144981,32802,9120,37793	42	0.0254	0.0250652
GOTERM_CC_ALL	mitochondrial envelope	http://niaid.abcc.ncifcrf.gov/geneReport.jsp?rowids=,6735,36213,12345,27316,9121,9623,146503,6859,17614,19679,144344,6145,16992,6294,9596,36904,10960,10739,146553,31926,146268,5671,148636,145037,9581,144762,26410,19102,7803,144981,32802,9120,37793	33	0.0199	0.0285367
GOTERM_CC_ALL	envelope	http://niaid.abcc.ncifcrf.gov/geneReport.jsp?rowids=,148518,6735,36213,12345,27316,9121,9623,146503,16649,6859,17614,31938,19679,7792,144344,16992,6145,6294,147644,9596,36904,10960,146553,10739,19695,31926,9492,146268,5671,148636,13503,145037,9581,144762,26410,32650,19102,7803,144981,32802,9120,37793	42	0.0254	0.0288256
GOTERM_CC_ALL	mitochondrial membrane	http://niaid.abcc.ncifcrf.gov/geneReport.jsp?rowids=,6735,36213,12345,27316,9121,9623,146503,6859,17614,19679,6145,16992,144344,6294,9596,36904,10960,146553,31926,146268,5671,148636,145037,9581,144762,26410,19102,144981,32802,9120,37793	31	0.0187	0.0298319
Functional Group 26	Median: 0.01134062187602249	Geo: 0.010174339909295307	http://niaid.abcc.ncifcrf.gov/geneReport.jsp?rowids=,8378,8576,15456,118295,31130,144386,37042,38159,23821,43494,16639,37289,27128,4892,6135,25737
SMART_NAME	SM00312:PX	http://niaid.abcc.ncifcrf.gov/geneReport.jsp?rowids=,8378,8576,15456,118295,31130,144386,37042,38159,23821,43494	10	0.006	0.00345426
UP_SEQ_FEATURE	domain:PX	http://niaid.abcc.ncifcrf.gov/geneReport.jsp?rowids=,8378,118295,31130,144386,37042,23821,43494	7	0.0042	0.00546562
GOTERM_MF_ALL	phospholipid binding	http://niaid.abcc.ncifcrf.gov/geneReport.jsp?rowids=,16639,118295,31130,37289,43494,27128,8378,15456,37042,144386,4892,6135,23821,25737	14	0.0085	0.0113406
GOTERM_MF_ALL	phosphoinositide binding	http://niaid.abcc.ncifcrf.gov/geneReport.jsp?rowids=,8378,15456,118295,31130,144386,37042,23821,43494	8	0.0048	0.0176808
INTERPRO_NAME	IPR001683:Phox-like	http://niaid.abcc.ncifcrf.gov/geneReport.jsp?rowids=,8378,15456,118295,31130,144386,37042,38159,23821,43494	9	0.0054	0.0288003
Functional Group 27	Median: 0.026125313157077654	Geo: 0.01099615069035915	http://niaid.abcc.ncifcrf.gov/geneReport.jsp?rowids=,146865,143852,3426,17095,23811,27154,14482,37501,28123,146121,37211,27870,15914,35027,38155,132312,147064,10907,17346,144720,16861,37042,148707,4723,148857,132027,23818
GOTERM_MF_ALL	carboxylic ester hydrolase activity	http://niaid.abcc.ncifcrf.gov/geneReport.jsp?rowids=,146865,143852,3426,17095,23811,27154,14482,37501,28123,146121,37211,27870,15914,35027,38155,132312,147064,10907,17346,144720,16861,37042,148707	23	0.0139	0.000236358
SP_PIR_KEYWORDS	serine esterase	http://niaid.abcc.ncifcrf.gov/geneReport.jsp?rowids=,143852,3426,144720,23811,14482,37211,15914,38155	8	0.0048	0.00274623
GOTERM_MF_ALL	serine esterase activity	http://niaid.abcc.ncifcrf.gov/geneReport.jsp?rowids=,143852,3426,144720,23811,14482,37211,15914,38155	8	0.0048	0.011368
GOTERM_MF_ALL	carboxylesterase activity	http://niaid.abcc.ncifcrf.gov/geneReport.jsp?rowids=,143852,3426,144720,23811,14482,37211,15914,38155	8	0.0048	0.0261253
INTERPRO_NAME	IPR002018:Carboxylesterase, type B	http://niaid.abcc.ncifcrf.gov/geneReport.jsp?rowids=,3426,144720,14482,37211,15914,38155	6	0.0036	0.0305015
UP_SEQ_FEATURE	active site:Acyl-ester intermediate	http://niaid.abcc.ncifcrf.gov/geneReport.jsp?rowids=,146865,144720,14482,15914	4	0.0024	0.048481
INTERPRO_NAME	IPR000379:Esterase/lipase/thioesterase	http://niaid.abcc.ncifcrf.gov/geneReport.jsp?rowids=,4723,148857,143852,3426,17095,14482,37211,15914,132027,38155,23818,147064,17346,144720	14	0.0085	0.068193
Functional Group 28	Median: 0.35476254355746806	Geo: 0.012184159193824394	http://niaid.abcc.ncifcrf.gov/geneReport.jsp?rowids=,148825,9192,24678,18593,147055,147850,4228,27100,16664,8711,148043,16140,35369,34677,17122,3338,28205,36841,6819,38148,10096,6145,18555,147456,38130,14150,148854,148912,143718,13327,5863,23091,113355,12782,147820,143787,148858,145978,13626,9540,144241,27629,27061,27222,12345,42115,146486,144666,10113,4622,34462,15573,146822,26587,4597,27375,107…
GOTERM_BP_ALL	biosynthesis	http://niaid.abcc.ncifcrf.gov/geneReport.jsp?rowids=,148825,9192,24678,18593,147055,147850,4228,27100,16664,8711,148043,16140,35369,34677,17122,3338,28205,36841,6819,38148,10096,6145,18555,147456,38130,14150,148854,148912,143718,13327,5863,23091,113355,12782,147820,143787,148858,145978,13626,9540,144241,27629,27061,27222,12345,42115,146486,144666,10113,4622,34462,15573,146822,26587,4597,27375,107…	132	0.0798	2.43067e-06
GOTERM_BP_ALL	cellular biosynthesis	http://niaid.abcc.ncifcrf.gov/geneReport.jsp?rowids=,9192,18593,24678,147055,4228,27100,16664,8711,148043,16140,35369,34677,17122,3338,36841,6819,6145,10096,38148,18555,38130,143718,148854,13327,113355,147820,148858,12782,13626,9540,144241,27629,27222,12345,42115,146486,144666,34462,15573,146822,26587,27375,10739,4032,146123,148993,37228,145004,146079,146845,100298,147269,4312,11902,37798,148605,…	98	0.0592	0.0145313
GOTERM_BP_ALL	macromolecule biosynthesis	http://niaid.abcc.ncifcrf.gov/geneReport.jsp?rowids=,27629,28273,34416,9192,24678,42115,38831,146486,4228,146079,10728,16664,27100,18245,147269,4312,35369,11902,16989,17122,37798,3402,34462,15573,10096,26587,146714,146822,6145,39223,27375,21347,27612,148854,16987,9114,4032,147464,26624,113355,9187,146123,16272,147820,9195,13626,9540,144241	48	0.029	0.694994
GOTERM_BP_ALL	protein biosynthesis	http://niaid.abcc.ncifcrf.gov/geneReport.jsp?rowids=,27629,28273,34416,42115,38831,4228,146079,10728,16664,18245,147269,35369,16989,11902,17122,37798,3402,15573,10096,26587,146822,39223,27375,21347,16987,9114,4032,147464,26624,113355,9187,146123,16272,147820,9195,13626,9540,144241	38	0.023	0.897783
Functional Group 29	Median: 0.014306286077302208	Geo: 0.013721482602839449	http://niaid.abcc.ncifcrf.gov/geneReport.jsp?rowids=,144247,10295,4746,8350,3553,33203,16288,15509,20235,12636
UP_SEQ_FEATURE	domain:CN hydrolase	http://niaid.abcc.ncifcrf.gov/geneReport.jsp?rowids=,144247,10295,4746,8350	4	0.0024	0.00560231
INTERPRO_NAME	IPR003010:Nitrilase/cyanide hydratase and apolipoprotein N-acyltransferase	http://niaid.abcc.ncifcrf.gov/geneReport.jsp?rowids=,144247,10295,4746,8350	4	0.0024	0.0133545
PIR_SUPERFAMILY_NAME	SF011861:biotinidase, eukaryotic type	http://niaid.abcc.ncifcrf.gov/geneReport.jsp?rowids=,144247,4746,8350	3	0.0018	0.0143063
INTERPRO_NAME	IPR012101:Biotinidase, eukaryotic	http://niaid.abcc.ncifcrf.gov/geneReport.jsp?rowids=,144247,4746,8350	3	0.0018	0.0175753
GOTERM_MF_ALL	hydrolase activity, acting on carbon-nitrogen (but not peptide) bonds, in linear amides	http://niaid.abcc.ncifcrf.gov/geneReport.jsp?rowids=,3553,33203,144247,16288,4746,8350,15509,20235,12636	9	0.0054	0.0258571
Functional Group 30	Median: 0.022728780009965387	Geo: 0.014860773774428267	http://niaid.abcc.ncifcrf.gov/geneReport.jsp?rowids=,37169,27659,145340,143928,147148,147644,26759,19470,12345,30857,5425
GOTERM_MF_ALL	intramolecular oxidoreductase activity	http://niaid.abcc.ncifcrf.gov/geneReport.jsp?rowids=,37169,27659,145340,143928,147148,147644,26759,19470,12345,30857,5425	11	0.0066	0.00229574
PIR_SUPERFAMILY_NAME	SF036679:bifunctional 3 beta-hydroxysteroid dehydrogenase/delta 5-->4-isomerase	http://niaid.abcc.ncifcrf.gov/geneReport.jsp?rowids=,37169,143928,19470,12345	4	0.0024	0.0214766
GOTERM_MF_ALL	steroid delta-isomerase activity	http://niaid.abcc.ncifcrf.gov/geneReport.jsp?rowids=,37169,143928,19470,12345	4	0.0024	0.0227288
GOTERM_MF_ALL	3-beta-hydroxy-delta5-steroid dehydrogenase activity	http://niaid.abcc.ncifcrf.gov/geneReport.jsp?rowids=,37169,143928,19470,12345	4	0.0024	0.0227288
INTERPRO_NAME	IPR002225:3-beta hydroxysteroid dehydrogenase/isomerase	http://niaid.abcc.ncifcrf.gov/geneReport.jsp?rowids=,37169,143928,19470,12345	4	0.0024	0.0284555
Functional Group 31	Median: 0.012565011034647463	Geo: 0.01628262124518161	http://niaid.abcc.ncifcrf.gov/geneReport.jsp?rowids=,14999,26437,28002,14978,9425,3641,18573,37044,147046,26583
GOTERM_BP_ALL	protein amino acid methylation	http://niaid.abcc.ncifcrf.gov/geneReport.jsp?rowids=,14999,26437,28002,14978,9425,3641,18573	7	0.0042	0.00818091
GOTERM_BP_ALL	protein amino acid alkylation	http://niaid.abcc.ncifcrf.gov/geneReport.jsp?rowids=,14999,26437,28002,14978,9425,3641,18573	7	0.0042	0.0122708
GOTERM_BP_ALL	biopolymer methylation	http://niaid.abcc.ncifcrf.gov/geneReport.jsp?rowids=,14999,26437,37044,28002,14978,147046,9425,3641,18573,26583	10	0.006	0.0128592
GOTERM_MF_ALL	protein methyltransferase activity	http://niaid.abcc.ncifcrf.gov/geneReport.jsp?rowids=,26437,28002,14978,9425,3641,18573	6	0.0036	0.0544513
Functional Group 32	Median: 0.01392037583849944	Geo: 0.016348646793706043	http://niaid.abcc.ncifcrf.gov/geneReport.jsp?rowids=,26777,146865,7616,45378,38130,147434,27222,12701,7929,5671,24681,100298,18371,19679,28137,146782,144384,23143,147437,6734,17527,145013,37793
GOTERM_MF_ALL	transferase activity, transferring acyl groups	http://niaid.abcc.ncifcrf.gov/geneReport.jsp?rowids=,26777,146865,7616,45378,38130,147434,27222,12701,7929,5671,24681,100298,18371,19679,28137,146782,144384,23143,147437,6734,17527,145013,37793	23	0.0139	0.00729799
GOTERM_MF_ALL	acetyltransferase activity	http://niaid.abcc.ncifcrf.gov/geneReport.jsp?rowids=,7616,100298,19679,146782,45378,144384,147437,5671,17527,145013,24681	11	0.0066	0.0102624
GOTERM_MF_ALL	transferase activity, transferring groups other than amino-acyl groups	http://niaid.abcc.ncifcrf.gov/geneReport.jsp?rowids=,26777,146865,7616,45378,38130,147434,27222,12701,7929,5671,24681,100298,19679,28137,146782,144384,23143,147437,17527,145013,37793	21	0.0127	0.0139204
SP_PIR_KEYWORDS	acyltransferase	http://niaid.abcc.ncifcrf.gov/geneReport.jsp?rowids=,146865,26777,7616,147434,12701,5671,24681,100298,19679,28137,147437,37793,145013	13	0.0079	0.0261642
GOTERM_MF_ALL	acyltransferase activity	http://niaid.abcc.ncifcrf.gov/geneReport.jsp?rowids=,26777,146865,7616,45378,147434,12701,7929,5671,24681,100298,19679,28137,146782,144384,23143,147437,17527,145013,37793	19	0.0115	0.0428152
Functional Group 33	Median: 0.022728780009965387	Geo: 0.016581819835374326	http://niaid.abcc.ncifcrf.gov/geneReport.jsp?rowids=,146822,145340,18877,27457,37236,26759,30857,145770,148592,5425,14942,27443,9314,20393,19624,26476,146220,20228,14740,145650
SP_PIR_KEYWORDS	redox-active center	http://niaid.abcc.ncifcrf.gov/geneReport.jsp?rowids=,146822,145340,18877,27457,37236,26759,30857,145770,148592,5425	10	0.006	9.31353e-05
UP_SEQ_FEATURE	domain:Thioredoxin 2	http://niaid.abcc.ncifcrf.gov/geneReport.jsp?rowids=,145340,18877,26759,30857,5425	5	0.003	0.00155651
UP_SEQ_FEATURE	domain:Thioredoxin 1	http://niaid.abcc.ncifcrf.gov/geneReport.jsp?rowids=,145340,18877,26759,30857,5425	5	0.003	0.00155651
INTERPRO_NAME	IPR005788:Disulphide isomerase	http://niaid.abcc.ncifcrf.gov/geneReport.jsp?rowids=,145340,26759,30857,5425	4	0.0024	0.00810216
GOTERM_MF_ALL	protein disulfide isomerase activity	http://niaid.abcc.ncifcrf.gov/geneReport.jsp?rowids=,145340,26759,30857,5425	4	0.0024	0.0227288
PIR_SUPERFAMILY_NAME	SF001487:protein disulfide-isomerase	http://niaid.abcc.ncifcrf.gov/geneReport.jsp?rowids=,145340,30857,5425	3	0.0018	0.129415
INTERPRO_NAME	IPR006662:Thioredoxin-related	http://niaid.abcc.ncifcrf.gov/geneReport.jsp?rowids=,145340,18877,26759,30857,5425,14942	6	0.0036	0.189209
INTERPRO_NAME	IPR006663:Thioredoxin domain 2	http://niaid.abcc.ncifcrf.gov/geneReport.jsp?rowids=,145340,18877,26759,30857,5425,14942	6	0.0036	0.203292
GOTERM_MF_ALL	electron transporter activity	http://niaid.abcc.ncifcrf.gov/geneReport.jsp?rowids=,27443,9314,145340,20393,19624,26476,30857,146220,20228,14942,14740,18877,27457,26759,145650,5425,148592	17	0.0103	0.458191
Functional Group 34	Median: 0.02194909264743658	Geo: 0.017141383212026195	http://niaid.abcc.ncifcrf.gov/geneReport.jsp?rowids=,16610,7131,59907,18211,18593,144648,144541,27069,147072,16168,35369,34677,9425,148166,17122,10096,30254,7392,146081,34956,23811,7224,148219,31926,4554,4223,11503,31088,45383,90995,9540,147861,4904,26794,11925,18263,10627,26345,145146,4812,6736,145805,36886,26818,26583,12636,37717,40768,14848,29281,27945,4172,10113,38199,144429,28858,146450,1837…
GOTERM_BP_ALL	primary metabolism	http://niaid.abcc.ncifcrf.gov/geneReport.jsp?rowids=,16610,7131,59907,18211,18593,144648,144541,27069,147072,16168,35369,34677,9425,148166,17122,10096,30254,7392,146081,34956,23811,7224,148219,31926,4554,4223,11503,31088,45383,90995,9540,147861,4904,26794,11925,18263,10627,26345,145146,4812,6736,145805,36886,26818,26583,12636,37717,40768,14848,29281,27945,4172,10113,38199,144429,28858,146450,1837…	559	0.3378	0.00012911
GOTERM_BP_ALL	macromolecule metabolism	http://niaid.abcc.ncifcrf.gov/geneReport.jsp?rowids=,18559,148825,32758,59907,29646,144648,91033,144541,147850,19244,26298,27069,5415,147072,27837,35343,144226,35369,7075,9425,17122,10096,6145,7392,30254,146081,34956,148219,13327,27672,27377,4554,20019,113355,18432,31088,45383,90995,9540,144241,147861,15440,4904,26794,11925,10627,26345,26805,145146,4812,149006,31122,9381,6736,26818,26583,12636,45…	357	0.2157	0.000135173
GOTERM_BP_ALL	biopolymer metabolism	http://niaid.abcc.ncifcrf.gov/geneReport.jsp?rowids=,148825,18559,32758,144648,29646,144541,19244,27069,26298,5415,147072,27837,144226,9425,7075,17122,10096,30254,7392,146081,34956,148219,13327,27377,4554,113355,18432,31088,45383,9540,4904,26794,11925,10627,26345,26805,4812,145146,149006,31122,26583,4594,40768,29281,146450,18374,19336,27723,144915,145402,15141,28002,11191,36853,15261,143745,14865…	227	0.1372	0.00242929
GOTERM_BP_ALL	cellular macromolecule metabolism	http://niaid.abcc.ncifcrf.gov/geneReport.jsp?rowids=,18559,148825,59907,144648,19244,27069,26298,5415,147072,27837,35343,144226,35369,9425,7075,17122,10096,7392,146081,13327,4554,20019,113355,18432,45383,9540,144241,147861,4904,15440,26794,11925,10627,26345,26805,145146,4812,149006,6736,9381,31122,12636,4594,40768,147601,27945,38199,146450,146822,18374,14094,27723,4305,144915,28002,15261,143745,1…	251	0.1517	0.00538695
GOTERM_BP_ALL	protein metabolism	http://niaid.abcc.ncifcrf.gov/geneReport.jsp?rowids=,148825,59907,144648,147850,19244,27069,26298,5415,147072,27837,35343,144226,35369,9425,7075,17122,10096,7392,146081,13327,27672,4554,20019,113355,18432,31088,45383,9540,144241,147861,4904,15440,26794,11925,10627,26345,26805,4812,149006,6736,9381,31122,12636,4594,40768,147601,27945,38199,146450,146822,14094,27723,4305,144915,4004,28002,15261,143…	262	0.1583	0.00546519
GOTERM_BP_ALL	cellular protein metabolism	http://niaid.abcc.ncifcrf.gov/geneReport.jsp?rowids=,148825,59907,144648,19244,27069,26298,5415,147072,27837,35343,144226,35369,9425,7075,17122,10096,7392,146081,13327,4554,20019,113355,18432,45383,9540,144241,4904,15440,147861,26794,11925,10627,26345,26805,4812,149006,6736,9381,31122,12636,4594,40768,147601,27945,38199,146450,146822,14094,27723,4305,144915,28002,15261,143745,145109,24237,26699,9…	243	0.1468	0.0145114
GOTERM_BP_ALL	biopolymer modification	http://niaid.abcc.ncifcrf.gov/geneReport.jsp?rowids=,148825,37212,145408,144648,43703,145050,16664,19244,26298,5415,147072,14456,27837,5875,144226,7075,9425,17122,28266,31089,33732,7392,146081,13327,4554,27239,43494,113355,18432,17802,3226,45383,22449,147300,4904,26794,11925,26437,10627,26805,30243,4812,149006,37992,31122,26583,18573,3641,4594,40768,37983,37281,146450,27375,27723,144915,14258,280…	139	0.084	0.0293868
GOTERM_BP_ALL	protein modification	http://niaid.abcc.ncifcrf.gov/geneReport.jsp?rowids=,148825,37212,145408,144648,43703,145050,16664,19244,26298,5415,147072,14456,27837,5875,144226,7075,9425,17122,28266,31089,33732,7392,146081,13327,4554,27239,43494,113355,17802,18432,3226,45383,22449,147300,4904,26794,11925,26437,10627,26805,30243,4812,149006,37992,31122,18573,3641,4594,40768,37983,37281,146450,27375,27723,144915,14258,28002,143…	132	0.0798	0.0503078
GOTERM_BP_ALL	protein amino acid phosphorylation	http://niaid.abcc.ncifcrf.gov/geneReport.jsp?rowids=,31290,148825,37212,145408,9866,8183,144648,144687,149169,19244,37459,148235,5415,14456,27837,12709,144226,7075,31089,7392,5250,26651,13327,16774,43494,113355,9613,18432,9184,147300,17007,10627,145495,39219,26805,4749,4812,37992,26977,4594,6666,26283,23143,17110,146450,145234,149002,27723,144915,12953,148864	51	0.0308	0.254176
GOTERM_BP_ALL	phosphorylation	http://niaid.abcc.ncifcrf.gov/geneReport.jsp?rowids=,31290,148825,37212,145408,9866,8183,144648,144687,149169,19244,37459,5415,148235,14456,27837,12709,144226,7075,31089,7392,5250,26651,13327,148510,16774,43494,113355,9613,18432,37172,148858,145978,147300,9184,17007,10627,145495,39219,26805,4749,4812,37992,144666,26977,4594,6666,26283,23143,17110,146450,145234,149002,27723,144915,12953,37633,1488…	57	0.0344	0.33618
GOTERM_BP_ALL	phosphorus metabolism	http://niaid.abcc.ncifcrf.gov/geneReport.jsp?rowids=,148825,31290,37212,148122,145408,9866,8183,144648,144687,149169,19244,37459,5415,148235,14456,27837,12709,144226,7075,31089,7392,5250,26651,13327,148510,16774,43494,113355,9613,18432,42052,37172,148858,145978,147300,9184,17007,11925,145075,10627,145495,39219,26805,4749,4812,37992,144666,26977,4594,26283,6666,23143,17110,37281,146450,145234,1490…	64	0.0387	0.530318
GOTERM_BP_ALL	phosphate metabolism	http://niaid.abcc.ncifcrf.gov/geneReport.jsp?rowids=,148825,31290,37212,148122,145408,9866,8183,144648,144687,149169,19244,37459,5415,148235,14456,27837,12709,144226,7075,31089,7392,5250,26651,13327,148510,16774,43494,113355,9613,18432,42052,37172,148858,145978,147300,9184,17007,11925,145075,10627,145495,39219,26805,4749,4812,37992,144666,26977,4594,26283,6666,23143,17110,37281,146450,145234,1490…	64	0.0387	0.530318
Functional Group 35	Median: 0.13708343209380702	Geo: 0.018300908730709546	http://niaid.abcc.ncifcrf.gov/geneReport.jsp?rowids=,13068,14623,8948,15255,28014,18593,27105,143787,3338,5671,13338,100298,26983,147055,14481,16643,10739
SP_PIR_KEYWORDS	pyridoxal phosphate	http://niaid.abcc.ncifcrf.gov/geneReport.jsp?rowids=,13068,14623,8948,15255,28014,18593,27105,143787,3338,5671,13338	11	0.0066	0.000145048
UP_SEQ_FEATURE	binding site:Pyridoxal phosphate (covalent)	http://niaid.abcc.ncifcrf.gov/geneReport.jsp?rowids=,100298,13068,8948,15255,28014,18593,143787,3338,5671	9	0.0054	0.0101708
COG_KOG_ONTOLOGY	Amino acid transport and metabolism	http://niaid.abcc.ncifcrf.gov/geneReport.jsp?rowids=,8948,15255,26983,28014,147055,143787,3338,14481	8	0.0048	0.263996
KEGG_PATHWAY	MMU00260:GLYCINE, SERINE AND THREONINE METABOLISM	http://niaid.abcc.ncifcrf.gov/geneReport.jsp?rowids=,8948,15255,28014,16643,18593,10739,147055,5671	8	0.0048	0.288023
Functional Group 36	Median: 0.04586906913125507	Geo: 0.01872402759999838	http://niaid.abcc.ncifcrf.gov/geneReport.jsp?rowids=,4723,26548,144387,144626,59907,26345,26384,18891,6736,149020,3483,43703,17401,143963,14341,132027,148768,148056,27069,147072,37736,16990,25483,4120,15105,98186,144398,28266,39339,78131,37120,36936,145545,27285,34173,4305,19376,10215,20019,145797,3995,15261,37600,37114,16784,15440,27154,16049,35343,147601,16973,27945,45488,6612,37546,145404,2772…
SP_PIR_KEYWORDS	protease	http://niaid.abcc.ncifcrf.gov/geneReport.jsp?rowids=,4723,26548,144387,144626,59907,26345,26384,18891,6736,149020,3483,43703,17401,143963,14341,132027,148768,148056,27069,147072,37736,16990,25483,4120,15105,98186,144398,28266,39339,78131,37120,36936,145545,27285,34173,4305,19376,10215,20019,145797,3995,15261,37600,37114,16784,15440	46	0.0278	0.00128692
SP_PIR_KEYWORDS	zymogen	http://niaid.abcc.ncifcrf.gov/geneReport.jsp?rowids=,37120,144387,36936,145545,26345,18891,34173,4305,148768,20019,148056,27069,145797,37736,16990,3995,15261,98186,37600,144398,16784	21	0.0127	0.00232735
GOTERM_MF_ALL	endopeptidase activity	http://niaid.abcc.ncifcrf.gov/geneReport.jsp?rowids=,26548,144387,27154,26345,59907,26384,16049,18891,6736,149020,3483,17401,14341,148768,148056,27069,16990,147072,37736,4120,35343,147601,16973,27945,98186,144398,45488,37120,6612,37546,36936,145545,145404,27285,34173,27723,4305,19376,10215,20019,34465,145797,3995,15261,37600,16784,15440,147149	48	0.029	0.0458691
GOTERM_BP_ALL	proteolysis	http://niaid.abcc.ncifcrf.gov/geneReport.jsp?rowids=,144387,27154,117272,26384,59907,18891,149020,43703,3483,148768,27069,147072,37736,16990,4120,35343,98186,144398,148857,37546,37120,146081,36936,145545,27285,38159,20019,3995,45383,37114,4904,15440,3553,26548,16049,26345,30243,6736,17401,14341,132027,12636,148056,25483,19615,147601,27945,15105,45488,18675,39339,6612,147067,34173,27723,4305,10215…	62	0.0375	0.110175
GOTERM_MF_ALL	peptidase activity	http://niaid.abcc.ncifcrf.gov/geneReport.jsp?rowids=,4723,144387,27154,144626,117272,26384,59907,18891,149020,43703,3483,143963,148768,27069,147072,37736,16990,4120,35343,98186,28266,144398,148857,37546,37120,36936,145545,145404,27285,19376,20019,3995,37114,147149,15440,26548,16049,26345,6736,17401,14341,132027,12636,148056,25483,147601,16973,27945,15105,45488,39339,6612,78131,34173,27723,4305,10…	62	0.0375	0.152049
Functional Group 37	Median: 0.016301239107364404	Geo: 0.019180284281862043	http://niaid.abcc.ncifcrf.gov/geneReport.jsp?rowids=,144821,145379,27339,10613,13503,19659,149221,38068,14637,15716,22083,3912,148823,19403,146069,16970,148639,26367,143758,27413,36061,16049,30213
SP_PIR_KEYWORDS	Transport	http://niaid.abcc.ncifcrf.gov/geneReport.jsp?rowids=,144821,145379,27339,10613,13503,19659,149221,38068,14637,15716,22083,3912,148823	13	0.0079	0.0156864
INTERPRO_NAME	IPR007114:Major facilitator superfamily	http://niaid.abcc.ncifcrf.gov/geneReport.jsp?rowids=,144821,145379,19403,27339,146069,10613,16970,148639,26367,143758,149221,27413,38068,15716,22083	15	0.0091	0.0163012
INTERPRO_NAME	IPR011701:Major facilitator superfamily MFS_1	http://niaid.abcc.ncifcrf.gov/geneReport.jsp?rowids=,144821,145379,146069,27339,36061,16049,10613,26367,149221,27413,38068,15716,22083,30213	14	0.0085	0.0275944
Functional Group 38	Median: 0.02751967569512296	Geo: 0.02515143631333721	http://niaid.abcc.ncifcrf.gov/geneReport.jsp?rowids=,146822,51763,26447,11010,10737,148592,8711
SP_PIR_KEYWORDS	selenocysteine	http://niaid.abcc.ncifcrf.gov/geneReport.jsp?rowids=,146822,51763,26447,11010,10737,148592,8711	7	0.0042	0.0154005
SP_PIR_KEYWORDS	selenium	http://niaid.abcc.ncifcrf.gov/geneReport.jsp?rowids=,146822,51763,26447,11010,10737,148592,8711	7	0.0042	0.0275197
GOTERM_MF_ALL	selenium binding	http://niaid.abcc.ncifcrf.gov/geneReport.jsp?rowids=,146822,51763,26447,11010,10737,148592,8711	7	0.0042	0.0375413
Functional Group 39	Median: 0.07401502088536632	Geo: 0.02881529725983424	http://niaid.abcc.ncifcrf.gov/geneReport.jsp?rowids=,14603,37027,145929,13256,24606,148170,37992,33621,18927,37459,5415,146946,6666,14527,36943,145543,3557,146225,5269,27568,33732,9427,7344,27211,8248,7102,27239,14508,11323,6156,35345,3859,36962,148796,14083,144648,10852,8599,3256,27672,38217,4817,37537,9059,15573,147242,25480,13751
SP_PIR_KEYWORDS	cell cycle	http://niaid.abcc.ncifcrf.gov/geneReport.jsp?rowids=,14603,37027,145929,13256,24606,148170,37992,33621,18927,37459,5415,146946,6666,14527,36943,145543,3557,146225,5269,27568,33732,9427,7344,27211,8248,7102,27239,14508,11323,6156,35345	31	0.0187	0.000363053
SP_PIR_KEYWORDS	cell division	http://niaid.abcc.ncifcrf.gov/geneReport.jsp?rowids=,37027,9427,145929,3859,7344,27211,148170,37992,36962,27239,18927,11323,148796,37459,6666,6156,145543,35345,33732	19	0.0115	0.00146844
SP_PIR_KEYWORDS	mitosis	http://niaid.abcc.ncifcrf.gov/geneReport.jsp?rowids=,9427,145929,7344,27211,6156,145543,37992,27239,35345,18927,33732	11	0.0066	0.0152797
GOTERM_BP_ALL	cell division	http://niaid.abcc.ncifcrf.gov/geneReport.jsp?rowids=,37027,9427,145929,3859,7344,14083,27211,144648,148170,37992,10852,36962,27239,18927,11323,148796,37459,8599,6666,6156,145543,35345,33732	23	0.0139	0.0201741
GOTERM_BP_ALL	mitotic cell cycle	http://niaid.abcc.ncifcrf.gov/geneReport.jsp?rowids=,9427,145929,7344,27211,3256,144648,37992,27672,27239,18927,5415,38217,4817,37537,6156,145543,35345,9059,15573,33732	20	0.0121	0.127856
GOTERM_BP_ALL	mitosis	http://niaid.abcc.ncifcrf.gov/geneReport.jsp?rowids=,9427,7344,145929,27211,3256,144648,37992,27239,18927,6156,145543,35345,33732	13	0.0079	0.260222
GOTERM_BP_ALL	M phase of mitotic cell cycle	http://niaid.abcc.ncifcrf.gov/geneReport.jsp?rowids=,9427,7344,145929,27211,3256,144648,37992,27239,18927,6156,145543,35345,33732	13	0.0079	0.268975
GOTERM_BP_ALL	M phase	http://niaid.abcc.ncifcrf.gov/geneReport.jsp?rowids=,9427,145929,7344,27211,3256,144648,37992,147242,27239,18927,25480,14527,6156,145543,13751,35345,33732	17	0.0103	0.323201
Functional Group 40	Median: 0.04277605333480486	Geo: 0.03353442293754802	http://niaid.abcc.ncifcrf.gov/geneReport.jsp?rowids=,29466,16610,144648,33621,18927,37459,5415,39614,146946,25480,4817,36943,146225,39239,33732,6767,9427,7344,145517,7102,27672,4554,27239,14508,11323,38217,14239,37537,9059,37719,3873,14603,37027,145929,13256,24606,148170,10852,37992,19555,26977,17573,6666,14527,145543,5269,27568,20235,144894,15573,149024,3256,27211,8248,36962,147242,148864,37567,…
GOTERM_BP_ALL	cell cycle	http://niaid.abcc.ncifcrf.gov/geneReport.jsp?rowids=,29466,16610,144648,33621,18927,37459,5415,39614,146946,25480,4817,36943,146225,39239,33732,6767,9427,7344,145517,7102,27672,4554,27239,14508,11323,38217,14239,37537,9059,37719,3873,14603,37027,145929,13256,24606,148170,10852,37992,19555,26977,17573,6666,14527,145543,5269,27568,20235,144894,15573,149024,3256,27211,8248,36962,147242,148864,37567,…	63	0.0381	0.0199081
GOTERM_BP_ALL	regulation of progression through cell cycle	http://niaid.abcc.ncifcrf.gov/geneReport.jsp?rowids=,29466,14603,16610,145929,13256,24606,37992,19555,26977,17573,33621,18927,37459,5415,39614,146946,4817,6666,14527,27568,20235,144894,39239,15573,6767,149024,7344,3256,8248,145517,36962,148864,14239,37567,3421,7032,3873	37	0.0224	0.0427761
GOTERM_BP_ALL	regulation of cell cycle	http://niaid.abcc.ncifcrf.gov/geneReport.jsp?rowids=,29466,14603,16610,145929,13256,24606,37992,19555,26977,17573,33621,18927,37459,5415,39614,146946,4817,6666,14527,27568,20235,144894,39239,15573,6767,149024,7344,3256,8248,145517,36962,148864,14239,37567,3421,7032,3873	37	0.0224	0.0442836
Functional Group 41	Median: 0.0672725430927849	Geo: 0.03461646041495594	http://niaid.abcc.ncifcrf.gov/geneReport.jsp?rowids=,26794,148518,19343,32758,146081,148219,27377,145050,19303,5415,25480,14698,14527,13751,31994,30254,14999,11210,144648,8248,37992,10852,27282,23845,146252,144541,143729,143957,147046,36943,13543,9425,145486,129749,146835,37537,27636,37027,37044,145333,9011,26583,3641,148796,29281,25435,20235,19593,36872,16892,145402,87659,28002,11191,9529,148657
SP_PIR_KEYWORDS	dna damage	http://niaid.abcc.ncifcrf.gov/geneReport.jsp?rowids=,26794,148518,19343,32758,146081,148219,27377,145050,19303,5415,25480,14698,14527,13751,31994	15	0.0091	0.0063239
SP_PIR_KEYWORDS	dna repair	http://niaid.abcc.ncifcrf.gov/geneReport.jsp?rowids=,26794,148518,19343,146081,148219,27377,145050,19303,5415,25480,14698,14527,13751,31994	14	0.0085	0.0080238
GOTERM_BP_ALL	response to DNA damage stimulus	http://niaid.abcc.ncifcrf.gov/geneReport.jsp?rowids=,26794,19343,148518,30254,14999,32758,146081,11210,144648,148219,8248,37992,10852,27377,145050,19303,5415,27282,25480,14698,23845,14527,13751	23	0.0139	0.0532588
GOTERM_BP_ALL	DNA metabolism	http://niaid.abcc.ncifcrf.gov/geneReport.jsp?rowids=,146252,32758,144541,145050,143729,143957,5415,27282,25480,147046,36943,13543,9425,145486,129749,30254,146081,148219,27377,19303,146835,23845,37537,26794,148518,19343,27636,37027,37044,145333,9011,10852,26583,3641,148796,29281,25435,14527,20235,11210,19593,36872,16892,145402,87659,28002,11191,14698,9529,13751,148657	51	0.0308	0.0812863
GOTERM_BP_ALL	DNA repair	http://niaid.abcc.ncifcrf.gov/geneReport.jsp?rowids=,26794,19343,30254,148518,32758,146081,11210,148219,10852,27377,145050,19303,5415,27282,25480,14698,23845,14527,13751	19	0.0115	0.0825944
GOTERM_BP_ALL	response to endogenous stimulus	http://niaid.abcc.ncifcrf.gov/geneReport.jsp?rowids=,26794,19343,148518,30254,14999,32758,146081,11210,144648,148219,8248,37992,10852,27377,145050,19303,5415,27282,25480,14698,23845,14527,13751	23	0.0139	0.0948356
Functional Group 42	Median: 0.04770418418491682	Geo: 0.037620274346059766	http://niaid.abcc.ncifcrf.gov/geneReport.jsp?rowids=,37806,19343,3850,23835,15621,146550,7330,33621,4594,37717,40768,25480,10751,26406,29264,27568,21229,15573,16559,26587,37186,14999,145234,28970,27689,15436,8248,5250,30857,9492,43494,14974,31978,3995,36853,6156,7803,13626
GOTERM_BP_ALL	regulation of programmed cell death	http://niaid.abcc.ncifcrf.gov/geneReport.jsp?rowids=,37806,19343,3850,23835,15621,146550,7330,33621,4594,37717,40768,25480,10751,26406,29264,27568,21229,15573,16559,26587,37186,14999,145234,28970,27689,15436,8248,5250,30857,9492,43494,14974,31978,3995,36853,6156,7803,13626	38	0.023	0.0140903
GOTERM_BP_ALL	regulation of apoptosis	http://niaid.abcc.ncifcrf.gov/geneReport.jsp?rowids=,37806,19343,3850,23835,15621,146550,7330,33621,37717,40768,25480,10751,26406,29264,27568,21229,15573,16559,26587,37186,14999,145234,28970,27689,15436,8248,5250,30857,9492,43494,14974,31978,3995,36853,6156,7803,13626	37	0.0224	0.0174398
GOTERM_BP_ALL	positive regulation of programmed cell death	http://niaid.abcc.ncifcrf.gov/geneReport.jsp?rowids=,37806,3850,28970,15436,8248,5250,30857,9492,7330,4594,37717,25480,31978,3995,7803,26406,29264,13626,21229	19	0.0115	0.0347118
GOTERM_BP_ALL	induction of apoptosis	http://niaid.abcc.ncifcrf.gov/geneReport.jsp?rowids=,37806,28970,15436,5250,9492,7330,37717,25480,31978,3995,7803,29264,26406,13626,21229	15	0.0091	0.0606966
GOTERM_BP_ALL	induction of programmed cell death	http://niaid.abcc.ncifcrf.gov/geneReport.jsp?rowids=,37806,28970,15436,5250,9492,7330,37717,25480,31978,3995,7803,29264,26406,13626,21229	15	0.0091	0.0606966
GOTERM_BP_ALL	positive regulation of apoptosis	http://niaid.abcc.ncifcrf.gov/geneReport.jsp?rowids=,37806,3850,28970,15436,5250,9492,30857,7330,37717,25480,31978,3995,7803,26406,29264,13626,21229	17	0.0103	0.0902121
Functional Group 43	Median: 0.026125313157077654	Geo: 0.03785173907115337	http://niaid.abcc.ncifcrf.gov/geneReport.jsp?rowids=,27837,16173,149002,9184,15428,25737,26977,28863,6623,24649
SP_PIR_KEYWORDS	phorbol-ester binding	http://niaid.abcc.ncifcrf.gov/geneReport.jsp?rowids=,27837,16173,149002,9184,15428,25737,26977	7	0.0042	0.0174521
SMART_NAME	SM00109:C1	http://niaid.abcc.ncifcrf.gov/geneReport.jsp?rowids=,28863,27837,16173,149002,6623,9184,15428,25737,24649,26977	10	0.006	0.0219038
GOTERM_MF_ALL	diacylglycerol binding	http://niaid.abcc.ncifcrf.gov/geneReport.jsp?rowids=,27837,16173,149002,9184,15428,25737,24649,26977	8	0.0048	0.0261253
INTERPRO_NAME	IPR002219:Protein kinase C, phorbol ester/diacylglycerol binding	http://niaid.abcc.ncifcrf.gov/geneReport.jsp?rowids=,28863,27837,16173,149002,6623,9184,15428,25737,24649,26977	10	0.006	0.0671083
UP_SEQ_FEATURE	zinc finger region:Phorbol-ester/DAG-type	http://niaid.abcc.ncifcrf.gov/geneReport.jsp?rowids=,27837,16173,149002,15428,26977	5	0.003	0.115938
Functional Group 44	Median: 0.14250588438180803	Geo: 0.03996255241524531	http://niaid.abcc.ncifcrf.gov/geneReport.jsp?rowids=,143852,148868,27316,12807,145004,144666,148043,10907,23143,17110,144429,7997,28345,37726,36841,6835,147066,5538,37633,36024,145870,3191,27457,144386,148858,12782,6734,9163,32802
GOTERM_BP_ALL	cofactor metabolism	http://niaid.abcc.ncifcrf.gov/geneReport.jsp?rowids=,143852,148868,27316,12807,145004,144666,148043,10907,23143,17110,144429,7997,28345,37726,36841,6835,147066,5538,37633,36024,145870,3191,27457,144386,148858,12782,6734,9163,32802	29	0.0175	0.0027374
GOTERM_BP_ALL	coenzyme metabolism	http://niaid.abcc.ncifcrf.gov/geneReport.jsp?rowids=,143852,148868,145004,144666,148043,10907,23143,17110,144429,28345,36841,37726,6835,147066,5538,36024,145870,3191,27457,144386,148858,12782,6734,9163,32802	25	0.0151	0.00786272
GOTERM_BP_ALL	cofactor biosynthesis	http://niaid.abcc.ncifcrf.gov/geneReport.jsp?rowids=,36024,148043,148868,27316,147066,12782,7997,148858,145004,28345,36841,144666	12	0.0073	0.277149
GOTERM_BP_ALL	coenzyme biosynthesis	http://niaid.abcc.ncifcrf.gov/geneReport.jsp?rowids=,36024,148043,148868,147066,12782,148858,145004,28345,36841,144666	10	0.006	0.427551
Functional Group 45	Median: 0.12232313753537426	Geo: 0.04189541137422004	http://niaid.abcc.ncifcrf.gov/geneReport.jsp?rowids=,146865,145797,15134,33203,14848,14150,145545,15261,16272,4322,144398,148768,14554,19502,147217,149256
SP_PIR_KEYWORDS	lysosome	http://niaid.abcc.ncifcrf.gov/geneReport.jsp?rowids=,146865,145797,15134,33203,14848,14150,145545,15261,16272,4322,144398,148768	12	0.0073	0.00157566
GOTERM_CC_ALL	vacuole	http://niaid.abcc.ncifcrf.gov/geneReport.jsp?rowids=,33203,15134,146865,14150,14554,145545,148768,145797,14848,19502,147217,15261,16272,149256,4322,144398	16	0.0097	0.11325
GOTERM_CC_ALL	lysosome	http://niaid.abcc.ncifcrf.gov/geneReport.jsp?rowids=,33203,15134,146865,14150,145545,148768,145797,14848,19502,147217,15261,16272,4322,144398	14	0.0085	0.131396
GOTERM_CC_ALL	lytic vacuole	http://niaid.abcc.ncifcrf.gov/geneReport.jsp?rowids=,33203,15134,146865,14150,145545,148768,145797,14848,19502,147217,15261,16272,4322,144398	14	0.0085	0.131396
Functional Group 46	Median: 0.06599469076171517	Geo: 0.042629297822794586	http://niaid.abcc.ncifcrf.gov/geneReport.jsp?rowids=,38130,148912,27072,19695,26857,19376,145852,147269,32650,145071,28266,10737,28205,148518,144179,29251,13320,147786,16664,16649,31938,7792,16989,148642,15412,147644,12698,39223,21347,9492,7145,16272
GOTERM_CC_ALL	nuclear envelope-endoplasmic reticulum network	http://niaid.abcc.ncifcrf.gov/geneReport.jsp?rowids=,38130,148912,27072,19695,26857,19376,145852,147269,32650,145071,28266,10737,28205	13	0.0079	0.0175921
GOTERM_CC_ALL	endomembrane system	http://niaid.abcc.ncifcrf.gov/geneReport.jsp?rowids=,148518,144179,29251,13320,147786,16664,26857,16649,31938,147269,7792,16989,148642,145071,28266,28205,15412,147644,12698,38130,39223,21347,148912,27072,19695,9492,19376,7145,145852,32650,16272,10737	32	0.0193	0.0659947
GOTERM_CC_ALL	endoplasmic reticulum membrane	http://niaid.abcc.ncifcrf.gov/geneReport.jsp?rowids=,38130,147269,145852,148912,27072,145071,10737,28266,19376,28205,26857	11	0.0066	0.0667262
Functional Group 47	Median: 0.3325002940669809	Geo: 0.04354797061166619	http://niaid.abcc.ncifcrf.gov/geneReport.jsp?rowids=,29550,144648,36815,19244,7223,24649,147921,5415,20224,27837,4817,26983,144226,23721,20130,34677,7075,9425,17122,3338,28205,21278,7392,18922,13327,144191,31926,113355,18432,148929,32802,18263,27222,26805,4812,145146,149006,145241,4594,18371,146782,18586,33612,26939,146450,4597,7312,17750,147434,10739,146543,27008,27723,144915,31950,28002,27051,1…
GOTERM_MF_ALL	transferase activity	http://niaid.abcc.ncifcrf.gov/geneReport.jsp?rowids=,29550,144648,36815,19244,7223,24649,147921,5415,20224,27837,4817,26983,144226,23721,20130,34677,7075,9425,17122,3338,28205,21278,7392,18922,13327,144191,31926,113355,18432,148929,32802,18263,27222,26805,4812,145146,149006,145241,4594,18371,146782,18586,33612,26939,146450,4597,7312,17750,147434,10739,146543,27008,27723,144915,31950,28002,27051,1…	222	0.1341	2.04674e-14
SP_PIR_KEYWORDS	kinase	http://niaid.abcc.ncifcrf.gov/geneReport.jsp?rowids=,21044,31290,37212,145408,9866,8183,144648,36815,144687,145004,19244,147921,5415,14456,27837,4817,12709,146119,144226,23721,34677,7075,27607,31089,148605,7392,146790,15230,12698,5250,26651,13327,148510,31926,43494,16477,27726,113355,9613,18432,37172,149242,147300,9184,25737,14603,26949,145495,26805,148170,4812,37992,26977,4594,12803,36810,26283,…	78	0.0471	2.05087e-06
GOTERM_MF_ALL	transferase activity, transferring phosphorus-containing groups	http://niaid.abcc.ncifcrf.gov/geneReport.jsp?rowids=,29550,37212,145408,144648,36815,19244,24649,147921,5415,14456,27837,4817,144226,23721,146119,34677,148397,7075,17122,3338,31089,7392,13327,31926,43494,16477,28299,113355,18432,23845,145978,147300,14603,18263,26805,4812,37992,149006,4594,12803,33612,25435,26606,146450,4597,7312,146543,27008,27395,3325,27723,144915,146813,31290,21044,8183,9866,14…	105	0.0634	0.00203311
GOTERM_MF_ALL	kinase activity	http://niaid.abcc.ncifcrf.gov/geneReport.jsp?rowids=,21044,31290,37212,145408,9866,8183,144648,36815,144687,145004,19244,24649,147921,37459,5415,14456,27837,4817,12709,146119,144226,23721,34677,7075,148397,17122,3338,27607,31089,148605,7392,146790,15230,12698,5250,26651,13327,148510,31926,43494,16477,28299,27726,113355,9613,18432,37172,145978,149242,147300,9184,25737,14603,26949,18263,145495,3921…	90	0.0544	0.00706286
SP_PIR_KEYWORDS	serine/threonine-protein kinase	http://niaid.abcc.ncifcrf.gov/geneReport.jsp?rowids=,31290,37212,145495,8183,144648,36815,4812,144687,37992,19244,26977,4594,5415,14456,27837,26283,6666,31089,146450,145234,149002,5250,13327,144915,43494,12953,113355,18432,147300,9184	30	0.0181	0.0328138
GOTERM_MF_ALL	phosphotransferase activity, alcohol group as acceptor	http://niaid.abcc.ncifcrf.gov/geneReport.jsp?rowids=,21044,31290,37212,145408,9866,8183,144648,36815,144687,145004,19244,147921,37459,5415,14456,27837,4817,12709,146119,148397,7075,3338,31089,148605,7392,5250,26651,13327,148510,43494,16477,113355,9613,18432,37172,149242,147300,9184,25737,18263,26949,145495,39219,26805,4812,37992,26977,4594,6666,26283,23143,17110,26606,146450,145234,7312,149002,33…	65	0.0393	0.0567229
UP_SEQ_FEATURE	active site:Proton acceptor	http://niaid.abcc.ncifcrf.gov/geneReport.jsp?rowids=,31290,27061,9192,8183,145495,27591,144648,26805,91033,144687,37417,37992,19244,26977,4594,5415,28137,19679,14456,27837,26283,6666,147437,7075,4622,13776,148592,38148,146450,6294,145234,16643,5250,149002,13327,144915,43494,24681,12953,148864,113355,27457,18432,14698,3226,17161,147300,37793	48	0.029	0.104982
GOTERM_MF_ALL	protein serine/threonine kinase activity	http://niaid.abcc.ncifcrf.gov/geneReport.jsp?rowids=,21044,31290,37212,145408,8183,9866,145495,39219,26805,144648,36815,4812,144687,37992,19244,26977,4594,5415,14456,27837,4817,12709,26283,6666,7075,31089,148605,146450,145234,5250,149002,26651,13327,144915,146813,43494,12953,148864,113355,9613,18432,147300,9184	43	0.026	0.173823
SMART_NAME	SM00220:S_TKc	http://niaid.abcc.ncifcrf.gov/geneReport.jsp?rowids=,146450,31290,37212,145234,8183,145495,144648,5250,36815,149002,4812,37992,144915,43494,4594,5415,14456,27837,6666,18432,147300,9184	22	0.0133	0.22102
UP_SEQ_FEATURE	nucleotide phosphate-binding region:ATP	http://niaid.abcc.ncifcrf.gov/geneReport.jsp?rowids=,31290,32758,8183,144648,144687,145004,19244,147921,5415,14456,27837,12709,36943,13543,7075,4563,37546,14083,5250,26651,13327,31926,43494,14974,145245,19303,113355,9613,18432,37172,6734,147300,146101,27654,26949,145495,26805,37992,12604,26977,4594,3386,6666,26283,9597,15490,146450,145234,7312,19336,149002,27395,144915,12953,148864,13751,145816,6…	59	0.0356	0.230686
GOTERM_MF_ALL	protein kinase activity	http://niaid.abcc.ncifcrf.gov/geneReport.jsp?rowids=,31290,21044,37212,145408,9866,8183,144648,36815,144687,19244,37459,5415,14456,27837,4817,12709,148397,7075,148605,31089,7392,5250,26651,13327,43494,113355,9613,18432,9184,147300,18263,145495,39219,26805,4812,37992,26977,4594,6666,26283,23143,17110,146450,145234,149002,3325,27723,144915,146813,12953,148864	51	0.0308	0.243776
GOTERM_BP_ALL	protein amino acid phosphorylation	http://niaid.abcc.ncifcrf.gov/geneReport.jsp?rowids=,31290,148825,37212,145408,9866,8183,144648,144687,149169,19244,37459,148235,5415,14456,27837,12709,144226,7075,31089,7392,5250,26651,13327,16774,43494,113355,9613,18432,9184,147300,17007,10627,145495,39219,26805,4749,4812,37992,26977,4594,6666,26283,23143,17110,146450,145234,149002,27723,144915,12953,148864	51	0.0308	0.254176
GOTERM_MF_ALL	protein-tyrosine kinase activity	http://niaid.abcc.ncifcrf.gov/geneReport.jsp?rowids=,31290,37212,145408,145495,8183,39219,26805,144648,36815,144687,37992,5415,14456,27837,26283,6666,12709,7075,31089,145234,26651,13327,27723,148864,113355,9613,18432,147300	28	0.0169	0.32882
GOTERM_BP_ALL	phosphorylation	http://niaid.abcc.ncifcrf.gov/geneReport.jsp?rowids=,31290,148825,37212,145408,9866,8183,144648,144687,149169,19244,37459,5415,148235,14456,27837,12709,144226,7075,31089,7392,5250,26651,13327,148510,16774,43494,113355,9613,18432,37172,148858,145978,147300,9184,17007,10627,145495,39219,26805,4749,4812,37992,144666,26977,4594,6666,26283,23143,17110,146450,145234,149002,27723,144915,12953,37633,1488…	57	0.0344	0.33618
SP_PIR_KEYWORDS	serine/threonine-specific protein kinase	http://niaid.abcc.ncifcrf.gov/geneReport.jsp?rowids=,31290,27837,13327,147300	4	0.0024	0.400359
UP_SEQ_FEATURE	binding site:ATP	http://niaid.abcc.ncifcrf.gov/geneReport.jsp?rowids=,31290,8183,145495,26805,144648,144687,37992,19244,26977,4594,5415,14456,27837,12709,26283,6666,7075,146450,6145,145234,149002,5250,26651,13327,144915,43494,12953,148864,113355,9613,18432,9187,147300,9540	34	0.0205	0.426688
INTERPRO_NAME	IPR008271:Serine/threonine protein kinase, active site	http://niaid.abcc.ncifcrf.gov/geneReport.jsp?rowids=,31290,37212,145495,8183,144648,36815,144687,4812,37992,26977,4594,5415,14456,27837,26283,6666,31089,146450,145234,149002,5250,13327,144915,43494,12953,113355,18432,147300,9184	29	0.0175	0.462485
GOTERM_BP_ALL	phosphorus metabolism	http://niaid.abcc.ncifcrf.gov/geneReport.jsp?rowids=,148825,31290,37212,148122,145408,9866,8183,144648,144687,149169,19244,37459,5415,148235,14456,27837,12709,144226,7075,31089,7392,5250,26651,13327,148510,16774,43494,113355,9613,18432,42052,37172,148858,145978,147300,9184,17007,11925,145075,10627,145495,39219,26805,4749,4812,37992,144666,26977,4594,26283,6666,23143,17110,37281,146450,145234,1490…	64	0.0387	0.530318
GOTERM_BP_ALL	phosphate metabolism	http://niaid.abcc.ncifcrf.gov/geneReport.jsp?rowids=,148825,31290,37212,148122,145408,9866,8183,144648,144687,149169,19244,37459,5415,148235,14456,27837,12709,144226,7075,31089,7392,5250,26651,13327,148510,16774,43494,113355,9613,18432,42052,37172,148858,145978,147300,9184,17007,11925,145075,10627,145495,39219,26805,4749,4812,37992,144666,26977,4594,26283,6666,23143,17110,37281,146450,145234,1490…	64	0.0387	0.530318
UP_SEQ_FEATURE	domain:Protein kinase	http://niaid.abcc.ncifcrf.gov/geneReport.jsp?rowids=,31290,145495,8183,26805,144648,144687,37992,26977,4594,5415,14456,27837,12709,26283,6666,7075,146450,145234,149002,5250,26651,13327,144915,43494,12953,148864,113355,9613,18432,147300	30	0.0181	0.555225
INTERPRO_NAME	IPR000719:Protein kinase	http://niaid.abcc.ncifcrf.gov/geneReport.jsp?rowids=,31290,37212,145408,8183,145495,39219,26805,144648,36815,4812,144687,37992,26977,4594,5415,14456,27837,12709,26283,6666,23143,7075,31089,146450,7392,145234,5250,149002,26651,13327,144915,43494,12953,148864,28299,36839,113355,9613,18432,147300,9184	41	0.0248	0.56808
GOTERM_MF_ALL	cyclic nucleotide-dependent protein kinase activity	http://niaid.abcc.ncifcrf.gov/geneReport.jsp?rowids=,31290,27837,6666,18432,8183,5250,13327,37992,147300,144915,43494,26977	12	0.0073	0.595663
GOTERM_MF_ALL	cAMP-dependent protein kinase activity	http://niaid.abcc.ncifcrf.gov/geneReport.jsp?rowids=,31290,27837,6666,18432,8183,5250,13327,37992,147300,144915,43494,26977	12	0.0073	0.595663
GOTERM_MF_ALL	protein kinase CK2 activity	http://niaid.abcc.ncifcrf.gov/geneReport.jsp?rowids=,31290,27837,6666,18432,8183,5250,13327,37992,147300,144915,43494,26977	12	0.0073	0.604162
INTERPRO_NAME	IPR002290:Serine/threonine protein kinase	http://niaid.abcc.ncifcrf.gov/geneReport.jsp?rowids=,31290,37212,145408,8183,145495,39219,26805,144648,36815,4812,144687,37992,26977,4594,5415,14456,27837,12709,26283,6666,7075,31089,146450,145234,149002,5250,26651,13327,144915,43494,12953,148864,113355,9613,18432,147300,9184	37	0.0224	0.607716
INTERPRO_NAME	IPR001245:Tyrosine protein kinase	http://niaid.abcc.ncifcrf.gov/geneReport.jsp?rowids=,31290,37212,145408,8183,145495,39219,26805,144648,36815,4812,144687,37992,26977,4594,5415,14456,27837,12709,26283,6666,7075,146450,145234,149002,5250,26651,13327,144915,43494,12953,148864,113355,9613,18432,9184	35	0.0211	0.628659
Functional Group 48	Median: 0.05848462789357532	Geo: 0.044196467360393614	http://niaid.abcc.ncifcrf.gov/geneReport.jsp?rowids=,18559,34412,26548,146048,19353,16253,16770,146079,146535,4212,8048,17093,144226,32174,14061,144165,3417,146164,144685,28729,30243,19555,39614,9004,4591,17095,27285,26651,5442,4131,17684
SP_PIR_KEYWORDS	lectin	http://niaid.abcc.ncifcrf.gov/geneReport.jsp?rowids=,18559,34412,26548,146048,19353,16253,16770,146079,146535,4212,8048,17093,144226,32174,14061,144165,3417,146164,144685	19	0.0115	0.00482543
GOTERM_MF_ALL	carbohydrate binding	http://niaid.abcc.ncifcrf.gov/geneReport.jsp?rowids=,18559,26548,28729,146048,30243,19353,16770,19555,146079,39614,4212,8048,9004,32174,144165,3417,34412,4591,17095,27285,26651,16253,5442,146535,4131,14061,144685,17684,146164	29	0.0175	0.0584846
GOTERM_MF_ALL	sugar binding	http://niaid.abcc.ncifcrf.gov/geneReport.jsp?rowids=,18559,34412,26548,146048,19353,16253,16770,146079,146535,4212,8048,32174,14061,144165,3417,146164,17684,144685	18	0.0109	0.305904
Functional Group 49	Median: 0.036725144458572945	Geo: 0.04608709587514869	http://niaid.abcc.ncifcrf.gov/geneReport.jsp?rowids=,147921,148005,18819,10907,148868,7224,144386,16643,20055,147066,28345,36841,36024,148043,12782,148858,145004,144666
GOTERM_BP_ALL	vitamin metabolism	http://niaid.abcc.ncifcrf.gov/geneReport.jsp?rowids=,147921,148005,18819,10907,148868,7224,144386,16643,20055,147066,28345,36841	12	0.0073	0.00619314
GOTERM_BP_ALL	water-soluble vitamin metabolism	http://niaid.abcc.ncifcrf.gov/geneReport.jsp?rowids=,147921,18819,10907,148868,144386,147066,28345,36841	8	0.0048	0.0207847
GOTERM_BP_ALL	water-soluble vitamin biosynthesis	http://niaid.abcc.ncifcrf.gov/geneReport.jsp?rowids=,18819,148868,147066,28345,36841	5	0.003	0.0237976
GOTERM_BP_ALL	pyridine nucleotide metabolism	http://niaid.abcc.ncifcrf.gov/geneReport.jsp?rowids=,10907,148868,144386,147066,28345,36841	6	0.0036	0.0278088
GOTERM_BP_ALL	vitamin biosynthesis	http://niaid.abcc.ncifcrf.gov/geneReport.jsp?rowids=,18819,148868,147066,28345,36841	5	0.003	0.0367251
GOTERM_BP_ALL	pyridine nucleotide biosynthesis	http://niaid.abcc.ncifcrf.gov/geneReport.jsp?rowids=,148868,147066,28345,36841	4	0.0024	0.0467398
SP_PIR_KEYWORDS	pyridine nucleotide biosynthesis	http://niaid.abcc.ncifcrf.gov/geneReport.jsp?rowids=,147066,28345,36841	3	0.0018	0.0856573
GOTERM_BP_ALL	nicotinamide metabolism	http://niaid.abcc.ncifcrf.gov/geneReport.jsp?rowids=,10907,144386,28345,36841	4	0.0024	0.175162
GOTERM_BP_ALL	coenzyme biosynthesis	http://niaid.abcc.ncifcrf.gov/geneReport.jsp?rowids=,36024,148043,148868,147066,12782,148858,145004,28345,36841,144666	10	0.006	0.427551
Functional Group 50	Median: 0.07327161137671351	Geo: 0.04614476676941548	http://niaid.abcc.ncifcrf.gov/geneReport.jsp?rowids=,14811,24912,144179,36213,31130,14838,13320,10393,31938,19502,12898,12828,4743,144894,143924,146063,17707,14083,118295,9257,37346,4009,7145,145245,14003,36839,3931,146198,145852,27882,60121,19955,23821,17072,27954,144226,144504,15412,42165,27072,145644,38159,13503,26585,6135,3912,32802,36314,29251,16049,27106,147110,26939,37863,14094,3662,17134,…
SP_PIR_KEYWORDS	protein transport	http://niaid.abcc.ncifcrf.gov/geneReport.jsp?rowids=,14811,24912,144179,36213,31130,14838,13320,10393,31938,19502,12898,12828,4743,144894,143924,146063,17707,14083,118295,9257,37346,4009,7145,145245,14003,36839,3931,146198,145852,27882,60121,19955,23821,17072	34	0.0205	0.00033199
GOTERM_BP_ALL	protein transport	http://niaid.abcc.ncifcrf.gov/geneReport.jsp?rowids=,36213,31130,27954,19502,144226,144504,15412,146063,118295,14083,42165,9257,27072,145644,38159,13503,145245,26585,27882,6135,19955,3912,32802,17072,14811,24912,36314,144179,29251,16049,27106,14838,13320,10393,31938,147110,12898,12828,4743,144894,26939,143924,17707,37863,14094,3662,17134,37346,28026,4009,7145,14003,146791,36839,3931,146198,145852…	62	0.0375	0.0353553
GOTERM_BP_ALL	intracellular protein transport	http://niaid.abcc.ncifcrf.gov/geneReport.jsp?rowids=,14811,24912,36213,144179,29251,16049,27106,13320,10393,31938,27954,147110,19502,144226,12898,12828,4743,144894,144504,26939,15412,17707,14094,3662,42165,17134,28026,37346,27072,145644,38159,7145,13503,14003,146791,26585,27882,145852,6135,60121,10737,32802,31504,148823	44	0.0266	0.050615
GOTERM_BP_ALL	establishment of protein localization	http://niaid.abcc.ncifcrf.gov/geneReport.jsp?rowids=,36213,31130,27954,19502,144226,144504,15412,146063,118295,14083,42165,9257,27072,145644,38159,13503,145245,26585,27882,6135,19955,3912,32802,17072,14811,24912,36314,144179,29251,16049,27106,14838,13320,10393,31938,147110,12898,12828,4743,144894,26939,143924,17707,37863,14094,3662,17134,37346,28026,4009,7145,14003,146791,36839,3931,146198,145852…	62	0.0375	0.0656989
GOTERM_BP_ALL	intracellular transport	http://niaid.abcc.ncifcrf.gov/geneReport.jsp?rowids=,36213,146824,27954,14456,19502,144226,144504,15412,37546,14083,42165,27072,19695,145644,38159,14508,13503,4223,26585,27882,10895,149178,6135,9059,32802,14811,24912,27889,144179,29251,16049,27106,13320,7801,10393,31938,147110,3386,12898,12828,4743,144894,26939,17707,14094,3662,14938,17134,37346,28026,7145,14003,146791,146198,145852,36853,60121,1…	62	0.0375	0.0732716
GOTERM_BP_ALL	protein localization	http://niaid.abcc.ncifcrf.gov/geneReport.jsp?rowids=,148825,36213,31130,27954,19502,144226,144504,15412,146063,118295,14083,42165,9257,27072,145644,38159,13503,145245,26585,27882,6135,19955,3912,32802,17072,14811,24912,36314,144179,29251,14838,36010,16049,27106,13320,10393,31938,147110,12898,12828,4743,144894,26939,143924,17707,37863,14094,3662,17134,37346,28026,4009,7145,14003,146791,36839,3931,…	64	0.0387	0.0750009
GOTERM_BP_ALL	establishment of cellular localization	http://niaid.abcc.ncifcrf.gov/geneReport.jsp?rowids=,36213,146824,27954,14456,19502,144226,144504,15412,37546,14083,42165,27072,19695,145644,38159,14508,13503,4223,26585,27882,10895,149178,6135,9059,32802,14811,24912,27889,144179,29251,16049,27106,13320,7801,10393,31938,147110,3386,12898,12828,4743,144894,26939,17707,14094,3662,14938,17134,37346,28026,7145,14003,146791,146198,145852,36853,60121,1…	62	0.0375	0.0793003
GOTERM_BP_ALL	cellular localization	http://niaid.abcc.ncifcrf.gov/geneReport.jsp?rowids=,36213,146824,27954,14456,19502,144226,144504,15412,37546,14083,42165,27072,19695,145644,38159,14508,13503,4223,26585,27882,10895,149178,6135,9059,32802,14811,24912,27889,144179,29251,16049,27106,13320,7801,10393,31938,147110,3386,12898,12828,4743,144894,26939,17707,14094,3662,14938,17134,37346,28026,7145,14003,146791,146198,145852,36853,60121,1…	62	0.0375	0.0911722
GOTERM_BP_ALL	cell organization and biogenesis	http://niaid.abcc.ncifcrf.gov/geneReport.jsp?rowids=,148825,145937,146252,3850,36213,37132,144541,147564,8588,24649,15224,22995,26855,14456,19502,144226,27404,145486,14150,42165,27072,27672,7006,4223,149178,27948,9059,32802,14811,24912,27636,36314,144179,10627,29251,36010,16049,27106,13320,4812,147070,9381,9011,12604,3641,148796,4594,37619,3386,12898,14527,12828,4556,4743,5141,26939,14920,37403,1…	135	0.0816	0.611711
Functional Group 51	Median: 0.025196241194597253	Geo: 0.047055731845393925	http://niaid.abcc.ncifcrf.gov/geneReport.jsp?rowids=,27629,22956,28014,91033,27316,9121,24678,27870,7250,19679,17110,147437,35369,5412,6145,16992,10096,14094,15255,18956,10739,5671,148982,145037,19662,17942,3191,27457,10601,36213,12345,9623,13253,146503,144344,28970,36904,31926,26267,24681,37169,32802,9120,37793
SP_PIR_KEYWORDS	transit peptide	http://niaid.abcc.ncifcrf.gov/geneReport.jsp?rowids=,27629,22956,28014,91033,27316,9121,24678,27870,7250,19679,17110,147437,35369,5412,6145,16992,10096,14094,15255,18956,10739,5671,148982,145037,19662,17942,3191,27457	28	0.0169	0.00786672
SP_PIR_KEYWORDS	mitochondrion	http://niaid.abcc.ncifcrf.gov/geneReport.jsp?rowids=,27629,22956,10601,36213,28014,24678,12345,27316,91033,9121,27870,7250,9623,13253,146503,19679,17110,35369,5412,10096,144344,16992,6145,28970,36904,14094,15255,18956,10739,31926,26267,5671,148982,145037,24681,19662,37169,17942,27457,3191,32802,9120,37793	43	0.026	0.0251962
UP_SEQ_FEATURE	transit peptide:Mitochondrion	http://niaid.abcc.ncifcrf.gov/geneReport.jsp?rowids=,27629,22956,28014,91033,27316,9121,24678,27870,7250,19679,17110,35369,5412,6145,16992,14094,15255,18956,10739,5671,148982,145037,19662,17942,3191,27457	26	0.0157	0.525664
Functional Group 52	Median: 0.11898289858843955	Geo: 0.057114660274040954	http://niaid.abcc.ncifcrf.gov/geneReport.jsp?rowids=,37806,19343,3850,23835,15621,146550,7330,33621,4594,37717,40768,25480,10751,26406,29264,27568,21229,15573,16559,26587,37186,14999,145234,28970,27689,15436,8248,5250,30857,9492,43494,14974,31978,3995,36853,6156,7803,13626
GOTERM_BP_ALL	regulation of programmed cell death	http://niaid.abcc.ncifcrf.gov/geneReport.jsp?rowids=,37806,19343,3850,23835,15621,146550,7330,33621,4594,37717,40768,25480,10751,26406,29264,27568,21229,15573,16559,26587,37186,14999,145234,28970,27689,15436,8248,5250,30857,9492,43494,14974,31978,3995,36853,6156,7803,13626	38	0.023	0.0140903
GOTERM_BP_ALL	regulation of apoptosis	http://niaid.abcc.ncifcrf.gov/geneReport.jsp?rowids=,37806,19343,3850,23835,15621,146550,7330,33621,37717,40768,25480,10751,26406,29264,27568,21229,15573,16559,26587,37186,14999,145234,28970,27689,15436,8248,5250,30857,9492,43494,14974,31978,3995,36853,6156,7803,13626	37	0.0224	0.0174398
GOTERM_BP_ALL	negative regulation of apoptosis	http://niaid.abcc.ncifcrf.gov/geneReport.jsp?rowids=,37186,26587,19343,14999,23835,27689,8248,5250,43494,40768,6156,13626,15573,16559	14	0.0085	0.118983
GOTERM_BP_ALL	negative regulation of programmed cell death	http://niaid.abcc.ncifcrf.gov/geneReport.jsp?rowids=,37186,26587,19343,14999,23835,27689,8248,5250,43494,40768,6156,13626,15573,16559	14	0.0085	0.130673
GOTERM_BP_ALL	anti-apoptosis	http://niaid.abcc.ncifcrf.gov/geneReport.jsp?rowids=,26587,19343,40768,23835,27689,6156,5250,13626,43494,15573	10	0.006	0.159077
Functional Group 53	Median: 0.0421624463909252	Geo: 0.05960940811193895	http://niaid.abcc.ncifcrf.gov/geneReport.jsp?rowids=,32758,145781,5889,27282,141906,26643,24603,144226,16168,19502,13543,36943,4563,37546,9427,37392,19303,145245,14974,144054,148858,107087,146101,24912,27654,149154,15917,36314,145747,145666,144666,17614,146307,3386,12603,31994,15490,11210,14938,12790,13823,146791,26567,10309,7032,40780,13751,6759,31504
GOTERM_MF_ALL	pyrophosphatase activity	http://niaid.abcc.ncifcrf.gov/geneReport.jsp?rowids=,32758,145781,5889,27282,141906,26643,24603,144226,16168,19502,13543,36943,4563,37546,9427,37392,19303,145245,14974,144054,148858,107087,146101,24912,27654,149154,15917,36314,145747,145666,144666,17614,146307,3386,12603,31994,15490,11210,14938,12790,13823,146791,26567,10309,7032,40780,13751,6759,31504	49	0.0296	0.0268729
GOTERM_MF_ALL	hydrolase activity, acting on acid anhydrides, in phosphorus-containing anhydrides	http://niaid.abcc.ncifcrf.gov/geneReport.jsp?rowids=,32758,145781,5889,27282,141906,26643,24603,144226,16168,19502,13543,36943,4563,37546,9427,37392,19303,145245,14974,144054,148858,107087,146101,24912,27654,149154,15917,36314,145747,145666,144666,17614,146307,3386,12603,31994,15490,11210,14938,12790,13823,146791,26567,10309,7032,40780,13751,6759,31504	49	0.0296	0.0304014
GOTERM_MF_ALL	hydrolase activity, acting on acid anhydrides	http://niaid.abcc.ncifcrf.gov/geneReport.jsp?rowids=,32758,145781,5889,27282,141906,26643,24603,144226,16168,19502,13543,36943,4563,37546,9427,37392,19303,145245,14974,144054,148858,107087,146101,24912,27654,149154,15917,36314,145747,145666,144666,17614,146307,3386,12603,31994,15490,11210,14938,12790,13823,146791,26567,10309,7032,40780,13751,6759,31504	49	0.0296	0.0332678
GOTERM_MF_ALL	nucleoside-triphosphatase activity	http://niaid.abcc.ncifcrf.gov/geneReport.jsp?rowids=,24912,146101,27654,32758,149154,36314,145781,145666,144666,17614,3386,5889,146307,12603,19502,16168,144226,24603,26643,36943,13543,4563,31994,15490,37546,9427,11210,12790,14938,13823,37392,14974,145245,19303,146791,144054,26567,10309,7032,148858,13751,40780,6759,107087,31504	45	0.0272	0.0510571
GOTERM_MF_ALL	ATPase activity	http://niaid.abcc.ncifcrf.gov/geneReport.jsp?rowids=,146101,27654,32758,145666,144666,17614,3386,12603,24603,144226,36943,13543,4563,31994,15490,37546,11210,9427,13823,37392,14974,145245,19303,26567,10309,148858,13751,40780,107087,6759	30	0.0181	0.10138
GOTERM_MF_ALL	ATPase activity, coupled	http://niaid.abcc.ncifcrf.gov/geneReport.jsp?rowids=,27654,9427,37392,145666,14974,144666,145245,19303,17614,3386,12603,26567,13543,10309,36943,148858,4563,31994,13751,40780,6759,107087,15490	23	0.0139	0.318894
Functional Group 54	Median: 0.05021610102348442	Geo: 0.06167787039874538	http://niaid.abcc.ncifcrf.gov/geneReport.jsp?rowids=,39614,4591,17095,27285,26651,5442,19555,18559,28729,146079,4131,90678,9004,26548,146048,30243,19353,16770,4212,8048,32174,144165,3417,34412,16253,146535,14061,144685,17684,146164
SP_PIR_KEYWORDS	heparin-binding	http://niaid.abcc.ncifcrf.gov/geneReport.jsp?rowids=,39614,4591,17095,27285,26651,5442,19555	7	0.0042	0.0275197
GOTERM_MF_ALL	pattern binding	http://niaid.abcc.ncifcrf.gov/geneReport.jsp?rowids=,18559,28729,4591,17095,27285,26651,5442,146079,19555,4131,39614,90678,9004	13	0.0079	0.0282543
GOTERM_MF_ALL	polysaccharide binding	http://niaid.abcc.ncifcrf.gov/geneReport.jsp?rowids=,4131,18559,28729,39614,4591,17095,9004,27285,26651,5442,19555,146079	12	0.0073	0.0419476
GOTERM_MF_ALL	carbohydrate binding	http://niaid.abcc.ncifcrf.gov/geneReport.jsp?rowids=,18559,26548,28729,146048,30243,19353,16770,19555,146079,39614,4212,8048,9004,32174,144165,3417,34412,4591,17095,27285,26651,16253,5442,146535,4131,14061,144685,17684,146164	29	0.0175	0.0584846
GOTERM_MF_ALL	glycosaminoglycan binding	http://niaid.abcc.ncifcrf.gov/geneReport.jsp?rowids=,4131,28729,39614,4591,17095,9004,27285,26651,5442,19555	10	0.006	0.109023
GOTERM_MF_ALL	heparin binding	http://niaid.abcc.ncifcrf.gov/geneReport.jsp?rowids=,39614,4591,17095,27285,26651,5442,19555	7	0.0042	0.264718
Functional Group 55	Median: 0.060003084749029316	Geo: 0.06289226556141791	http://niaid.abcc.ncifcrf.gov/geneReport.jsp?rowids=,132312,147064,17095,17346,27154,37042,37971,148707,146865,37501,146121,28123,35027,14150,16140,4322,10876
SP_PIR_KEYWORDS	lipid degradation	http://niaid.abcc.ncifcrf.gov/geneReport.jsp?rowids=,132312,147064,17095,17346,27154,37042,37971,148707	8	0.0048	0.0198651
GOTERM_MF_ALL	lipase activity	http://niaid.abcc.ncifcrf.gov/geneReport.jsp?rowids=,146865,132312,147064,17095,27154,37042,37501,146121,28123,148707,35027	11	0.0066	0.0308572
GOTERM_BP_ALL	lipid catabolism	http://niaid.abcc.ncifcrf.gov/geneReport.jsp?rowids=,147064,17095,14150,17346,27154,16140,37042,146121,37971,4322,148707,10876	12	0.0073	0.0600031
GOTERM_MF_ALL	phospholipase activity	http://niaid.abcc.ncifcrf.gov/geneReport.jsp?rowids=,146865,132312,27154,37042,37501,146121,28123,148707	8	0.0048	0.092531
GOTERM_MF_ALL	phospholipase A2 activity	http://niaid.abcc.ncifcrf.gov/geneReport.jsp?rowids=,146865,27154,146121,148707	4	0.0024	0.289119
Functional Group 56	Median: 0.05845309738649753	Geo: 0.06295113281980087	http://niaid.abcc.ncifcrf.gov/geneReport.jsp?rowids=,148825,37403,10627,145333,28123,37639,147564,8588,145402,7006,24649,32746,37619,144398,27948,30856,15573,3256,39293,3850,7801,147070,20208,5552,3386,4556,5141,20194,12675,5647,8599,8483,32715,37743,12921
GOTERM_BP_ALL	regulation of growth	http://niaid.abcc.ncifcrf.gov/geneReport.jsp?rowids=,148825,37403,10627,145333,28123,37639,147564,8588,145402,7006,24649,32746,37619,144398,27948,30856,15573	17	0.0103	0.0145517
GOTERM_BP_ALL	regulation of cell growth	http://niaid.abcc.ncifcrf.gov/geneReport.jsp?rowids=,148825,37403,10627,145333,28123,37639,147564,8588,145402,7006,24649,37619,27948	13	0.0079	0.024177
GOTERM_BP_ALL	cell growth	http://niaid.abcc.ncifcrf.gov/geneReport.jsp?rowids=,148825,37403,10627,3256,145333,28123,37639,147564,8588,145402,7006,24649,37619,27948	14	0.0085	0.045107
GOTERM_BP_ALL	regulation of cell size	http://niaid.abcc.ncifcrf.gov/geneReport.jsp?rowids=,148825,37403,10627,3256,145333,28123,37639,147564,8588,145402,7006,24649,37619,27948	14	0.0085	0.0584531
SP_PIR_KEYWORDS	growth regulation	http://niaid.abcc.ncifcrf.gov/geneReport.jsp?rowids=,37403,37619,10627,145333,145402,7006	6	0.0036	0.0632932
GOTERM_BP_ALL	growth	http://niaid.abcc.ncifcrf.gov/geneReport.jsp?rowids=,148825,37403,10627,3256,145333,28123,37639,147564,8588,145402,7006,24649,32746,37619,144398,30856,27948,39293,15573	19	0.0115	0.115564
GOTERM_BP_ALL	cellular morphogenesis	http://niaid.abcc.ncifcrf.gov/geneReport.jsp?rowids=,148825,3850,10627,28123,145333,7801,37639,147564,147070,20208,8588,5552,24649,37619,3386,4556,5141,20194,37403,12675,3256,145402,7006,5647,8599,8483,32715,37743,12921,27948	30	0.0181	0.577405
Functional Group 57	Median: 0.062348448254934116	Geo: 0.06345095218073489	http://niaid.abcc.ncifcrf.gov/geneReport.jsp?rowids=,6145,146714,27375,9192,27612,21347,24678,148854,146486,27100,4312,37798,34462,21044,18559,18374,145146
GOTERM_BP_ALL	carbohydrate biosynthesis	http://niaid.abcc.ncifcrf.gov/geneReport.jsp?rowids=,6145,146714,27375,9192,27612,21347,24678,148854,146486,27100,4312,37798,34462	13	0.0079	0.0221746
GOTERM_BP_ALL	cellular polysaccharide metabolism	http://niaid.abcc.ncifcrf.gov/geneReport.jsp?rowids=,146714,21044,18559,18374,148854,145146,146486,34462,27100	9	0.0054	0.0284325
GOTERM_BP_ALL	polysaccharide metabolism	http://niaid.abcc.ncifcrf.gov/geneReport.jsp?rowids=,146714,21044,18559,18374,148854,145146,146486,34462,27100	9	0.0054	0.0525144
GOTERM_BP_ALL	polysaccharide biosynthesis	http://niaid.abcc.ncifcrf.gov/geneReport.jsp?rowids=,146714,148854,146486,34462,27100	5	0.003	0.0623484
GOTERM_BP_ALL	biopolymer biosynthesis	http://niaid.abcc.ncifcrf.gov/geneReport.jsp?rowids=,146714,148854,146486,34462,27100	5	0.003	0.0623484
GOTERM_BP_ALL	glucan metabolism	http://niaid.abcc.ncifcrf.gov/geneReport.jsp?rowids=,21044,18374,145146,146486,34462	5	0.003	0.179363
GOTERM_BP_ALL	glycogen metabolism	http://niaid.abcc.ncifcrf.gov/geneReport.jsp?rowids=,21044,18374,145146,146486,34462	5	0.003	0.179363
Functional Group 58	Median: 0.055413106516832275	Geo: 0.06379485549874894	http://niaid.abcc.ncifcrf.gov/geneReport.jsp?rowids=,146063,19667,144054,27882,7032,60121,144894,24912,26567,9597,16587,145245
SP_PIR_KEYWORDS	GTP binding	http://niaid.abcc.ncifcrf.gov/geneReport.jsp?rowids=,146063,19667,144054,27882,7032,60121,144894	7	0.0042	0.0446855
SP_PIR_KEYWORDS	P-loop	http://niaid.abcc.ncifcrf.gov/geneReport.jsp?rowids=,24912,146063,144054,27882,26567,7032,9597,16587,144894,145245	10	0.006	0.0554131
SP_PIR_KEYWORDS	nucleotide binding	http://niaid.abcc.ncifcrf.gov/geneReport.jsp?rowids=,24912,146063,144054,26567,7032,9597,16587,144894,145245	9	0.0054	0.104852
Functional Group 59	Median: 0.0698248881757688	Geo: 0.06583359976248812	http://niaid.abcc.ncifcrf.gov/geneReport.jsp?rowids=,24912,37027,20123,36314,26643,19502,6947,27615,144894,144504,146063,37863,14938,12790,37346,11323,4032,32907,146791,36839,144054,19667,27882,7032,60121,31504,10435,37331,145781,146307,5889,117218,19336,12726,21044,28123,24649,26855,28060,37762,6623,148108,12675,16892,8483,149154
SP_PIR_KEYWORDS	gtp-binding	http://niaid.abcc.ncifcrf.gov/geneReport.jsp?rowids=,24912,37027,20123,36314,26643,19502,6947,27615,144894,144504,146063,37863,14938,12790,37346,11323,4032,32907,146791,36839,144054,19667,27882,7032,60121,31504	26	0.0157	0.00304919
INTERPRO_NAME	IPR003579:Ras small GTPase, Rab type	http://niaid.abcc.ncifcrf.gov/geneReport.jsp?rowids=,24912,146063,37863,36314,20123,37346,10435,146791,32907,36839,19667,27882,19502,6947,60121,7032,144894,31504,144504	19	0.0115	0.0337235
PIR_SUPERFAMILY_NAME	SF001710:Rab protein	http://niaid.abcc.ncifcrf.gov/geneReport.jsp?rowids=,146063,36839,37863,19667,27882,19502,6947,60121,37346,144894,144504	11	0.0066	0.0375787
SP_PIR_KEYWORDS	GTP binding	http://niaid.abcc.ncifcrf.gov/geneReport.jsp?rowids=,146063,19667,144054,27882,7032,60121,144894	7	0.0042	0.0446855
GOTERM_MF_ALL	GTP binding	http://niaid.abcc.ncifcrf.gov/geneReport.jsp?rowids=,24912,37027,36314,20123,37331,145781,146307,5889,26643,19502,6947,117218,27615,144894,144504,146063,37863,19336,14938,12726,12790,37346,11323,4032,32907,146791,36839,19667,144054,27882,60121,7032,31504	33	0.0199	0.0466498
SP_PIR_KEYWORDS	prenylation	http://niaid.abcc.ncifcrf.gov/geneReport.jsp?rowids=,21044,146063,37863,36314,37346,146791,36839,19667,27882,19502,60121,7032,144504	13	0.0079	0.0478428
GOTERM_MF_ALL	guanyl nucleotide binding	http://niaid.abcc.ncifcrf.gov/geneReport.jsp?rowids=,24912,37027,36314,20123,37331,145781,146307,5889,26643,19502,6947,117218,27615,144894,144504,146063,37863,19336,14938,12726,12790,37346,11323,4032,32907,146791,36839,19667,144054,27882,60121,7032,31504	33	0.0199	0.0589901
UP_SEQ_FEATURE	nucleotide phosphate-binding region:GTP	http://niaid.abcc.ncifcrf.gov/geneReport.jsp?rowids=,24912,37027,20123,36314,26643,19502,6947,27615,144894,144504,146063,37863,14938,12790,37346,11323,4032,32907,146791,36839,144054,19667,27882,7032,60121,31504	26	0.0157	0.0639388
INTERPRO_NAME	IPR003577:Ras small GTPase, Ras type	http://niaid.abcc.ncifcrf.gov/geneReport.jsp?rowids=,146063,37863,36314,20123,37346,146791,36839,19667,27882,19502,6947,60121,7032,144894,31504,144504	16	0.0097	0.0698249
GOTERM_BP_ALL	small GTPase mediated signal transduction	http://niaid.abcc.ncifcrf.gov/geneReport.jsp?rowids=,24912,36314,20123,28123,24649,26855,28060,19502,37762,6947,6623,144894,144504,148108,146063,37863,12675,16892,37346,32907,146791,36839,19667,27882,7032,60121,8483,31504	28	0.0169	0.0719245
INTERPRO_NAME	IPR003578:Ras small GTPase, Rho type	http://niaid.abcc.ncifcrf.gov/geneReport.jsp?rowids=,146063,37863,36314,20123,37346,146791,36839,19667,27882,19502,6947,60121,7032,144894,144504	15	0.0091	0.0796063
INTERPRO_NAME	IPR002041:GTP-binding nuclear protein Ran	http://niaid.abcc.ncifcrf.gov/geneReport.jsp?rowids=,146063,36839,146791,19667,27882,19502,7032,60121,37346,144894,144504	11	0.0066	0.0962339
INTERPRO_NAME	IPR001806:Ras GTPase	http://niaid.abcc.ncifcrf.gov/geneReport.jsp?rowids=,24912,146063,37863,36314,20123,37346,10435,146791,32907,36839,19667,27882,19502,6947,60121,7032,144894,31504,144504	19	0.0115	0.0983116
GOTERM_MF_ALL	GTPase activity	http://niaid.abcc.ncifcrf.gov/geneReport.jsp?rowids=,24912,149154,36314,14938,12790,145781,146791,146307,5889,144054,26643,19502,7032,31504	14	0.0085	0.112336
INTERPRO_NAME	IPR005225:Small GTP-binding protein domain	http://niaid.abcc.ncifcrf.gov/geneReport.jsp?rowids=,24912,146063,37863,36314,20123,37346,146791,32907,36839,19667,27882,19502,6947,60121,7032,144894,31504,144504	18	0.0109	0.136393
SMART_NAME	SM00175:RAB	http://niaid.abcc.ncifcrf.gov/geneReport.jsp?rowids=,146063,36839,27882,19502,60121,37346,144504	7	0.0042	0.19224
UP_SEQ_FEATURE	lipid moiety-binding region:S-geranylgeranyl cysteine	http://niaid.abcc.ncifcrf.gov/geneReport.jsp?rowids=,146063,146791,37863,19667,27882,19502,60121,37346,144504	9	0.0054	0.506117
Functional Group 60	Median: 0.08828173133360154	Geo: 0.06954759043801197	http://niaid.abcc.ncifcrf.gov/geneReport.jsp?rowids=,26777,146865,28137,147434,37793,24681,27168,147437,16948
GOTERM_MF_ALL	O-acyltransferase activity	http://niaid.abcc.ncifcrf.gov/geneReport.jsp?rowids=,26777,146865,28137,147434,37793,24681	6	0.0036	0.0360033
SP_PIR_KEYWORDS	fatty acid metabolism	http://niaid.abcc.ncifcrf.gov/geneReport.jsp?rowids=,146865,27168,28137,147437,16948,37793,24681	7	0.0042	0.0371785
UP_SEQ_FEATURE	binding site:Carnitine	http://niaid.abcc.ncifcrf.gov/geneReport.jsp?rowids=,28137,37793,24681	3	0.0018	0.0882817
GOTERM_MF_ALL	carnitine O-acyltransferase activity	http://niaid.abcc.ncifcrf.gov/geneReport.jsp?rowids=,28137,37793,24681	3	0.0018	0.10921
INTERPRO_NAME	IPR000542:Acyltransferase ChoActase/COT/CPT	http://niaid.abcc.ncifcrf.gov/geneReport.jsp?rowids=,28137,37793,24681	3	0.0018	0.12608
Functional Group 61	Median: 0.09428989080613405	Geo: 0.07372064430683178	http://niaid.abcc.ncifcrf.gov/geneReport.jsp?rowids=,3886,17095,10309,37971,15032,18674,21921,147861
GOTERM_MF_ALL	lipid transporter activity	http://niaid.abcc.ncifcrf.gov/geneReport.jsp?rowids=,3886,17095,10309,37971,15032,18674,21921,147861	8	0.0048	0.0411556
GOTERM_CC_ALL	chylomicron	http://niaid.abcc.ncifcrf.gov/geneReport.jsp?rowids=,17095,37971,147861	3	0.0018	0.0942899
SP_PIR_KEYWORDS	chylomicron	http://niaid.abcc.ncifcrf.gov/geneReport.jsp?rowids=,17095,37971,147861	3	0.0018	0.103246
Functional Group 62	Median: 0.0794342783663724	Geo: 0.075751955658653	http://niaid.abcc.ncifcrf.gov/geneReport.jsp?rowids=,37459,146946,145929,7344,7131,3421,18927,14603,6666,8248,12807,148170,23721,37719,37619
SMART_NAME	SM00385:CYCLIN	http://niaid.abcc.ncifcrf.gov/geneReport.jsp?rowids=,37459,146946,145929,7344,7131,3421,18927	7	0.0042	0.0168794
INTERPRO_NAME	IPR006670:Cyclin	http://niaid.abcc.ncifcrf.gov/geneReport.jsp?rowids=,37459,146946,145929,7344,7131,3421,18927	7	0.0042	0.0362082
SP_PIR_KEYWORDS	cyclin	http://niaid.abcc.ncifcrf.gov/geneReport.jsp?rowids=,37459,14603,145929,7344,6666,8248,3421,12807,18927	9	0.0054	0.0560406
GOTERM_MF_ALL	cyclin-dependent protein kinase regulator activity	http://niaid.abcc.ncifcrf.gov/geneReport.jsp?rowids=,37459,145929,7344,148170,18927	5	0.003	0.0699357
GOTERM_MF_ALL	protein kinase regulator activity	http://niaid.abcc.ncifcrf.gov/geneReport.jsp?rowids=,37459,14603,145929,7344,23721,8248,148170,37719,18927	9	0.0054	0.0889328
GOTERM_MF_ALL	kinase regulator activity	http://niaid.abcc.ncifcrf.gov/geneReport.jsp?rowids=,37459,14603,37619,145929,7344,23721,8248,148170,37719,18927	10	0.006	0.0964769
INTERPRO_NAME	IPR006671:Cyclin, N-terminal	http://niaid.abcc.ncifcrf.gov/geneReport.jsp?rowids=,37459,145929,7344,3421,18927	5	0.003	0.174267
INTERPRO_NAME	IPR004367:Cyclin, C-terminal	http://niaid.abcc.ncifcrf.gov/geneReport.jsp?rowids=,37459,145929,7344	3	0.0018	0.30275
Functional Group 63	Median: 0.07869047488229497	Geo: 0.07614075789080214	http://niaid.abcc.ncifcrf.gov/geneReport.jsp?rowids=,4131,12938,27945,24603,59907,3676,144341,27192,90995,4305,23787,36886
SMART_NAME	SM00327:VWA	http://niaid.abcc.ncifcrf.gov/geneReport.jsp?rowids=,4131,12938,27945,24603,59907,3676,144341,27192,90995,4305	10	0.006	0.0409201
INTERPRO_NAME	IPR002035:von Willebrand factor, type A	http://niaid.abcc.ncifcrf.gov/geneReport.jsp?rowids=,4131,12938,23787,27945,24603,59907,3676,144341,27192,90995,4305,36886	12	0.0073	0.0786905
UP_SEQ_FEATURE	domain:VWFA	http://niaid.abcc.ncifcrf.gov/geneReport.jsp?rowids=,12938,23787,59907,144341,90995,4305	6	0.0036	0.137086
Functional Group 64	Median: 0.05349604518514442	Geo: 0.07747946799785087	http://niaid.abcc.ncifcrf.gov/geneReport.jsp?rowids=,12834,15255,10739,143787,17263,5671,13338
GOTERM_MF_ALL	transferase activity, transferring nitrogenous groups	http://niaid.abcc.ncifcrf.gov/geneReport.jsp?rowids=,12834,15255,10739,143787,17263,5671,13338	7	0.0042	0.0476331
SP_PIR_KEYWORDS	aminotransferase	http://niaid.abcc.ncifcrf.gov/geneReport.jsp?rowids=,12834,15255,143787,17263,13338	5	0.003	0.053496
GOTERM_MF_ALL	transaminase activity	http://niaid.abcc.ncifcrf.gov/geneReport.jsp?rowids=,12834,15255,143787,17263,13338	5	0.003	0.182528
Functional Group 65	Median: 0.0893745801443569	Geo: 0.08050016846057952	http://niaid.abcc.ncifcrf.gov/geneReport.jsp?rowids=,4131,3676,90995
PIR_SUPERFAMILY_NAME	SF002517:inter-alpha-trypsin inhibitor complex component II	http://niaid.abcc.ncifcrf.gov/geneReport.jsp?rowids=,4131,3676,90995	3	0.0018	0.0433476
INTERPRO_NAME	IPR010600:Inter-alpha-trypsin inhibitor heavy chain, C-terminal	http://niaid.abcc.ncifcrf.gov/geneReport.jsp?rowids=,4131,3676,90995	3	0.0018	0.0526694
INTERPRO_NAME	IPR006587:Vault protein inter-alpha-trypsin, metazoa	http://niaid.abcc.ncifcrf.gov/geneReport.jsp?rowids=,4131,3676,90995	3	0.0018	0.12608
SMART_NAME	SM00609:VIT	http://niaid.abcc.ncifcrf.gov/geneReport.jsp?rowids=,4131,3676,90995	3	0.0018	0.145888
Functional Group 66	Median: 0.1415295819604039	Geo: 0.08328191942509183	http://niaid.abcc.ncifcrf.gov/geneReport.jsp?rowids=,148864,145720,37619,148122,10627,145547,37625,7075,20208,7006,15573,16173
SP_PIR_KEYWORDS	sh2 domain	http://niaid.abcc.ncifcrf.gov/geneReport.jsp?rowids=,148864,145720,37619,148122,10627,145547,37625,7075,20208,7006,15573	11	0.0066	0.0109539
SMART_NAME	SM00252:SH2	http://niaid.abcc.ncifcrf.gov/geneReport.jsp?rowids=,148864,145720,37619,148122,10627,16173,145547,37625,7075,20208,7006,15573	12	0.0073	0.0879442
UP_SEQ_FEATURE	domain:SH2	http://niaid.abcc.ncifcrf.gov/geneReport.jsp?rowids=,148864,145720,37619,10627,145547,37625,7075,7006,15573	9	0.0054	0.195115
INTERPRO_NAME	IPR000980:SH2 motif	http://niaid.abcc.ncifcrf.gov/geneReport.jsp?rowids=,148864,145720,37619,148122,10627,16173,145547,37625,7075,20208,7006,15573	12	0.0073	0.255939
Functional Group 67	Median: 0.05433697292289781	Geo: 0.08803384084122903	http://niaid.abcc.ncifcrf.gov/geneReport.jsp?rowids=,144226,19353,146535,144685,146164,3850,146867,36833,3417
INTERPRO_NAME	IPR001079:Galectin, galactose-binding lectin	http://niaid.abcc.ncifcrf.gov/geneReport.jsp?rowids=,144226,19353,146535,144685,146164	5	0.003	0.0322825
SMART_NAME	SM00276:GLECT	http://niaid.abcc.ncifcrf.gov/geneReport.jsp?rowids=,19353,146535,144685,146164	4	0.0024	0.054337
INTERPRO_NAME	IPR013320:Concanavalin A-like lectin/glucanase, subgroup	http://niaid.abcc.ncifcrf.gov/geneReport.jsp?rowids=,3850,146867,144226,19353,36833,146535,3417,144685,146164	9	0.0054	0.388943
Functional Group 68	Median: 0.07787281000585675	Geo: 0.09195612343860282	http://niaid.abcc.ncifcrf.gov/geneReport.jsp?rowids=,146486,148636,7164
INTERPRO_NAME	IPR006589:Alpha amylase, catalytic subdomain	http://niaid.abcc.ncifcrf.gov/geneReport.jsp?rowids=,146486,148636,7164	3	0.0018	0.0526694
INTERPRO_NAME	IPR006047:Alpha amylase, catalytic region	http://niaid.abcc.ncifcrf.gov/geneReport.jsp?rowids=,146486,148636,7164	3	0.0018	0.074953
SMART_NAME	SM00642:Aamy	http://niaid.abcc.ncifcrf.gov/geneReport.jsp?rowids=,146486,148636,7164	3	0.0018	0.0778728
GOTERM_MF_ALL	alpha-amylase activity	http://niaid.abcc.ncifcrf.gov/geneReport.jsp?rowids=,146486,148636,7164	3	0.0018	0.133918
GOTERM_MF_ALL	amylase activity	http://niaid.abcc.ncifcrf.gov/geneReport.jsp?rowids=,146486,148636,7164	3	0.0018	0.159709
Functional Group 69	Median: 0.11390640184972524	Geo: 0.09494227364606092	http://niaid.abcc.ncifcrf.gov/geneReport.jsp?rowids=,11210,28014,13823,147786,145245,144893,17614,12603,26567,4563,40780,35345,6759,146101,37546,32758,19336,19303,16168,13751,24603,37392,10309,148858,107087,144666
INTERPRO_NAME	IPR003439:ABC transporter related	http://niaid.abcc.ncifcrf.gov/geneReport.jsp?rowids=,11210,28014,13823,147786,145245,144893,17614,12603,26567,4563,40780,35345,6759	13	0.0079	0.00493167
SMART_NAME	SM00382:AAA	http://niaid.abcc.ncifcrf.gov/geneReport.jsp?rowids=,146101,37546,32758,11210,19336,13823,147786,145245,19303,144893,17614,26567,16168,4563,13751,40780,6759	17	0.0103	0.0155872
INTERPRO_NAME	IPR003593:AAA ATPase	http://niaid.abcc.ncifcrf.gov/geneReport.jsp?rowids=,146101,37546,32758,11210,13823,147786,145245,19303,144893,17614,26567,16168,24603,4563,13751,40780,6759	17	0.0103	0.0518576
INTERPRO_NAME	IPR000412:ABC-2	http://niaid.abcc.ncifcrf.gov/geneReport.jsp?rowids=,12603,4563,6759	3	0.0018	0.074953
UP_SEQ_FEATURE	domain:ABC transporter	http://niaid.abcc.ncifcrf.gov/geneReport.jsp?rowids=,12603,4563,6759,145245	4	0.0024	0.113906
KEGG_PATHWAY	MMU02010:ABC TRANSPORTERS - GENERAL	http://niaid.abcc.ncifcrf.gov/geneReport.jsp?rowids=,17614,12603,26567,13823,4563,40780,6759,145245	8	0.0048	0.144694
GOTERM_MF_ALL	ATPase activity, coupled to movement of substances	http://niaid.abcc.ncifcrf.gov/geneReport.jsp?rowids=,17614,12603,26567,37392,10309,148858,4563,40780,6759,107087,144666,145245	12	0.0073	0.488203
GOTERM_MF_ALL	ATPase activity, coupled to transmembrane movement of substances	http://niaid.abcc.ncifcrf.gov/geneReport.jsp?rowids=,17614,12603,26567,37392,10309,148858,4563,40780,6759,107087,144666,145245	12	0.0073	0.488203
GOTERM_MF_ALL	hydrolase activity, acting on acid anhydrides, catalyzing transmembrane movement of substances	http://niaid.abcc.ncifcrf.gov/geneReport.jsp?rowids=,17614,12603,26567,37392,10309,148858,4563,40780,6759,107087,144666,145245	12	0.0073	0.53404
Functional Group 70	Median: 0.16064065146698644	Geo: 0.1038795000645344	http://niaid.abcc.ncifcrf.gov/geneReport.jsp?rowids=,27108,19224,147564,37639,27948,38030,3313
SMART_NAME	SM00211:TY	http://niaid.abcc.ncifcrf.gov/geneReport.jsp?rowids=,27108,19224,147564,37639,27948,38030	6	0.0036	0.00455898
INTERPRO_NAME	IPR000716:Thyroglobulin type-1	http://niaid.abcc.ncifcrf.gov/geneReport.jsp?rowids=,27108,19224,147564,37639,27948,38030	6	0.0036	0.0083039
UP_SEQ_FEATURE	domain:Thyroglobulin type-1 1	http://niaid.abcc.ncifcrf.gov/geneReport.jsp?rowids=,27108,19224,38030	3	0.0018	0.0396513
UP_SEQ_FEATURE	domain:Thyroglobulin type-1 2	http://niaid.abcc.ncifcrf.gov/geneReport.jsp?rowids=,27108,19224,38030	3	0.0018	0.0396513
PIR_SUPERFAMILY_NAME	SF001969:insulin-like growth factor binding protein	http://niaid.abcc.ncifcrf.gov/geneReport.jsp?rowids=,147564,37639,27948	3	0.0018	0.0620203
INTERPRO_NAME	IPR009168:Insulin-like growth factor binding protein	http://niaid.abcc.ncifcrf.gov/geneReport.jsp?rowids=,147564,37639,27948	3	0.0018	0.074953
SP_PIR_KEYWORDS	growth factor binding	http://niaid.abcc.ncifcrf.gov/geneReport.jsp?rowids=,147564,37639,27948	3	0.0018	0.160641
UP_SEQ_FEATURE	domain:Thyroglobulin type-1	http://niaid.abcc.ncifcrf.gov/geneReport.jsp?rowids=,147564,37639,27948	3	0.0018	0.211262
SMART_NAME	SM00121:IB	http://niaid.abcc.ncifcrf.gov/geneReport.jsp?rowids=,147564,37639,27948	3	0.0018	0.376498
INTERPRO_NAME	IPR000867:Insulin-like growth factor-binding protein, IGFBP	http://niaid.abcc.ncifcrf.gov/geneReport.jsp?rowids=,147564,37639,27948	3	0.0018	0.39109
UP_SEQ_FEATURE	domain:IGFBP	http://niaid.abcc.ncifcrf.gov/geneReport.jsp?rowids=,147564,37639,27948	3	0.0018	0.407343
GOTERM_MF_ALL	insulin-like growth factor binding	http://niaid.abcc.ncifcrf.gov/geneReport.jsp?rowids=,147564,37639,27948	3	0.0018	0.454529
GOTERM_MF_ALL	growth factor binding	http://niaid.abcc.ncifcrf.gov/geneReport.jsp?rowids=,147564,37639,27948,3313	4	0.0024	0.640709
Functional Group 71	Median: 0.23040173921722978	Geo: 0.104646103133764	http://niaid.abcc.ncifcrf.gov/geneReport.jsp?rowids=,11903,4301,28060,145547,28123,143959,37601,17071,38159,36833
SMART_NAME	SM00314:RA	http://niaid.abcc.ncifcrf.gov/geneReport.jsp?rowids=,11903,4301,28060,145547,28123,143959,37601	7	0.0042	0.0144227
INTERPRO_NAME	IPR000159:RA	http://niaid.abcc.ncifcrf.gov/geneReport.jsp?rowids=,17071,11903,4301,28060,145547,28123,38159,143959,37601	9	0.0054	0.0226606
UP_SEQ_FEATURE	domain:Ras-associating	http://niaid.abcc.ncifcrf.gov/geneReport.jsp?rowids=,28060,145547,37601	3	0.0018	0.438143
GOTERM_BP_ALL	neuropeptide signaling pathway	http://niaid.abcc.ncifcrf.gov/geneReport.jsp?rowids=,17071,4301,28060,28123,36833,143959	6	0.0036	0.837452
Functional Group 72	Median: 0.24861572899313666	Geo: 0.10815297375100211	http://niaid.abcc.ncifcrf.gov/geneReport.jsp?rowids=,12908,16992,14094,147402,137460,4741,13503,7860,143700,37537,10895,38199,10751,15980,148823,27656,9304,26485,4584,10481,27658,145273,22492,45383,145109,24237,9195,5425,37992,4156
SP_PIR_KEYWORDS	chaperone	http://niaid.abcc.ncifcrf.gov/geneReport.jsp?rowids=,12908,16992,14094,147402,137460,4741,13503,7860,143700,37537,10895,38199,10751,15980,148823	15	0.0091	0.00731148
GOTERM_BP_ALL	protein folding	http://niaid.abcc.ncifcrf.gov/geneReport.jsp?rowids=,4741,7860,27656,9304,38199,26485,10751,4584,16992,12908,14094,147402,10481,137460,27658,145273,13503,143700,22492,37537,10895,45383,145109,24237,9195,5425,15980,148823	28	0.0169	0.0103828
GOTERM_MF_ALL	unfolded protein binding	http://niaid.abcc.ncifcrf.gov/geneReport.jsp?rowids=,12908,16992,14094,147402,137460,4741,13503,7860,143700,37537,10895,38199,45383,10751,9195,15980,148823	17	0.0103	0.0431844
GOTERM_MF_ALL	heat shock protein binding	http://niaid.abcc.ncifcrf.gov/geneReport.jsp?rowids=,12908,143700,37537,4741,37992,4156,13503	7	0.0042	0.160337
UP_SEQ_FEATURE	domain:J	http://niaid.abcc.ncifcrf.gov/geneReport.jsp?rowids=,12908,143700,37537,4741,13503	5	0.003	0.336894
SMART_NAME	SM00271:DnaJ	http://niaid.abcc.ncifcrf.gov/geneReport.jsp?rowids=,12908,143700,37537,4741,13503,148823	6	0.0036	0.391584
INTERPRO_NAME	IPR001623:Heat shock protein DnaJ, N-terminal	http://niaid.abcc.ncifcrf.gov/geneReport.jsp?rowids=,12908,143700,37537,4741,13503,148823	6	0.0036	0.437161
INTERPRO_NAME	IPR003095:Heat shock protein DnaJ	http://niaid.abcc.ncifcrf.gov/geneReport.jsp?rowids=,12908,4741,13503	3	0.0018	0.617538
Functional Group 73	Median: 0.11720919087123277	Geo: 0.1096350058890785	http://niaid.abcc.ncifcrf.gov/geneReport.jsp?rowids=,148825,146865,26777,4597,39223,14150,12698,27154,37126,7929,148510,146813,145071,4322
GOTERM_BP_ALL	membrane lipid metabolism	http://niaid.abcc.ncifcrf.gov/geneReport.jsp?rowids=,148825,146865,26777,4597,39223,14150,12698,27154,37126,7929,148510,146813,145071,4322	14	0.0085	0.0742279
GOTERM_BP_ALL	phospholipid biosynthesis	http://niaid.abcc.ncifcrf.gov/geneReport.jsp?rowids=,26777,148825,4597,12698,14150,37126,145071	7	0.0042	0.0996411
GOTERM_BP_ALL	phospholipid metabolism	http://niaid.abcc.ncifcrf.gov/geneReport.jsp?rowids=,26777,148825,4597,12698,14150,27154,37126,148510,145071,7929	10	0.006	0.134777
GOTERM_BP_ALL	membrane lipid biosynthesis	http://niaid.abcc.ncifcrf.gov/geneReport.jsp?rowids=,26777,148825,4597,12698,14150,39223,37126,145071	8	0.0048	0.144935
Functional Group 74	Median: 0.2136057656441265	Geo: 0.11047651006654471	http://niaid.abcc.ncifcrf.gov/geneReport.jsp?rowids=,7616,100298,19679,146782,45378,144384,147437,5671,17527,145013,24681
GOTERM_MF_ALL	acetyltransferase activity	http://niaid.abcc.ncifcrf.gov/geneReport.jsp?rowids=,7616,100298,19679,146782,45378,144384,147437,5671,17527,145013,24681	11	0.0066	0.0102624
INTERPRO_NAME	IPR000182:GCN5-related N-acetyltransferase	http://niaid.abcc.ncifcrf.gov/geneReport.jsp?rowids=,7616,146782,45378,144384,17527	5	0.003	0.190443
GOTERM_MF_ALL	N-acetyltransferase activity	http://niaid.abcc.ncifcrf.gov/geneReport.jsp?rowids=,7616,146782,45378,144384,17527,145013	6	0.0036	0.236769
GOTERM_MF_ALL	N-acyltransferase activity	http://niaid.abcc.ncifcrf.gov/geneReport.jsp?rowids=,7616,146782,45378,144384,17527,145013	6	0.0036	0.321915
Functional Group 75	Median: 0.10716599956349013	Geo: 0.11184679967837512	http://niaid.abcc.ncifcrf.gov/geneReport.jsp?rowids=,37212,16956,148786,18593,36894,13338,26983,16140,21083,23721,12621,26842,148005,17151,14211,33547,5379,31088,147004,107087,15440,28110,26437,146558,149154,146698,6719,146486,145146,29368,37531,147601,144142,27119,147619,37281,4743,9360,4030,21229,15219,146822,37186,18374,13068,5364,12726,27211,37441,21198,144619,26239,144968,12938,15197,143745,…
GOTERM_CC_ALL	cellular component unknown	http://niaid.abcc.ncifcrf.gov/geneReport.jsp?rowids=,37212,16956,148786,18593,36894,13338,26983,16140,21083,23721,12621,26842,148005,17151,14211,33547,5379,31088,147004,107087,15440,28110,26437,146558,149154,146698,6719,146486,145146,29368,37531,147601,144142,27119,147619,37281,4743,9360,4030,21229,15219,146822,37186,18374,13068,5364,12726,27211,37441,21198,144619,26239,144968,12938,15197,143745,…	119	0.0719	0.0346016
GOTERM_BP_ALL	biological process unknown	http://niaid.abcc.ncifcrf.gov/geneReport.jsp?rowids=,16956,148786,36894,13338,51763,26983,21083,23721,12621,37499,26842,38030,16992,14211,17151,27072,27377,11947,33547,147217,5379,31088,147004,145770,107087,15440,28110,146558,149154,29251,146698,13320,27627,6719,39255,14341,144736,29368,28258,37531,144142,23809,27119,147619,4743,9360,15219,146822,97973,27267,12726,27211,37441,21198,144619,138606,…	119	0.0719	0.107166
GOTERM_MF_ALL	molecular function unknown	http://niaid.abcc.ncifcrf.gov/geneReport.jsp?rowids=,16956,148786,36894,13338,51763,21083,23721,35369,12621,17151,27072,14211,11947,33547,147217,5379,31088,145770,107087,15440,28110,146558,146698,6719,39255,14341,3641,144736,37531,144142,23809,27119,147619,4743,9360,15219,146822,37186,18374,12726,27211,37441,144619,138606,26239,144968,12938,15197,143745,26699,23022,38193,16185,146824,13535,23760,…	100	0.0604	0.377326
Functional Group 76	Median: 0.09959242193004214	Geo: 0.11232522490480878	http://niaid.abcc.ncifcrf.gov/geneReport.jsp?rowids=,17429,98682,19495,6294,16861
PIR_SUPERFAMILY_NAME	SF000051:human cytochrome P450 CYP3A5	http://niaid.abcc.ncifcrf.gov/geneReport.jsp?rowids=,17429,98682,19495	3	0.0018	0.0620203
INTERPRO_NAME	IPR008072:E-class P450, CYP3A	http://niaid.abcc.ncifcrf.gov/geneReport.jsp?rowids=,17429,98682,19495	3	0.0018	0.0995924
KEGG_PATHWAY	MMU00361:GAMMA-HEXACHLOROCYCLOHEXANE DEGRADATION	http://niaid.abcc.ncifcrf.gov/geneReport.jsp?rowids=,6294,17429,98682,16861,19495	5	0.003	0.229441
Functional Group 77	Median: 0.0865685856993823	Geo: 0.11237822079034217	http://niaid.abcc.ncifcrf.gov/geneReport.jsp?rowids=,4584,27656,14094,10481,145273,40768,113355,26485,9304,26857,33621,6152,23811,23787,26447,20115,147786,148768,16920,148095,37134,144429,20194,148857,3526,27689,18720,18554,26861,146752,37591,26567,19495
INTERPRO_NAME	IPR013126:Heat shock protein 70	http://niaid.abcc.ncifcrf.gov/geneReport.jsp?rowids=,4584,27656,14094,10481,145273	5	0.003	0.0257772
INTERPRO_NAME	IPR001023:Heat shock protein Hsp70	http://niaid.abcc.ncifcrf.gov/geneReport.jsp?rowids=,4584,27656,14094,10481,145273	5	0.003	0.0322825
GOTERM_BP_ALL	response to protein stimulus	http://niaid.abcc.ncifcrf.gov/geneReport.jsp?rowids=,4584,40768,27656,14094,113355,26485,9304,145273,26857,33621	10	0.006	0.0384256
GOTERM_BP_ALL	response to unfolded protein	http://niaid.abcc.ncifcrf.gov/geneReport.jsp?rowids=,4584,40768,27656,14094,113355,26485,9304,145273,26857,33621	10	0.006	0.0384256
SP_PIR_KEYWORDS	heat shock	http://niaid.abcc.ncifcrf.gov/geneReport.jsp?rowids=,4584,27656,14094,26485,9304,145273	6	0.0036	0.134712
GOTERM_BP_ALL	response to temperature stimulus	http://niaid.abcc.ncifcrf.gov/geneReport.jsp?rowids=,4584,6152,14094,23811,145273	5	0.003	0.404961
GOTERM_BP_ALL	response to chemical stimulus	http://niaid.abcc.ncifcrf.gov/geneReport.jsp?rowids=,23787,26447,20115,147786,26857,148768,33621,40768,16920,27656,148095,37134,26485,9304,144429,20194,4584,148857,3526,27689,14094,18720,18554,26861,145273,146752,37591,113355,26567,19495	30	0.0181	0.571605
GOTERM_BP_ALL	response to heat	http://niaid.abcc.ncifcrf.gov/geneReport.jsp?rowids=,4584,14094,145273	3	0.0018	0.663893
Functional Group 78	Median: 0.1463658638726288	Geo: 0.11850996214927995	http://niaid.abcc.ncifcrf.gov/geneReport.jsp?rowids=,37806,3850,28970,15436,8248,5250,30857,9492,7330,4594,37717,25480,31978,3995,7803,26406,29264,13626,21229,148825,16277,148555,146079,143963,144359,148235,4312,37289,26651,8599,147820,32715,8851,3912,27889,19920,147070,3806,3641,17573,15446,37619,16973,37281,15573,27689,24836,7907,12683,146180,8736,145574,29466,147850,5647,37743,147149,28123,275…
GOTERM_BP_ALL	positive regulation of programmed cell death	http://niaid.abcc.ncifcrf.gov/geneReport.jsp?rowids=,37806,3850,28970,15436,8248,5250,30857,9492,7330,4594,37717,25480,31978,3995,7803,26406,29264,13626,21229	19	0.0115	0.0347118
GOTERM_BP_ALL	positive regulation of cellular process	http://niaid.abcc.ncifcrf.gov/geneReport.jsp?rowids=,148825,3850,16277,148555,146079,143963,144359,148235,25480,4312,29264,15436,37289,5250,26651,8599,3995,147820,32715,7803,13626,8851,3912,37806,27889,19920,147070,3806,7330,3641,17573,15446,4594,37717,37619,16973,37281,26406,21229,15573,28970,27689,24836,8248,9492,30857,7907,12683,146180,8736,31978,145574	52	0.0314	0.140253
GOTERM_BP_ALL	positive regulation of cellular physiological process	http://niaid.abcc.ncifcrf.gov/geneReport.jsp?rowids=,148825,37806,27889,3850,16277,19920,3806,147070,148555,7330,146079,3641,17573,4594,148235,37717,144359,37619,25480,16973,4312,26406,29264,21229,15573,28970,24836,27689,15436,37289,8248,5250,26651,30857,9492,146180,12683,8599,145574,31978,8736,3995,7803,32715,147820,8851,13626,3912	48	0.029	0.146366
GOTERM_BP_ALL	positive regulation of biological process	http://niaid.abcc.ncifcrf.gov/geneReport.jsp?rowids=,148825,29466,3850,16277,147850,148555,146079,143963,144359,148235,25480,4312,29264,15436,37289,5250,26651,5647,8599,3995,147820,32715,7803,37743,13626,8851,3912,147149,37806,27889,19920,28123,147070,3806,7330,3641,17573,15446,4594,37717,37619,16973,37281,26406,27568,21229,15573,28970,27689,24836,8248,27008,9492,30857,7907,12683,146180,145574,87…	60	0.0363	0.173123
GOTERM_BP_ALL	positive regulation of physiological process	http://niaid.abcc.ncifcrf.gov/geneReport.jsp?rowids=,148825,3850,16277,147850,148555,146079,144359,148235,25480,4312,29264,15436,37289,5250,26651,8599,3995,147820,32715,7803,13626,8851,3912,37806,27889,19920,147070,3806,7330,3641,17573,4594,37717,37619,16973,26406,21229,15573,28970,27689,24836,8248,9492,30857,12683,146180,8736,31978,145574	49	0.0296	0.189491
Functional Group 79	Median: 0.16411438470209988	Geo: 0.12016798234295067	http://niaid.abcc.ncifcrf.gov/geneReport.jsp?rowids=,6767,148243,16610,19920,27008,17573,33621,148042,4223,26283,37796,17082,4312,13626,3873,39239,14439,30242,17174,14043,13426,16992,27889,14150,19343,29550,35993,16277,3256,149169,148555,26583,37717,12764,8736,147601,9529,146502
UP_SEQ_FEATURE	domain:Leucine-zipper	http://niaid.abcc.ncifcrf.gov/geneReport.jsp?rowids=,6767,148243,16610,19920,27008,17573,33621,148042,4223,26283,37796,17082,4312,13626,3873,39239	16	0.0097	0.00704582
SMART_NAME	SM00338:BRLZ	http://niaid.abcc.ncifcrf.gov/geneReport.jsp?rowids=,6767,16610,37796,4312,13626,148042,33621,3873,17573	9	0.0054	0.0291718
UP_SEQ_FEATURE	DNA-binding region:Basic motif	http://niaid.abcc.ncifcrf.gov/geneReport.jsp?rowids=,6767,148243,14439,16610,19920,17573,148042,4223,30242,17174,14043,37796,17082,4312,13426,13626,3873	17	0.0103	0.0351452
INTERPRO_NAME	IPR004827:Basic-leucine zipper (bZIP) transcription factor	http://niaid.abcc.ncifcrf.gov/geneReport.jsp?rowids=,6767,16610,37796,4312,13626,148042,33621,3873,17573	9	0.0054	0.0645195
INTERPRO_NAME	IPR011700:Basic leucine zipper	http://niaid.abcc.ncifcrf.gov/geneReport.jsp?rowids=,37796,13626,33621,3873	4	0.0024	0.164114
SP_PIR_KEYWORDS	leucine zipper	http://niaid.abcc.ncifcrf.gov/geneReport.jsp?rowids=,6767,37796,3873	3	0.0018	0.306247
INTERPRO_NAME	IPR011616:bZIP transcription factor, bZIP_1	http://niaid.abcc.ncifcrf.gov/geneReport.jsp?rowids=,6767,4312,148042,3873	4	0.0024	0.423578
GOTERM_MF_ALL	protein dimerization activity	http://niaid.abcc.ncifcrf.gov/geneReport.jsp?rowids=,6767,16992,27889,16610,14150,37796,4312,13626,148042,33621,3873,17573	12	0.0073	0.629137
GOTERM_MF_ALL	sequence-specific DNA binding	http://niaid.abcc.ncifcrf.gov/geneReport.jsp?rowids=,6767,19343,29550,16610,35993,16277,3256,149169,148555,26583,148042,17573,33621,37717,12764,8736,147601,37796,4312,9529,13626,146502,3873	23	0.0139	0.837047
Functional Group 80	Median: 0.12954150477810578	Geo: 0.13185740702314858	http://niaid.abcc.ncifcrf.gov/geneReport.jsp?rowids=,146865,14150,39223,4322,146813,12698
GOTERM_BP_ALL	ceramide metabolism	http://niaid.abcc.ncifcrf.gov/geneReport.jsp?rowids=,146865,14150,39223,4322,146813	5	0.003	0.0623484
GOTERM_BP_ALL	sphingoid metabolism	http://niaid.abcc.ncifcrf.gov/geneReport.jsp?rowids=,146865,14150,39223,4322,146813	5	0.003	0.0952123
GOTERM_BP_ALL	ganglioside metabolism	http://niaid.abcc.ncifcrf.gov/geneReport.jsp?rowids=,14150,39223,4322	3	0.0018	0.095508
GOTERM_BP_ALL	sphingolipid metabolism	http://niaid.abcc.ncifcrf.gov/geneReport.jsp?rowids=,146865,12698,14150,39223,4322,146813	6	0.0036	0.163575
GOTERM_BP_ALL	glycosphingolipid metabolism	http://niaid.abcc.ncifcrf.gov/geneReport.jsp?rowids=,14150,39223,4322	3	0.0018	0.176023
GOTERM_BP_ALL	glycolipid metabolism	http://niaid.abcc.ncifcrf.gov/geneReport.jsp?rowids=,14150,39223,4322	3	0.0018	0.321945
Functional Group 81	Median: 0.18085811353500003	Geo: 0.13220433134929266	http://niaid.abcc.ncifcrf.gov/geneReport.jsp?rowids=,28016,148095,17093,144247,12279,146140,8350,37743,13210
SP_PIR_KEYWORDS	blocked carboxyl end	http://niaid.abcc.ncifcrf.gov/geneReport.jsp?rowids=,28016,148095,17093	3	0.0018	0.069104
SP_PIR_KEYWORDS	phosphatidylinositol linkage	http://niaid.abcc.ncifcrf.gov/geneReport.jsp?rowids=,28016,148095,17093	3	0.0018	0.180858
SP_PIR_KEYWORDS	gpi-anchor	http://niaid.abcc.ncifcrf.gov/geneReport.jsp?rowids=,28016,144247,148095,12279,17093,146140,8350,37743,13210	9	0.0054	0.184882
Functional Group 82	Median: 0.23948237237947587	Geo: 0.14459715270498447	http://niaid.abcc.ncifcrf.gov/geneReport.jsp?rowids=,6767,148243,14439,16610,19920,17573,148042,4223,30242,17174,14043,37796,17082,4312,13426,13626,3873,27889,24836,32779
UP_SEQ_FEATURE	DNA-binding region:Basic motif	http://niaid.abcc.ncifcrf.gov/geneReport.jsp?rowids=,6767,148243,14439,16610,19920,17573,148042,4223,30242,17174,14043,37796,17082,4312,13426,13626,3873	17	0.0103	0.0351452
SMART_NAME	SM00353:HLH	http://niaid.abcc.ncifcrf.gov/geneReport.jsp?rowids=,148243,27889,4223,14439,30242,24836,17174,14043,19920,13426,17082,32779	12	0.0073	0.118962
UP_SEQ_FEATURE	domain:Helix-loop-helix motif	http://niaid.abcc.ncifcrf.gov/geneReport.jsp?rowids=,148243,4223,14439,30242,24836,17174,14043,19920,13426,17082	10	0.006	0.239482
INTERPRO_NAME	IPR011598:Helix-loop-helix DNA-binding	http://niaid.abcc.ncifcrf.gov/geneReport.jsp?rowids=,148243,27889,4223,14439,30242,24836,17174,14043,19920,13426,17082,32779	12	0.0073	0.246668
INTERPRO_NAME	IPR001092:Basic helix-loop-helix dimerisation region bHLH	http://niaid.abcc.ncifcrf.gov/geneReport.jsp?rowids=,148243,27889,4223,14439,30242,24836,17174,14043,19920,13426,17082,32779	12	0.0073	0.255939
Functional Group 83	Median: 0.12097054772364955	Geo: 0.14973484453153832	http://niaid.abcc.ncifcrf.gov/geneReport.jsp?rowids=,18555,27457,26447,13256,145770,26861,148592,148768,32802
GOTERM_MF_ALL	antioxidant activity	http://niaid.abcc.ncifcrf.gov/geneReport.jsp?rowids=,18555,27457,26447,13256,145770,26861,148592,148768,32802	9	0.0054	0.0607514
GOTERM_MF_ALL	peroxidase activity	http://niaid.abcc.ncifcrf.gov/geneReport.jsp?rowids=,18555,26447,13256,145770,26861,148768,32802	7	0.0042	0.120971
GOTERM_MF_ALL	oxidoreductase activity, acting on peroxide as acceptor	http://niaid.abcc.ncifcrf.gov/geneReport.jsp?rowids=,18555,26447,13256,145770,26861,148768,32802	7	0.0042	0.120971
SP_PIR_KEYWORDS	peroxidase	http://niaid.abcc.ncifcrf.gov/geneReport.jsp?rowids=,18555,26447,145770,26861	4	0.0024	0.261709
GOTERM_MF_ALL	glutathione peroxidase activity	http://niaid.abcc.ncifcrf.gov/geneReport.jsp?rowids=,26447,26861,32802	3	0.0018	0.323505
Functional Group 84	Median: 0.34015462060218715	Geo: 0.15613421591157792	http://niaid.abcc.ncifcrf.gov/geneReport.jsp?rowids=,34459,26548,37120,10601,59907,3806,34173,4305,14974,145245,148056,26855,26471,13741,16973,14061,147820,144241,12930,16990,144387,16784,45488,27568,4228,30269,27285
SP_PIR_KEYWORDS	immune response	http://niaid.abcc.ncifcrf.gov/geneReport.jsp?rowids=,34459,26548,37120,10601,59907,3806,34173,4305,14974,145245,148056,26855,26471,13741,16973,14061,147820,144241	18	0.0109	0.000228187
SP_PIR_KEYWORDS	innate immunity	http://niaid.abcc.ncifcrf.gov/geneReport.jsp?rowids=,148056,26471,26548,10601,16973,59907,4305,14974	8	0.0048	0.00786352
SP_PIR_KEYWORDS	complement alternate pathway	http://niaid.abcc.ncifcrf.gov/geneReport.jsp?rowids=,148056,26471,16973,4305	4	0.0024	0.0201836
GOTERM_BP_ALL	complement activation, alternative pathway	http://niaid.abcc.ncifcrf.gov/geneReport.jsp?rowids=,148056,26471,16973,4305	4	0.0024	0.0360003
GOTERM_BP_ALL	innate immune response	http://niaid.abcc.ncifcrf.gov/geneReport.jsp?rowids=,148056,26471,26548,10601,16973,59907,4305,14974	8	0.0048	0.101109
GOTERM_BP_ALL	complement activation	http://niaid.abcc.ncifcrf.gov/geneReport.jsp?rowids=,148056,26471,26548,12930,16973,59907,4305	7	0.0042	0.108701
SP_PIR_KEYWORDS	serine proteinase	http://niaid.abcc.ncifcrf.gov/geneReport.jsp?rowids=,148056,16990,144387,16973,59907,4305,16784	7	0.0042	0.115092
BIOCARTA	m_lectinPathway:Lectin Induced Complement Pathway	http://niaid.abcc.ncifcrf.gov/geneReport.jsp?rowids=,26548,16973,59907	3	0.0018	0.263573
SP_PIR_KEYWORDS	sushi	http://niaid.abcc.ncifcrf.gov/geneReport.jsp?rowids=,26548,59907,4305,45488	4	0.0024	0.277032
GOTERM_BP_ALL	humoral defense mechanism (sensu Vertebrata)	http://niaid.abcc.ncifcrf.gov/geneReport.jsp?rowids=,26548,16973,59907,147820,3806,27568,4228	7	0.0042	0.340155
SP_PIR_KEYWORDS	complement pathway	http://niaid.abcc.ncifcrf.gov/geneReport.jsp?rowids=,26548,16973,59907	3	0.0018	0.408351
BIOCARTA	m_compPathway:Complement Pathway	http://niaid.abcc.ncifcrf.gov/geneReport.jsp?rowids=,26548,16973,59907	3	0.0018	0.448633
INTERPRO_NAME	IPR000436:Sushi/SCR/CCP	http://niaid.abcc.ncifcrf.gov/geneReport.jsp?rowids=,26548,59907,4305,30269,45488	5	0.003	0.577093
GOTERM_BP_ALL	complement activation, classical pathway	http://niaid.abcc.ncifcrf.gov/geneReport.jsp?rowids=,26548,16973,59907	3	0.0018	0.604003
UP_SEQ_FEATURE	domain:Sushi 1	http://niaid.abcc.ncifcrf.gov/geneReport.jsp?rowids=,26548,59907,4305	3	0.0018	0.625679
UP_SEQ_FEATURE	domain:Sushi 2	http://niaid.abcc.ncifcrf.gov/geneReport.jsp?rowids=,26548,59907,4305	3	0.0018	0.625679
SMART_NAME	SM00032:CCP	http://niaid.abcc.ncifcrf.gov/geneReport.jsp?rowids=,26548,59907,4305,30269	4	0.0024	0.660433
KEGG_PATHWAY	MMU04610:COMPLEMENT AND COAGULATION CASCADES	http://niaid.abcc.ncifcrf.gov/geneReport.jsp?rowids=,148056,26548,16973,59907,27285,4305,16784	7	0.0042	0.812735
GOTERM_BP_ALL	humoral immune response	http://niaid.abcc.ncifcrf.gov/geneReport.jsp?rowids=,148056,26471,26548,12930,16973,59907,147820,3806,27568,4305,4228	11	0.0066	0.863744
Functional Group 85	Median: 0.1636272485486474	Geo: 0.1600589347078302	http://niaid.abcc.ncifcrf.gov/geneReport.jsp?rowids=,37459,14603,145929,7344,6666,8248,3421,12807,18927,146946,37992
SP_PIR_KEYWORDS	cyclin	http://niaid.abcc.ncifcrf.gov/geneReport.jsp?rowids=,37459,14603,145929,7344,6666,8248,3421,12807,18927	9	0.0054	0.0560406
BIOCARTA	m_cellcyclePathway:Cyclins and Cell Cycle Regulation	http://niaid.abcc.ncifcrf.gov/geneReport.jsp?rowids=,37459,14603,146946,6666,8248,37992	6	0.0036	0.163627
SP_PIR_KEYWORDS	cell cycle control	http://niaid.abcc.ncifcrf.gov/geneReport.jsp?rowids=,37459,14603,6666	3	0.0018	0.447179
Functional Group 86	Median: 0.185867977243478	Geo: 0.16196439081120095	http://niaid.abcc.ncifcrf.gov/geneReport.jsp?rowids=,18559,9192,144626,27154,26384,146121,148768,27069,147072,37736,27282,16140,148857,37120,146081,14150,18720,4554,38159,19662,3191,31088,45383,4904,3553,39620,26345,9121,30243,12807,14623,147064,19615,10907,144429,26442,4322,23846,10876,18675,13068,147067,143702,20393,17095,34173,41253,24017,17346,37042,144386,15261,37600,37971,148707
GOTERM_BP_ALL	catabolism	http://niaid.abcc.ncifcrf.gov/geneReport.jsp?rowids=,18559,9192,144626,27154,26384,146121,148768,27069,147072,37736,27282,16140,148857,37120,146081,14150,18720,4554,38159,19662,3191,31088,45383,4904,3553,39620,26345,9121,30243,12807,14623,147064,19615,10907,144429,26442,4322,23846,10876,18675,13068,147067,143702,20393,17095,34173,41253,24017,17346,37042,144386,15261,37600,37971,148707	55	0.0332	0.0293363
GOTERM_BP_ALL	biopolymer catabolism	http://niaid.abcc.ncifcrf.gov/geneReport.jsp?rowids=,18675,3553,18559,37120,147067,146081,144626,26345,26384,30243,34173,38159,4554,148768,27069,37736,147072,19615,31088,15261,45383,37600,26442,4904	24	0.0145	0.063385
GOTERM_BP_ALL	protein catabolism	http://niaid.abcc.ncifcrf.gov/geneReport.jsp?rowids=,18675,3553,37120,147067,146081,144626,26345,26384,30243,34173,4554,38159,148768,27069,37736,147072,19615,31088,15261,45383,37600,26442,4904	23	0.0139	0.0634921
GOTERM_BP_ALL	cellular catabolism	http://niaid.abcc.ncifcrf.gov/geneReport.jsp?rowids=,3553,18559,39620,9192,27154,26345,26384,9121,12807,30243,27069,37736,147072,14623,27282,10907,19615,16140,144429,4322,10876,23846,18675,148857,13068,37120,147067,143702,146081,20393,14150,18720,34173,38159,19662,41253,24017,3191,144386,45383,37600,4904	42	0.0254	0.13269
GOTERM_BP_ALL	macromolecule catabolism	http://niaid.abcc.ncifcrf.gov/geneReport.jsp?rowids=,18559,3553,9192,144626,26345,26384,30243,148768,27069,147072,37736,10907,19615,26442,23846,18675,37120,147067,146081,143702,34173,4554,38159,19662,24017,31088,15261,37600,45383,4904	30	0.0181	0.17294
GOTERM_BP_ALL	cellular protein catabolism	http://niaid.abcc.ncifcrf.gov/geneReport.jsp?rowids=,18675,3553,37120,147067,146081,26345,26384,30243,34173,38159,27069,147072,37736,19615,45383,37600,4904	17	0.0103	0.198796
GOTERM_BP_ALL	proteolysis during cellular protein catabolism	http://niaid.abcc.ncifcrf.gov/geneReport.jsp?rowids=,18675,3553,37120,147067,146081,26345,26384,30243,34173,38159,27069,147072,37736,19615,45383,37600,4904	17	0.0103	0.198796
GOTERM_BP_ALL	cellular macromolecule catabolism	http://niaid.abcc.ncifcrf.gov/geneReport.jsp?rowids=,18675,3553,18559,37120,147067,143702,146081,9192,26345,26384,30243,34173,38159,19662,27069,37736,24017,147072,10907,19615,45383,37600,23846,4904	24	0.0145	0.37324
GOTERM_BP_ALL	modification-dependent protein catabolism	http://niaid.abcc.ncifcrf.gov/geneReport.jsp?rowids=,18675,147072,37120,147067,146081,19615,26384,26345,30243,45383,34173,4904	12	0.0073	0.454533
GOTERM_BP_ALL	ubiquitin-dependent protein catabolism	http://niaid.abcc.ncifcrf.gov/geneReport.jsp?rowids=,18675,147072,37120,146081,26384,26345,30243,45383,34173,4904	10	0.006	0.683883
Functional Group 87	Median: 0.14703918802540597	Geo: 0.1658038706655278	http://niaid.abcc.ncifcrf.gov/geneReport.jsp?rowids=,14811,12898,13320
SMART_NAME	SM00288:VHS	http://niaid.abcc.ncifcrf.gov/geneReport.jsp?rowids=,14811,12898,13320	3	0.0018	0.145888
UP_SEQ_FEATURE	domain:VHS	http://niaid.abcc.ncifcrf.gov/geneReport.jsp?rowids=,14811,12898,13320	3	0.0018	0.147039
INTERPRO_NAME	IPR002014:VHS	http://niaid.abcc.ncifcrf.gov/geneReport.jsp?rowids=,14811,12898,13320	3	0.0018	0.212487
Functional Group 88	Median: 0.20030896542574977	Geo: 0.16774041391940303	http://niaid.abcc.ncifcrf.gov/geneReport.jsp?rowids=,148518,7167,3859,27316,30243,16185,10852,145050,10728,26298,16260,40768,37983,37516,148043,19615,5875,10113,15105,11902,6438,34677,9360,18675,10096,26587,6145,147067,146081,19692,6835,145944,27374,5671,14258,27168,36024,36052,17802,9187,45383,16272,8256,26699,9540,9604,4904,23830,26384,146121,31122,45486,43703,147072,141747,145543,149256,33732,…
GOTERM_MF_ALL	ligase activity	http://niaid.abcc.ncifcrf.gov/geneReport.jsp?rowids=,148518,7167,3859,27316,30243,16185,10852,145050,10728,26298,16260,40768,37983,37516,148043,19615,5875,10113,15105,11902,6438,34677,9360,18675,10096,26587,6145,147067,146081,19692,6835,145944,27374,5671,14258,27168,36024,36052,17802,9187,45383,16272,8256,26699,9540,9604,4904	47	0.0284	0.00511643
GOTERM_MF_ALL	ligase activity, forming carbon-nitrogen bonds	http://niaid.abcc.ncifcrf.gov/geneReport.jsp?rowids=,3859,7167,16185,30243,145050,16260,26298,40768,37983,37516,148043,19615,5875,15105,6438,34677,18675,146081,19692,145944,14258,36024,36052,17802,45383,8256,26699,9604,4904	29	0.0175	0.0743231
GOTERM_MF_ALL	ubiquitin-protein ligase activity	http://niaid.abcc.ncifcrf.gov/geneReport.jsp?rowids=,18675,146081,7167,3859,19692,30243,16185,145050,14258,26298,37516,37983,40768,36052,19615,17802,15105,6438,45383,8256,26699,9604,4904	23	0.0139	0.12751
GOTERM_BP_ALL	ubiquitin cycle	http://niaid.abcc.ncifcrf.gov/geneReport.jsp?rowids=,23830,148518,7167,3859,26384,146121,30243,16185,31122,45486,43703,145050,26298,40768,147072,37983,37516,19615,15105,141747,145543,6438,149256,33732,18675,147067,146081,19692,27239,4554,14258,36052,17802,6156,3226,45383,143745,8256,26699,9604,4904	41	0.0248	0.186396
SMART_NAME	SM00184:RING	http://niaid.abcc.ncifcrf.gov/geneReport.jsp?rowids=,23835,7167,19893,146121,27703,14258,23840,26298,40768,36052,9058,17802,15105,13543,4141,28231,8256,26699,9604	19	0.0115	0.200309
GOTERM_BP_ALL	protein ubiquitination	http://niaid.abcc.ncifcrf.gov/geneReport.jsp?rowids=,19692,7167,145050,14258,26298,37983,36052,17802,3226,15105,6438,45383,8256,26699,9604	15	0.0091	0.328008
GOTERM_CC_ALL	ubiquitin ligase complex	http://niaid.abcc.ncifcrf.gov/geneReport.jsp?rowids=,7167,145050,14258,26298,40768,37983,36052,17802,15105,6438,45383,8256,26699,9604	14	0.0085	0.483459
INTERPRO_NAME	IPR001841:Zinc finger, RING-type	http://niaid.abcc.ncifcrf.gov/geneReport.jsp?rowids=,148518,23835,7167,19593,19893,146121,27703,14258,26298,23840,40768,37983,36052,28863,9058,17802,15105,13543,6438,4141,28231,8256,26699,9604	24	0.0145	0.491608
UP_SEQ_FEATURE	zinc finger region:RING-type	http://niaid.abcc.ncifcrf.gov/geneReport.jsp?rowids=,26298,23840,148518,23835,9058,13543,28231,8256,27703,14258	10	0.006	0.744911
Functional Group 89	Median: 0.3221128446608066	Geo: 0.16972561694136906	http://niaid.abcc.ncifcrf.gov/geneReport.jsp?rowids=,14999,26437,37044,28002,14978,147046,9425,3641,18573,26583,11191,146752
GOTERM_BP_ALL	biopolymer methylation	http://niaid.abcc.ncifcrf.gov/geneReport.jsp?rowids=,14999,26437,37044,28002,14978,147046,9425,3641,18573,26583	10	0.006	0.0128592
GOTERM_BP_ALL	DNA modification	http://niaid.abcc.ncifcrf.gov/geneReport.jsp?rowids=,37044,11191,147046,9425,26583	5	0.003	0.179363
GOTERM_BP_ALL	DNA methylation	http://niaid.abcc.ncifcrf.gov/geneReport.jsp?rowids=,37044,147046,9425,26583	4	0.0024	0.322113
GOTERM_BP_ALL	DNA alkylation	http://niaid.abcc.ncifcrf.gov/geneReport.jsp?rowids=,37044,147046,9425,26583	4	0.0024	0.322113
GOTERM_BP_ALL	regulation of gene expression, epigenetic	http://niaid.abcc.ncifcrf.gov/geneReport.jsp?rowids=,37044,147046,9425,26583,146752	5	0.003	0.588535
Functional Group 90	Median: 0.22603081604767772	Geo: 0.1770149497033156	http://niaid.abcc.ncifcrf.gov/geneReport.jsp?rowids=,4004,18555,24931,20393,7224,36825,117477,33595,3390,45318
SP_PIR_KEYWORDS	dioxygenase	http://niaid.abcc.ncifcrf.gov/geneReport.jsp?rowids=,4004,18555,24931,20393,7224,36825,117477	7	0.0042	0.0196836
GOTERM_MF_ALL	dioxygenase activity	http://niaid.abcc.ncifcrf.gov/geneReport.jsp?rowids=,4004,18555,24931,20393,7224,36825,117477	7	0.0042	0.0656372
UP_SEQ_FEATURE	domain:PKHD	http://niaid.abcc.ncifcrf.gov/geneReport.jsp?rowids=,4004,36825,117477	3	0.0018	0.178706
SP_PIR_KEYWORDS	vitamin c	http://niaid.abcc.ncifcrf.gov/geneReport.jsp?rowids=,4004,36825,117477	3	0.0018	0.222232
INTERPRO_NAME	IPR005123:2OG-Fe(II) oxygenase	http://niaid.abcc.ncifcrf.gov/geneReport.jsp?rowids=,4004,33595,36825,117477	4	0.0024	0.226031
GOTERM_MF_ALL	L-ascorbic acid binding	http://niaid.abcc.ncifcrf.gov/geneReport.jsp?rowids=,4004,36825,117477	3	0.0018	0.323505
SMART_NAME	SM00702:P4Hc	http://niaid.abcc.ncifcrf.gov/geneReport.jsp?rowids=,4004,36825,117477	3	0.0018	0.325623
UP_SEQ_FEATURE	metal ion-binding site:Iron	http://niaid.abcc.ncifcrf.gov/geneReport.jsp?rowids=,4004,3390,45318,36825,117477	5	0.003	0.35715
INTERPRO_NAME	IPR006620:Prolyl 4-hydroxylase, alpha subunit	http://niaid.abcc.ncifcrf.gov/geneReport.jsp?rowids=,4004,36825,117477	3	0.0018	0.39109
Functional Group 91	Median: 0.16928967254718089	Geo: 0.18095478600938303	http://niaid.abcc.ncifcrf.gov/geneReport.jsp?rowids=,37169,12345,27096,43803,16140,7224,16643,20055,13327,8711
GOTERM_BP_ALL	C21-steroid hormone metabolism	http://niaid.abcc.ncifcrf.gov/geneReport.jsp?rowids=,37169,12345,27096,43803	4	0.0024	0.137298
KEGG_PATHWAY	MMU00140:C21-STEROID HORMONE METABOLISM	http://niaid.abcc.ncifcrf.gov/geneReport.jsp?rowids=,37169,16140,12345,27096	4	0.0024	0.156828
GOTERM_BP_ALL	hormone metabolism	http://niaid.abcc.ncifcrf.gov/geneReport.jsp?rowids=,37169,7224,16643,12345,20055,13327,27096,43803,8711	9	0.0054	0.157721
SP_PIR_KEYWORDS	steroidogenesis	http://niaid.abcc.ncifcrf.gov/geneReport.jsp?rowids=,37169,12345,27096	3	0.0018	0.180858
GOTERM_BP_ALL	hormone biosynthesis	http://niaid.abcc.ncifcrf.gov/geneReport.jsp?rowids=,37169,12345,13327,27096,8711	5	0.003	0.195279
GOTERM_BP_ALL	C21-steroid hormone biosynthesis	http://niaid.abcc.ncifcrf.gov/geneReport.jsp?rowids=,37169,12345,27096	3	0.0018	0.292717
Functional Group 92	Median: 0.341413351210123	Geo: 0.186229310594002	http://niaid.abcc.ncifcrf.gov/geneReport.jsp?rowids=,16296,35211,147644,12063,147150,11480,20055,15073,10096,34449,15881
INTERPRO_NAME	IPR000566:Lipocalin-related protein and Bos/Can/Equ allergen	http://niaid.abcc.ncifcrf.gov/geneReport.jsp?rowids=,16296,35211,147644,12063,147150,11480,20055,15073	8	0.0048	0.0601555
INTERPRO_NAME	IPR012674:Calycin	http://niaid.abcc.ncifcrf.gov/geneReport.jsp?rowids=,16296,35211,147644,12063,147150,11480,20055,15073	8	0.0048	0.0798729
INTERPRO_NAME	IPR002345:Lipocalin	http://niaid.abcc.ncifcrf.gov/geneReport.jsp?rowids=,10096,16296,147644,12063,147150,34449,11480,15881	8	0.0048	0.0798729
PIR_SUPERFAMILY_NAME	SF500199:intracellular lipid-binding protein	http://niaid.abcc.ncifcrf.gov/geneReport.jsp?rowids=,35211,20055,15073	3	0.0018	0.341413
PIR_SUPERFAMILY_NAME	SF002390:lipid binding protein, FABP type	http://niaid.abcc.ncifcrf.gov/geneReport.jsp?rowids=,35211,20055,15073	3	0.0018	0.341413
INTERPRO_NAME	IPR000463:Cytosolic fatty-acid binding	http://niaid.abcc.ncifcrf.gov/geneReport.jsp?rowids=,35211,20055,15073	3	0.0018	0.39109
PIR_SUPERFAMILY_NAME	SF002514:lipocalin	http://niaid.abcc.ncifcrf.gov/geneReport.jsp?rowids=,16296,147644,11480	3	0.0018	0.444042
Functional Group 93	Median: 0.237488914953974	Geo: 0.18919593385146521	http://niaid.abcc.ncifcrf.gov/geneReport.jsp?rowids=,26939,24912,17071,143924,28970,9034,17565,143642,146180,27954,146198,16173,37762,37971,5269,4322,27568,37719,148108,9239,16892,28123,149002,24649,22995,37567,28060,117218,16890,6623
GOTERM_MF_ALL	enzyme activator activity	http://niaid.abcc.ncifcrf.gov/geneReport.jsp?rowids=,26939,24912,17071,143924,28970,9034,17565,143642,146180,27954,146198,16173,37762,37971,5269,4322,27568,37719,148108	19	0.0115	0.112732
GOTERM_MF_ALL	GTPase activator activity	http://niaid.abcc.ncifcrf.gov/geneReport.jsp?rowids=,26939,17071,143924,9034,17565,143642,146180,27954,146198,16173,37762,5269,148108	13	0.0079	0.237489
GOTERM_MF_ALL	GTPase regulator activity	http://niaid.abcc.ncifcrf.gov/geneReport.jsp?rowids=,26939,17071,143924,9034,9239,17565,16892,28123,149002,143642,24649,146180,22995,27954,146198,37567,28060,16173,37762,117218,16890,6623,5269,148108	24	0.0145	0.252955
Functional Group 94	Median: 0.15670264513697116	Geo: 0.19247883128639368	http://niaid.abcc.ncifcrf.gov/geneReport.jsp?rowids=,26548,144387,36936,59907,27285,6736,4305,14341,10215,148056,16990,37600,16784,45488,15440,146865,17095,14482,148912,15914,17346,144720,98186,6612,27154,132027,147601,16973,27945,15219
SMART_NAME	SM00020:Tryp_SPc	http://niaid.abcc.ncifcrf.gov/geneReport.jsp?rowids=,26548,144387,36936,59907,27285,6736,4305,14341,10215,148056,16990,37600,16784,45488,15440	15	0.0091	0.0969905
UP_SEQ_FEATURE	active site:Charge relay system	http://niaid.abcc.ncifcrf.gov/geneReport.jsp?rowids=,146865,26548,17095,36936,59907,14482,148912,27285,15914,4305,148056,16990,17346,144720,98186,37600,16784	17	0.0103	0.0981586
GOTERM_MF_ALL	serine-type peptidase activity	http://niaid.abcc.ncifcrf.gov/geneReport.jsp?rowids=,26548,6612,144387,36936,27154,59907,27285,6736,4305,14341,10215,132027,148056,16990,147601,16973,27945,98186,37600,16784,45488,15440	22	0.0133	0.108676
GOTERM_MF_ALL	serine-type endopeptidase activity	http://niaid.abcc.ncifcrf.gov/geneReport.jsp?rowids=,26548,6612,144387,36936,27154,59907,27285,6736,4305,14341,10215,148056,16990,147601,16973,27945,98186,37600,16784,45488,15440	21	0.0127	0.108833
SP_PIR_KEYWORDS	serine protease	http://niaid.abcc.ncifcrf.gov/geneReport.jsp?rowids=,26548,144387,36936,59907,27285,4305,10215,14341,148056,16990,37600,98186,16784,15440	14	0.0085	0.109417
SP_PIR_KEYWORDS	serine proteinase	http://niaid.abcc.ncifcrf.gov/geneReport.jsp?rowids=,148056,16990,144387,16973,59907,4305,16784	7	0.0042	0.115092
INTERPRO_NAME	IPR001254:Peptidase S1 and S6, chymotrypsin/Hap	http://niaid.abcc.ncifcrf.gov/geneReport.jsp?rowids=,15219,26548,6612,144387,36936,59907,27285,6736,4305,14341,10215,148056,16990,37600,16784,45488,15440	17	0.0103	0.198313
INTERPRO_NAME	IPR001314:Peptidase S1A, chymotrypsin	http://niaid.abcc.ncifcrf.gov/geneReport.jsp?rowids=,26548,144387,36936,59907,27285,6736,4305,14341,10215,148056,16990,37600,16784,45488,15440	15	0.0091	0.23428
UP_SEQ_FEATURE	domain:Peptidase S1	http://niaid.abcc.ncifcrf.gov/geneReport.jsp?rowids=,148056,26548,16990,36936,59907,27285,37600,4305,16784,45488	10	0.006	0.239482
GOTERM_MF_ALL	chymotrypsin activity	http://niaid.abcc.ncifcrf.gov/geneReport.jsp?rowids=,16990,36936,37600,4305,16784,45488	6	0.0036	0.250554
PIR_SUPERFAMILY_NAME	SF001135:trypsin	http://niaid.abcc.ncifcrf.gov/geneReport.jsp?rowids=,148056,16990,144387,37600,10215	5	0.003	0.804831
KEGG_PATHWAY	MMU04610:COMPLEMENT AND COAGULATION CASCADES	http://niaid.abcc.ncifcrf.gov/geneReport.jsp?rowids=,148056,26548,16973,59907,27285,4305,16784	7	0.0042	0.812735
Functional Group 95	Median: 0.22881274449876599	Geo: 0.1930491582448366	http://niaid.abcc.ncifcrf.gov/geneReport.jsp?rowids=,14740,148655,26638,14803,8576,4217
COG_KOG_ONTOLOGY	Posttranslational modification, protein turnover, chaperones / Intracellular trafficking and secretion	http://niaid.abcc.ncifcrf.gov/geneReport.jsp?rowids=,14740,148655,26638,14803	4	0.0024	0.113064
SMART_NAME	SM00343:ZnF_C2HC	http://niaid.abcc.ncifcrf.gov/geneReport.jsp?rowids=,8576,14740,148655,4217,26638,14803	6	0.0036	0.228813
INTERPRO_NAME	IPR001878:Zinc finger, CCHC-type	http://niaid.abcc.ncifcrf.gov/geneReport.jsp?rowids=,8576,14740,148655,4217,26638,14803	6	0.0036	0.278099
Functional Group 96	Median: 0.3326206025818881	Geo: 0.19748611855794393	http://niaid.abcc.ncifcrf.gov/geneReport.jsp?rowids=,148612,9017,16271,148868,28026,26763,146892,36841,144054
GOTERM_MF_ALL	transferase activity, transferring pentosyl groups	http://niaid.abcc.ncifcrf.gov/geneReport.jsp?rowids=,148612,9017,16271,148868,28026,26763,146892,36841	8	0.0048	0.0230559
GOTERM_MF_ALL	NAD+ ADP-ribosyltransferase activity	http://niaid.abcc.ncifcrf.gov/geneReport.jsp?rowids=,16271,28026,26763	3	0.0018	0.296086
INTERPRO_NAME	IPR001290:Poly(ADP-ribose) polymerase, catalytic region	http://niaid.abcc.ncifcrf.gov/geneReport.jsp?rowids=,16271,28026,26763	3	0.0018	0.332621
INTERPRO_NAME	IPR012317:PARP, catalytic	http://niaid.abcc.ncifcrf.gov/geneReport.jsp?rowids=,16271,28026,26763	3	0.0018	0.362109
GOTERM_BP_ALL	protein amino acid ADP-ribosylation	http://niaid.abcc.ncifcrf.gov/geneReport.jsp?rowids=,16271,144054,28026,26763	4	0.0024	0.365338
Functional Group 97	Median: 0.24427178084929024	Geo: 0.19889900678147032	http://niaid.abcc.ncifcrf.gov/geneReport.jsp?rowids=,32743,6797,145944
INTERPRO_NAME	IPR004129:Glycerophosphoryl diester phosphodiesterase	http://niaid.abcc.ncifcrf.gov/geneReport.jsp?rowids=,32743,6797,145944	3	0.0018	0.0995924
GOTERM_MF_ALL	glycerophosphodiester phosphodiesterase activity	http://niaid.abcc.ncifcrf.gov/geneReport.jsp?rowids=,32743,6797,145944	3	0.0018	0.10921
GOTERM_BP_ALL	glycerol metabolism	http://niaid.abcc.ncifcrf.gov/geneReport.jsp?rowids=,32743,6797,145944	3	0.0018	0.379334
GOTERM_BP_ALL	polyol metabolism	http://niaid.abcc.ncifcrf.gov/geneReport.jsp?rowids=,32743,6797,145944	3	0.0018	0.379334
Functional Group 98	Median: 0.21316566140140547	Geo: 0.2163216896837095	http://niaid.abcc.ncifcrf.gov/geneReport.jsp?rowids=,17614,12603,26567,13823,4563,40780,6759,145245,147786
KEGG_PATHWAY	MMU02010:ABC TRANSPORTERS - GENERAL	http://niaid.abcc.ncifcrf.gov/geneReport.jsp?rowids=,17614,12603,26567,13823,4563,40780,6759,145245	8	0.0048	0.144694
COG_KOG_ONTOLOGY	Defense mechanisms	http://niaid.abcc.ncifcrf.gov/geneReport.jsp?rowids=,26567,147786,40780,6759,145245	5	0.003	0.156895
INTERPRO_NAME	IPR001140:ABC transporter, transmembrane region	http://niaid.abcc.ncifcrf.gov/geneReport.jsp?rowids=,26567,147786,40780,145245	4	0.0024	0.269436
INTERPRO_NAME	IPR011527:ABC transporter, transmembrane region, type 1	http://niaid.abcc.ncifcrf.gov/geneReport.jsp?rowids=,26567,147786,40780,145245	4	0.0024	0.358001
Functional Group 99	Median: 0.27152179478454697	Geo: 0.22215204461795904	http://niaid.abcc.ncifcrf.gov/geneReport.jsp?rowids=,15446,4594,14239,145937,19343,13256,11876,9059,27672,9381,15224,9427
GOTERM_MF_ALL	gamma-tubulin binding	http://niaid.abcc.ncifcrf.gov/geneReport.jsp?rowids=,15446,4594,14239	3	0.0018	0.0859074
GOTERM_MF_ALL	tubulin binding	http://niaid.abcc.ncifcrf.gov/geneReport.jsp?rowids=,15446,4594,145937,19343,14239,13256,11876,9059	8	0.0048	0.131736
GOTERM_BP_ALL	microtubule cytoskeleton organization and biogenesis	http://niaid.abcc.ncifcrf.gov/geneReport.jsp?rowids=,15446,4594,11876,27672,9381,9059,15224	7	0.0042	0.271522
GOTERM_CC_ALL	centrosome	http://niaid.abcc.ncifcrf.gov/geneReport.jsp?rowids=,15446,4594,14239,9427,9059	5	0.003	0.399458
GOTERM_CC_ALL	microtubule organizing center	http://niaid.abcc.ncifcrf.gov/geneReport.jsp?rowids=,15446,4594,14239,9427,9059,15224	6	0.0036	0.4408
Functional Group 100	Median: 0.22899168323708424	Geo: 0.2255616827377329	http://niaid.abcc.ncifcrf.gov/geneReport.jsp?rowids=,144110,6906,19403,16970,148639,22083,15412
SP_PIR_KEYWORDS	sugar transport	http://niaid.abcc.ncifcrf.gov/geneReport.jsp?rowids=,144110,6906,19403,16970,148639	5	0.003	0.053496
INTERPRO_NAME	IPR000803:Facilitated glucose transporter	http://niaid.abcc.ncifcrf.gov/geneReport.jsp?rowids=,19403,16970,148639	3	0.0018	0.074953
GOTERM_MF_ALL	glucose transporter activity	http://niaid.abcc.ncifcrf.gov/geneReport.jsp?rowids=,19403,16970,148639	3	0.0018	0.186297
INTERPRO_NAME	IPR003663:Sugar transporter	http://niaid.abcc.ncifcrf.gov/geneReport.jsp?rowids=,19403,16970,148639	3	0.0018	0.212487
GOTERM_MF_ALL	monosaccharide transporter activity	http://niaid.abcc.ncifcrf.gov/geneReport.jsp?rowids=,19403,16970,148639	3	0.0018	0.213432
GOTERM_MF_ALL	hexose transporter activity	http://niaid.abcc.ncifcrf.gov/geneReport.jsp?rowids=,19403,16970,148639	3	0.0018	0.213432
GOTERM_MF_ALL	sugar porter activity	http://niaid.abcc.ncifcrf.gov/geneReport.jsp?rowids=,144110,6906,19403,16970,148639	5	0.003	0.244551
GOTERM_MF_ALL	sugar transporter activity	http://niaid.abcc.ncifcrf.gov/geneReport.jsp?rowids=,144110,6906,19403,16970,148639	5	0.003	0.260748
GOTERM_MF_ALL	carbohydrate transporter activity	http://niaid.abcc.ncifcrf.gov/geneReport.jsp?rowids=,144110,6906,19403,16970,148639	5	0.003	0.260748
INTERPRO_NAME	IPR005828:General substrate transporter	http://niaid.abcc.ncifcrf.gov/geneReport.jsp?rowids=,19403,16970,148639	3	0.0018	0.332621
INTERPRO_NAME	IPR005829:Sugar transporter superfamily	http://niaid.abcc.ncifcrf.gov/geneReport.jsp?rowids=,19403,16970,22083,148639	4	0.0024	0.635902
GOTERM_BP_ALL	carbohydrate transport	http://niaid.abcc.ncifcrf.gov/geneReport.jsp?rowids=,15412,19403,16970,148639	4	0.0024	0.682123
Functional Group 101	Median: 0.24991549668355414	Geo: 0.22733307855985982	http://niaid.abcc.ncifcrf.gov/geneReport.jsp?rowids=,17071,9239,146193,37625,36815,20208,12951,145720,117218,16890,21149,6732,29879,17565,16892,149002,16020,132312,7204,17193,37567,37042,145547,59369,9184,3912,3956,3514,37186,146905,3931,148858
INTERPRO_NAME	IPR001849:Pleckstrin-like	http://niaid.abcc.ncifcrf.gov/geneReport.jsp?rowids=,17071,9239,146193,37625,36815,20208,12951,145720,117218,16890,21149,6732,29879,17565,16892,149002,16020,132312,7204,17193,37567,37042,145547,59369,9184,3912	26	0.0157	0.140356
SMART_NAME	SM00233:PH	http://niaid.abcc.ncifcrf.gov/geneReport.jsp?rowids=,17071,9239,146193,17565,37625,16892,36815,149002,20208,16020,132312,145720,7204,145547,37042,117218,9184,6732,21149,29879	20	0.0121	0.22615
UP_SEQ_FEATURE	domain:PH	http://niaid.abcc.ncifcrf.gov/geneReport.jsp?rowids=,145720,7204,17565,37567,145547,37042,16892,37625,149002,21149,3912,12951	12	0.0073	0.273681
INTERPRO_NAME	IPR011993:Pleckstrin homology-type	http://niaid.abcc.ncifcrf.gov/geneReport.jsp?rowids=,17071,3956,146193,37625,36815,20208,12951,145720,3514,117218,21149,6732,29879,37186,17565,16892,149002,16020,146905,132312,7204,3931,17193,37042,145547,148858,59369,9184,3912	29	0.0175	0.307452
Functional Group 102	Median: 0.24089752969963968	Geo: 0.2299862842003813	http://niaid.abcc.ncifcrf.gov/geneReport.jsp?rowids=,27443,9314,27316,3191
SP_PIR_KEYWORDS	2fe-2s	http://niaid.abcc.ncifcrf.gov/geneReport.jsp?rowids=,27443,9314,27316	3	0.0018	0.121704
SP_PIR_KEYWORDS	iron-sulfur	http://niaid.abcc.ncifcrf.gov/geneReport.jsp?rowids=,27443,9314,3191,27316	4	0.0024	0.201871
GOTERM_MF_ALL	2 iron, 2 sulfur cluster binding	http://niaid.abcc.ncifcrf.gov/geneReport.jsp?rowids=,27443,9314,27316	3	0.0018	0.240898
GOTERM_MF_ALL	iron-sulfur cluster binding	http://niaid.abcc.ncifcrf.gov/geneReport.jsp?rowids=,27443,9314,3191,27316	4	0.0024	0.329723
GOTERM_MF_ALL	metal cluster binding	http://niaid.abcc.ncifcrf.gov/geneReport.jsp?rowids=,27443,9314,3191,27316	4	0.0024	0.329723
Functional Group 103	Median: 0.2841459951925908	Geo: 0.23476131629272323	http://niaid.abcc.ncifcrf.gov/geneReport.jsp?rowids=,26587,26574,9187,11902,16272,16948,9540,10096,10728,9360,27629,16987,42115,3402,4032,146822,38831,9114,26624,113355,144241,10192,29646,10729,7636,26639,27615,9425
INTERPRO_NAME	IPR001412:Aminoacyl-tRNA synthetase, class I	http://niaid.abcc.ncifcrf.gov/geneReport.jsp?rowids=,26587,26574,9187,11902,16272,16948,9540	7	0.0042	0.0667847
SP_PIR_KEYWORDS	aminoacyl-trna synthetase	http://niaid.abcc.ncifcrf.gov/geneReport.jsp?rowids=,10096,26587,9187,11902,9540,10728	6	0.0036	0.0955937
GOTERM_MF_ALL	ligase activity, forming carbon-oxygen bonds	http://niaid.abcc.ncifcrf.gov/geneReport.jsp?rowids=,10096,26587,9187,11902,16272,9360,9540,10728	8	0.0048	0.158634
GOTERM_MF_ALL	aminoacyl-tRNA ligase activity	http://niaid.abcc.ncifcrf.gov/geneReport.jsp?rowids=,10096,26587,9187,11902,16272,9360,9540,10728	8	0.0048	0.158634
SP_PIR_KEYWORDS	protein biosynthesis	http://niaid.abcc.ncifcrf.gov/geneReport.jsp?rowids=,10096,27629,16987,9187,42115,11902,9540,10728,3402,4032	10	0.006	0.20296
GOTERM_BP_ALL	translation	http://niaid.abcc.ncifcrf.gov/geneReport.jsp?rowids=,10096,146822,26587,27629,38831,42115,10728,9114,4032,26624,113355,9187,11902,16272,9540,144241	16	0.0097	0.269657
GOTERM_BP_ALL	tRNA aminoacylation for protein translation	http://niaid.abcc.ncifcrf.gov/geneReport.jsp?rowids=,10096,26587,9187,11902,16272,9540,10728	7	0.0042	0.298635
GOTERM_BP_ALL	tRNA aminoacylation	http://niaid.abcc.ncifcrf.gov/geneReport.jsp?rowids=,10096,26587,9187,11902,16272,9540,10728	7	0.0042	0.298635
GOTERM_BP_ALL	amino acid activation	http://niaid.abcc.ncifcrf.gov/geneReport.jsp?rowids=,10096,26587,9187,11902,16272,9540,10728	7	0.0042	0.298635
KEGG_PATHWAY	MMU00970:AMINOACYL-TRNA SYNTHETASES	http://niaid.abcc.ncifcrf.gov/geneReport.jsp?rowids=,10096,26587,9187,9540,10728	5	0.003	0.354992
GOTERM_BP_ALL	tRNA metabolism	http://niaid.abcc.ncifcrf.gov/geneReport.jsp?rowids=,10192,10096,26587,29646,9187,10729,11902,16272,9540,10728	10	0.006	0.360518
COG_KOG_ONTOLOGY	Translation, ribosomal structure and biogenesis	http://niaid.abcc.ncifcrf.gov/geneReport.jsp?rowids=,7636,26639,9187,27615,11902,9425,9540,10728	8	0.0048	0.935041
Functional Group 104	Median: 0.18085811353500003	Geo: 0.23870509055579878	http://niaid.abcc.ncifcrf.gov/geneReport.jsp?rowids=,13259,143993,15322,9004,146140,19616
SP_PIR_KEYWORDS	proteoglycan	http://niaid.abcc.ncifcrf.gov/geneReport.jsp?rowids=,13259,143993,15322,9004,146140,19616	6	0.0036	0.143279
SP_PIR_KEYWORDS	heparan sulfate	http://niaid.abcc.ncifcrf.gov/geneReport.jsp?rowids=,15322,146140,19616	3	0.0018	0.180858
UP_SEQ_FEATURE	glycosylation site:O-linked (Xyl...) (glycosaminoglycan)	http://niaid.abcc.ncifcrf.gov/geneReport.jsp?rowids=,15322,146140,19616	3	0.0018	0.524884
Functional Group 105	Median: 0.24208821843219394	Geo: 0.24143024716124378	http://niaid.abcc.ncifcrf.gov/geneReport.jsp?rowids=,37403,37619,10627,145333,145402,7006,5269,16101
SP_PIR_KEYWORDS	growth regulation	http://niaid.abcc.ncifcrf.gov/geneReport.jsp?rowids=,37403,37619,10627,145333,145402,7006	6	0.0036	0.0632932
SP_PIR_KEYWORDS	signal transduction inhibitor	http://niaid.abcc.ncifcrf.gov/geneReport.jsp?rowids=,37619,10627,5269,7006	4	0.0024	0.201871
SMART_NAME	SM00253:SOCS	http://niaid.abcc.ncifcrf.gov/geneReport.jsp?rowids=,37619,10627,16101,7006	4	0.0024	0.242088
UP_SEQ_FEATURE	domain:SOCS box	http://niaid.abcc.ncifcrf.gov/geneReport.jsp?rowids=,37619,10627,16101,7006	4	0.0024	0.48546
INTERPRO_NAME	IPR001496:SOCS protein, C-terminal	http://niaid.abcc.ncifcrf.gov/geneReport.jsp?rowids=,37619,10627,16101,7006	4	0.0024	0.546263
Functional Group 106	Median: 0.21126207172904413	Geo: 0.24271383943120559	http://niaid.abcc.ncifcrf.gov/geneReport.jsp?rowids=,148304,21345,19224
UP_SEQ_FEATURE	repeat:LDL-receptor class B 3	http://niaid.abcc.ncifcrf.gov/geneReport.jsp?rowids=,148304,21345,19224	3	0.0018	0.211262
UP_SEQ_FEATURE	repeat:LDL-receptor class B 5	http://niaid.abcc.ncifcrf.gov/geneReport.jsp?rowids=,148304,21345,19224	3	0.0018	0.211262
UP_SEQ_FEATURE	repeat:LDL-receptor class B 1	http://niaid.abcc.ncifcrf.gov/geneReport.jsp?rowids=,148304,21345,19224	3	0.0018	0.211262
UP_SEQ_FEATURE	repeat:LDL-receptor class B 4	http://niaid.abcc.ncifcrf.gov/geneReport.jsp?rowids=,148304,21345,19224	3	0.0018	0.211262
UP_SEQ_FEATURE	repeat:LDL-receptor class B 2	http://niaid.abcc.ncifcrf.gov/geneReport.jsp?rowids=,148304,21345,19224	3	0.0018	0.211262
SMART_NAME	SM00135:LY	http://niaid.abcc.ncifcrf.gov/geneReport.jsp?rowids=,148304,21345,19224	3	0.0018	0.325623
INTERPRO_NAME	IPR000033:Low-density lipoprotein receptor, YWTD repeat	http://niaid.abcc.ncifcrf.gov/geneReport.jsp?rowids=,148304,21345,19224	3	0.0018	0.362109
Functional Group 107	Median: 0.22514801430283204	Geo: 0.24437957776723512	http://niaid.abcc.ncifcrf.gov/geneReport.jsp?rowids=,32255,144726,7256,148095,7097,30229,29157,26367,3402,147861,15055,146164,8483,7131
UP_SEQ_FEATURE	repeat:4	http://niaid.abcc.ncifcrf.gov/geneReport.jsp?rowids=,32255,144726,7256,148095,7097,30229,29157,26367,3402,147861,15055,146164	12	0.0073	0.0703747
UP_SEQ_FEATURE	repeat:5	http://niaid.abcc.ncifcrf.gov/geneReport.jsp?rowids=,32255,144726,7256,148095,7097,29157,26367,3402,147861,146164	10	0.006	0.104549
UP_SEQ_FEATURE	repeat:6	http://niaid.abcc.ncifcrf.gov/geneReport.jsp?rowids=,32255,144726,7256,7097,29157,26367,3402,147861,146164	9	0.0054	0.10607
UP_SEQ_FEATURE	repeat:7	http://niaid.abcc.ncifcrf.gov/geneReport.jsp?rowids=,32255,144726,7256,29157,26367,3402,147861,146164	8	0.0048	0.146616
UP_SEQ_FEATURE	repeat:8	http://niaid.abcc.ncifcrf.gov/geneReport.jsp?rowids=,144726,7256,29157,26367,3402,147861,146164	7	0.0042	0.162238
UP_SEQ_FEATURE	repeat:3	http://niaid.abcc.ncifcrf.gov/geneReport.jsp?rowids=,32255,144726,7256,148095,7097,30229,8483,29157,26367,147861,15055,146164	12	0.0073	0.203639
UP_SEQ_FEATURE	repeat:2	http://niaid.abcc.ncifcrf.gov/geneReport.jsp?rowids=,7256,7131,30229,29157,26367,32255,144726,148095,7097,8483,3402,146164,15055,147861	14	0.0085	0.225148
UP_SEQ_FEATURE	repeat:1	http://niaid.abcc.ncifcrf.gov/geneReport.jsp?rowids=,32255,144726,7256,148095,7097,7131,30229,8483,29157,26367,147861,146164	12	0.0073	0.406415
UP_SEQ_FEATURE	repeat:13	http://niaid.abcc.ncifcrf.gov/geneReport.jsp?rowids=,144726,7256,3402,147861	4	0.0024	0.415664
UP_SEQ_FEATURE	repeat:12	http://niaid.abcc.ncifcrf.gov/geneReport.jsp?rowids=,144726,7256,3402,147861	4	0.0024	0.415664
UP_SEQ_FEATURE	repeat:11	http://niaid.abcc.ncifcrf.gov/geneReport.jsp?rowids=,144726,7256,3402,147861	4	0.0024	0.529686
UP_SEQ_FEATURE	repeat:9	http://niaid.abcc.ncifcrf.gov/geneReport.jsp?rowids=,144726,7256,3402,147861	4	0.0024	0.59182
UP_SEQ_FEATURE	repeat:10	http://niaid.abcc.ncifcrf.gov/geneReport.jsp?rowids=,144726,7256,3402,147861	4	0.0024	0.59182
Functional Group 108	Median: 0.26357263437145984	Geo: 0.2482036257289094	http://niaid.abcc.ncifcrf.gov/geneReport.jsp?rowids=,23787,147039,9004
BIOCARTA	m_neutrophilPathway:Neutrophil and Its Surface Molecules	http://niaid.abcc.ncifcrf.gov/geneReport.jsp?rowids=,23787,147039,9004	3	0.0018	0.18237
BIOCARTA	m_lymphocytePathway:Adhesion Molecules on Lymphocyte	http://niaid.abcc.ncifcrf.gov/geneReport.jsp?rowids=,23787,147039,9004	3	0.0018	0.263573
BIOCARTA	m_monocytePathway:Monocyte and its Surface Molecules	http://niaid.abcc.ncifcrf.gov/geneReport.jsp?rowids=,23787,147039,9004	3	0.0018	0.318105
Functional Group 109	Median: 0.3106762739132728	Geo: 0.24843354737975049	http://niaid.abcc.ncifcrf.gov/geneReport.jsp?rowids=,21044,145234,14456,3386,28100,19305,11202,27211,5250,12604,6732,4812
SP_PIR_KEYWORDS	calmodulin-binding	http://niaid.abcc.ncifcrf.gov/geneReport.jsp?rowids=,21044,145234,14456,3386,28100,19305,11202,27211,5250,12604,6732	11	0.0066	0.0335971
GOTERM_MF_ALL	calmodulin binding	http://niaid.abcc.ncifcrf.gov/geneReport.jsp?rowids=,21044,145234,14456,3386,28100,19305,11202,27211,5250,4812,12604,6732	12	0.0073	0.124094
UP_SEQ_FEATURE	domain:IQ 2	http://niaid.abcc.ncifcrf.gov/geneReport.jsp?rowids=,19305,27211,12604	3	0.0018	0.310676
UP_SEQ_FEATURE	domain:IQ 1	http://niaid.abcc.ncifcrf.gov/geneReport.jsp?rowids=,19305,27211,12604	3	0.0018	0.310676
SMART_NAME	SM00015:IQ	http://niaid.abcc.ncifcrf.gov/geneReport.jsp?rowids=,3386,19305,27211,12604	4	0.0024	0.602446
INTERPRO_NAME	IPR000048:IQ calmodulin-binding region	http://niaid.abcc.ncifcrf.gov/geneReport.jsp?rowids=,3386,19305,27211,12604	4	0.0024	0.96978
Functional Group 110	Median: 0.21493099978299013	Geo: 0.25156127887937	http://niaid.abcc.ncifcrf.gov/geneReport.jsp?rowids=,14920,36010,21198,5552,12604,12951,26855,8599,35343,3386,148536,19327,6732,19343,145937,5505,13256,19616,15446,4594,15322,14529,16639,14554,146905,27726,14239,11876,9059
SP_PIR_KEYWORDS	actin-binding	http://niaid.abcc.ncifcrf.gov/geneReport.jsp?rowids=,14920,36010,21198,5552,12604,12951,26855,8599,35343,3386,148536,19327,6732	13	0.0079	0.109194
GOTERM_MF_ALL	cytoskeletal protein binding	http://niaid.abcc.ncifcrf.gov/geneReport.jsp?rowids=,19343,145937,5505,36010,13256,19616,5552,12604,12951,15446,26855,4594,15322,14529,35343,3386,148536,19327,6732,14920,16639,14554,21198,146905,8599,27726,14239,11876,9059	29	0.0175	0.214931
GOTERM_MF_ALL	actin binding	http://niaid.abcc.ncifcrf.gov/geneReport.jsp?rowids=,14920,16639,5505,36010,21198,5552,12604,12951,26855,8599,14529,35343,3386,148536,19327,6732	16	0.0097	0.678317
Functional Group 111	Median: 0.1892094273270413	Geo: 0.2529569518978826	http://niaid.abcc.ncifcrf.gov/geneReport.jsp?rowids=,6859,9581,6735,36904,13253,144981,146503,9120
INTERPRO_NAME	IPR001993:Mitochondrial substrate carrier	http://niaid.abcc.ncifcrf.gov/geneReport.jsp?rowids=,6859,9581,6735,36904,13253,144981,146503,9120	8	0.0048	0.168734
INTERPRO_NAME	IPR002067:Mitochondrial carrier protein	http://niaid.abcc.ncifcrf.gov/geneReport.jsp?rowids=,6859,9581,6735,144981,146503,9120	6	0.0036	0.189209
INTERPRO_NAME	IPR002113:Adenine nucleotide translocator 1	http://niaid.abcc.ncifcrf.gov/geneReport.jsp?rowids=,6859,9581,36904,9120	4	0.0024	0.506985
Functional Group 112	Median: 0.27949192690066754	Geo: 0.2532477959287111	http://niaid.abcc.ncifcrf.gov/geneReport.jsp?rowids=,27726,16973,37289,29264,38159,146079,148786,15412,15064,3912,28016,9004,26406,3806,32785
GOTERM_BP_ALL	regulation of endocytosis	http://niaid.abcc.ncifcrf.gov/geneReport.jsp?rowids=,27726,16973,37289,29264,38159,146079	6	0.0036	0.127021
GOTERM_BP_ALL	regulation of phagocytosis	http://niaid.abcc.ncifcrf.gov/geneReport.jsp?rowids=,16973,37289,29264,146079	4	0.0024	0.19507
GOTERM_BP_ALL	positive regulation of phagocytosis	http://niaid.abcc.ncifcrf.gov/geneReport.jsp?rowids=,16973,37289,29264,146079	4	0.0024	0.19507
GOTERM_BP_ALL	phagocytosis, recognition	http://niaid.abcc.ncifcrf.gov/geneReport.jsp?rowids=,37289,29264,146079	3	0.0018	0.204753
GOTERM_BP_ALL	positive regulation of endocytosis	http://niaid.abcc.ncifcrf.gov/geneReport.jsp?rowids=,16973,37289,29264,146079	4	0.0024	0.278913
GOTERM_BP_ALL	phagocytosis	http://niaid.abcc.ncifcrf.gov/geneReport.jsp?rowids=,16973,37289,148786,29264,146079	5	0.003	0.280071
GOTERM_BP_ALL	regulation of transport	http://niaid.abcc.ncifcrf.gov/geneReport.jsp?rowids=,15412,27726,15064,16973,37289,29264,38159,146079,3912	9	0.0054	0.281766
GOTERM_BP_ALL	phagocytosis, engulfment	http://niaid.abcc.ncifcrf.gov/geneReport.jsp?rowids=,37289,29264,146079	3	0.0018	0.292717
GOTERM_BP_ALL	positive regulation of transport	http://niaid.abcc.ncifcrf.gov/geneReport.jsp?rowids=,16973,37289,29264,146079,3912	5	0.003	0.333404
GOTERM_CC_ALL	external side of plasma membrane	http://niaid.abcc.ncifcrf.gov/geneReport.jsp?rowids=,28016,37289,9004,26406,29264,3806,146079,32785	8	0.0048	0.510419
Functional Group 113	Median: 0.8901615874214955	Geo: 0.25760973075966254	http://niaid.abcc.ncifcrf.gov/geneReport.jsp?rowids=,29550,32758,16610,7131,18211,148173,29646,21535,148555,5415,27837,20130,30254,146081,148219,37720,27377,145037,148496,4223,11503,14043,26794,11925,45318,9381,39255,31122,36886,26583,143978,37717,31501,29281,147601,4172,38199,12828,28858,25459,146450,144000,24836,19336,27211,27008,9492,145402,4004,28002,8736,36853,148657,35345,23022,14439,26447,…
SP_PIR_KEYWORDS	nuclear protein	http://niaid.abcc.ncifcrf.gov/geneReport.jsp?rowids=,29550,32758,16610,7131,18211,148173,29646,21535,148555,5415,27837,20130,30254,146081,148219,37720,27377,145037,148496,4223,11503,14043,26794,11925,45318,9381,39255,31122,36886,26583,143978,37717,31501,29281,147601,4172,38199,12828,28858,25459,146450,144000,24836,19336,27211,27008,9492,145402,4004,28002,8736,36853,148657,35345,23022,14439,26447,…	215	0.1299	1.98494e-07
SP_PIR_KEYWORDS	transcription	http://niaid.abcc.ncifcrf.gov/geneReport.jsp?rowids=,23022,23830,146252,14439,16610,7131,35993,16277,30250,12580,21535,144541,149169,148555,4228,143729,33621,7155,146946,17174,26445,4312,17082,36943,13543,39239,16559,3566,6767,145486,129749,14999,37720,8593,16774,144723,3240,14469,4223,6235,12764,11503,37796,14043,23845,146042,31088,15824,13626,145091,148243,27889,7242,19920,145333,24606,13957,36…	89	0.0538	0.003165
SP_PIR_KEYWORDS	transcription regulation	http://niaid.abcc.ncifcrf.gov/geneReport.jsp?rowids=,23022,23830,146252,14439,16610,7131,35993,16277,30250,12580,21535,144541,149169,148555,4228,143729,33621,7155,146946,17174,26445,4312,17082,36943,39239,16559,3566,6767,145486,129749,14999,37720,8593,16774,3240,14469,4223,6235,12764,11503,37796,14043,146042,15824,13626,145091,148243,27889,7242,19920,145333,24606,13957,36886,3641,26583,148042,175…	85	0.0514	0.0263285
SP_PIR_KEYWORDS	dna-binding	http://niaid.abcc.ncifcrf.gov/geneReport.jsp?rowids=,29550,16610,14995,35993,16277,146176,12580,149169,148555,145050,4228,143729,17174,17082,4312,36943,13543,3566,26842,16559,6767,148219,8593,3240,11323,19303,14469,4223,6235,12764,146835,37796,14043,32650,15824,13626,3873,19343,148243,27889,7242,37044,19920,24606,147622,13957,8598,9011,148042,17573,37717,29281,30242,22154,147601,14527,31994,14880…	73	0.0441	0.20462
GOTERM_CC_ALL	nucleus	http://niaid.abcc.ncifcrf.gov/geneReport.jsp?rowids=,29466,29550,32758,16610,7131,148173,18211,29646,144648,144541,148555,7155,5415,4817,20130,146225,148166,37499,30254,18555,146081,34956,148219,37720,27672,27377,26697,148496,4223,11503,14043,147213,26794,11925,145929,45318,13256,27627,9381,39255,31122,144234,145805,36886,26583,143978,37717,31501,29281,147601,4172,38199,12828,25459,28858,146450,9…	282	0.1704	0.600207
GOTERM_BP_ALL	regulation of biological process	http://niaid.abcc.ncifcrf.gov/geneReport.jsp?rowids=,148825,29466,3850,32758,16610,7131,18211,144541,21535,147564,147850,148555,24649,7155,5415,4817,16168,9425,148166,15436,34956,37720,145517,4223,113355,11503,14043,27948,147861,18263,145929,10627,13256,9381,3806,145805,36886,26583,4594,37717,40768,147601,4172,21229,28858,26939,146822,147039,24836,27689,27008,30857,9492,7907,145402,145574,28002,8…	254	0.1535	0.701012
GOTERM_BP_ALL	regulation of cellular process	http://niaid.abcc.ncifcrf.gov/geneReport.jsp?rowids=,148825,29466,3850,32758,16610,7131,18211,144541,21535,147564,147850,148555,24649,7155,5415,4817,16168,148166,15436,34956,37720,145517,4223,113355,11503,14043,27948,18263,10627,145929,13256,9381,3806,145805,36886,26583,4594,37717,40768,147601,4172,21229,28858,146822,147039,27689,24836,27008,9492,30857,7907,145402,145574,28002,8736,36853,32779,70…	234	0.1414	0.734408
GOTERM_MF_ALL	transcription regulator activity	http://niaid.abcc.ncifcrf.gov/geneReport.jsp?rowids=,23022,14439,14995,7131,35993,16277,37062,12580,149169,148555,4228,143729,33621,7155,144359,6152,17174,144540,17082,16168,4312,13543,148166,5348,39239,3566,16559,6767,42165,8593,3240,11323,4223,12764,37796,14043,15824,13626,3873,14603,148243,27889,27636,7242,19920,24606,13957,22093,27742,36886,3641,26583,148042,15446,37717,32746,30242,147601,453…	80	0.0483	0.801828
GOTERM_BP_ALL	regulation of cellular physiological process	http://niaid.abcc.ncifcrf.gov/geneReport.jsp?rowids=,148825,29466,3850,32758,16610,7131,18211,144541,21535,147564,147850,148555,24649,7155,5415,4817,16168,148166,15436,34956,37720,145517,4223,113355,11503,14043,27948,18263,10627,145929,13256,9381,3806,145805,36886,26583,4594,37717,40768,147601,4172,21229,28858,146822,27689,24836,27008,9492,30857,145402,145574,28002,8736,36853,32779,7032,23022,144…	220	0.1329	0.803321
GOTERM_BP_ALL	regulation of physiological process	http://niaid.abcc.ncifcrf.gov/geneReport.jsp?rowids=,148825,29466,3850,32758,16610,7131,18211,144541,21535,147564,147850,148555,24649,7155,5415,4817,16168,148166,15436,34956,37720,145517,4223,113355,11503,14043,27948,147861,18263,10627,145929,13256,9381,3806,145805,36886,26583,4594,37717,40768,147601,4172,21229,28858,146822,27689,24836,27008,9492,30857,145402,145574,28002,8736,36853,32779,7032,23…	227	0.1372	0.829634
GOTERM_BP_ALL	nucleobase, nucleoside, nucleotide and nucleic acid metabolism	http://niaid.abcc.ncifcrf.gov/geneReport.jsp?rowids=,32758,16610,7131,18211,29646,144541,21535,148555,7155,5415,16168,34677,9425,17122,148166,10096,30254,146081,34956,148219,37720,27377,31926,4223,11503,14043,31088,9540,26794,18263,145805,36886,26583,144666,37717,29281,147601,4172,28858,24836,19336,27008,145402,15141,28002,8736,11191,36853,32779,148657,23022,14439,14995,30250,12580,37228,23760,14…	222	0.1341	0.890162
GOTERM_MF_ALL	DNA binding	http://niaid.abcc.ncifcrf.gov/geneReport.jsp?rowids=,29550,32758,16610,35993,7131,16277,13446,146176,148555,145050,4228,33621,17174,16168,9425,37499,26842,145486,30254,34956,148219,19893,11323,4223,14043,15824,13626,14603,148243,27636,24606,27742,9011,36886,26583,148796,37717,29281,30242,147601,4172,14527,15573,146889,145402,23840,10503,28002,8736,11191,36853,32779,13751,148657,146502,14439,38193…	126	0.0761	0.907313
GOTERM_MF_ALL	nucleic acid binding	http://niaid.abcc.ncifcrf.gov/geneReport.jsp?rowids=,29550,32758,16610,7131,4217,18211,21535,148555,148043,16168,146225,9425,37499,30254,9427,34956,148219,37720,27377,148496,4223,113355,11503,14043,147213,144241,27654,145631,149006,26519,145805,36886,26583,143978,37717,31501,29281,147601,4172,28858,25459,13068,145402,28002,8736,11191,27564,36853,32779,148657,14439,14995,30250,12580,23760,143957,3…	209	0.1263	0.962386
GOTERM_MF_ALL	transcription factor activity	http://niaid.abcc.ncifcrf.gov/geneReport.jsp?rowids=,14439,14995,35993,7131,16277,12580,37062,149169,148555,4228,143729,33621,6152,17174,17082,16168,4312,5348,3566,39239,6767,8593,11323,4223,12764,37796,13626,3873,14603,19920,24606,13957,22093,36886,26583,148042,37717,30242,147601,45302,24020,15573,3256,14388,14670,8736,32779,146502,146939	49	0.0296	0.986781
GOTERM_BP_ALL	transcription, DNA-dependent	http://niaid.abcc.ncifcrf.gov/geneReport.jsp?rowids=,146252,16610,35993,7131,16277,18211,146176,144541,21535,8588,148555,4228,33621,7155,144359,17174,16168,145486,34956,37720,11323,8945,4223,11503,14043,23845,15824,13626,145091,14603,148243,27636,18263,36010,24606,27742,147070,145805,36886,26583,3641,37717,37983,32746,30242,147601,4172,28858,15573,37403,27008,145402,23840,12683,10503,28002,8736,3…	122	0.0737	0.999107
GOTERM_BP_ALL	regulation of metabolism	http://niaid.abcc.ncifcrf.gov/geneReport.jsp?rowids=,148825,146252,32758,16610,35993,7131,16277,18211,146176,144541,21535,8588,147850,148555,4228,33621,7155,26855,144359,25480,17174,16168,148166,145486,14150,34956,37720,11323,8945,4223,113355,11503,14043,147820,15824,13626,145091,14603,148243,18263,10627,36010,24606,42115,27742,147070,9381,145805,36886,26583,3641,37717,37983,32746,30242,147601,41…	144	0.087	0.999153
GOTERM_BP_ALL	regulation of cellular metabolism	http://niaid.abcc.ncifcrf.gov/geneReport.jsp?rowids=,148825,146252,32758,16610,35993,7131,16277,18211,146176,144541,21535,8588,147850,148555,4228,33621,7155,144359,25480,17174,16168,148166,145486,14150,34956,37720,11323,8945,4223,113355,11503,14043,147820,15824,13626,145091,14603,148243,18263,10627,36010,24606,42115,27742,147070,145805,36886,26583,3641,37717,37983,32746,30242,147601,4172,28858,15…	138	0.0834	0.999219
GOTERM_BP_ALL	regulation of transcription, DNA-dependent	http://niaid.abcc.ncifcrf.gov/geneReport.jsp?rowids=,146252,16610,35993,7131,16277,18211,146176,144541,21535,8588,148555,4228,33621,7155,144359,17174,16168,145486,34956,37720,11323,8945,4223,11503,14043,15824,13626,145091,14603,148243,18263,36010,24606,27742,147070,145805,36886,26583,3641,37717,37983,32746,30242,147601,4172,28858,15573,37403,27008,145402,23840,12683,10503,28002,8736,32779,146502,…	119	0.0719	0.999343
GOTERM_BP_ALL	transcription	http://niaid.abcc.ncifcrf.gov/geneReport.jsp?rowids=,146252,16610,35993,7131,16277,18211,146176,144541,21535,8588,148555,4228,33621,7155,144359,17174,16168,148166,145486,34956,37720,11323,8945,4223,11503,14043,23845,31088,15824,13626,145091,14603,148243,27636,18263,36010,24606,27742,147070,145805,36886,26583,3641,37717,37983,32746,30242,147601,4172,28858,15573,37403,24836,27008,145402,23840,12683…	129	0.0779	0.99956
GOTERM_BP_ALL	regulation of nucleobase, nucleoside, nucleotide and nucleic acid metabolism	http://niaid.abcc.ncifcrf.gov/geneReport.jsp?rowids=,146252,32758,16610,35993,7131,16277,18211,146176,144541,21535,8588,148555,4228,33621,7155,144359,25480,17174,16168,148166,145486,34956,37720,11323,8945,4223,11503,14043,15824,13626,145091,14603,148243,18263,36010,24606,27742,147070,145805,36886,26583,3641,37717,37983,32746,30242,147601,4172,28858,15573,37403,24836,27008,145402,23840,12683,10503…	126	0.0761	0.999604
GOTERM_BP_ALL	regulation of transcription	http://niaid.abcc.ncifcrf.gov/geneReport.jsp?rowids=,146252,16610,35993,7131,16277,18211,146176,144541,21535,8588,148555,4228,33621,7155,144359,17174,16168,148166,145486,34956,37720,11323,8945,4223,11503,14043,15824,13626,145091,14603,148243,18263,36010,24606,27742,147070,145805,36886,26583,3641,37717,37983,32746,30242,147601,4172,28858,15573,37403,24836,27008,145402,23840,12683,10503,28002,8736,…	124	0.0749	0.999631
Functional Group 114	Median: 0.3183203057970468	Geo: 0.2593438830268968	http://niaid.abcc.ncifcrf.gov/geneReport.jsp?rowids=,145486,129749,146252,36872,145333,144541,13543,145402,20235,3641,32758,145050,143729,143957,5415,27282,25480,147046,36943,9425,30254,146081,148219,27377,19303,146835,23845,37537,26794,148518,19343,27636,37027,37044,9011,10852,26583,148796,29281,25435,14527,11210,19593,16892,87659,28002,11191,14698,9529,13751,148657,146042,147242,27703,147622,14…
SP_PIR_KEYWORDS	chromatin regulator	http://niaid.abcc.ncifcrf.gov/geneReport.jsp?rowids=,145486,129749,146252,36872,145333,144541,13543,145402,20235,3641	10	0.006	0.0151101
GOTERM_BP_ALL	DNA metabolism	http://niaid.abcc.ncifcrf.gov/geneReport.jsp?rowids=,146252,32758,144541,145050,143729,143957,5415,27282,25480,147046,36943,13543,9425,145486,129749,30254,146081,148219,27377,19303,146835,23845,37537,26794,148518,19343,27636,37027,37044,145333,9011,10852,26583,3641,148796,29281,25435,14527,20235,11210,19593,36872,16892,145402,87659,28002,11191,14698,9529,13751,148657	51	0.0308	0.0812863
GOTERM_MF_ALL	chromatin binding	http://niaid.abcc.ncifcrf.gov/geneReport.jsp?rowids=,145486,129749,27636,19593,28002,36872,146042,147242,27703,3641	10	0.006	0.10264
GOTERM_CC_ALL	chromosome	http://niaid.abcc.ncifcrf.gov/geneReport.jsp?rowids=,19343,147622,146176,9011,3641,5415,29281,25480,14527,145486,129749,146081,45378,19593,36872,16892,16653,147242,145402,146835,11191,9529,13751,35345,148657,146939	26	0.0157	0.260837
SMART_NAME	SM00298:CHROMO	http://niaid.abcc.ncifcrf.gov/geneReport.jsp?rowids=,145486,129749,19593,36872	4	0.0024	0.279903
GOTERM_BP_ALL	chromatin modification	http://niaid.abcc.ncifcrf.gov/geneReport.jsp?rowids=,145486,129749,146252,27636,28002,36872,145333,144541,13543,145402,20235,3641	12	0.0073	0.305595
GOTERM_BP_ALL	establishment and/or maintenance of chromatin architecture	http://niaid.abcc.ncifcrf.gov/geneReport.jsp?rowids=,145486,129749,146252,27636,19593,36872,145333,16892,144541,9011,145402,3641,148796,87659,28002,14527,13543,148657,20235	19	0.0115	0.31832
GOTERM_BP_ALL	DNA packaging	http://niaid.abcc.ncifcrf.gov/geneReport.jsp?rowids=,145486,129749,146252,27636,19593,36872,145333,16892,144541,9011,145402,3641,148796,87659,28002,14527,13543,148657,20235	19	0.0115	0.370987
INTERPRO_NAME	IPR000953:Chromo	http://niaid.abcc.ncifcrf.gov/geneReport.jsp?rowids=,145486,129749,19593,36872	4	0.0024	0.380049
GOTERM_BP_ALL	chromatin assembly or disassembly	http://niaid.abcc.ncifcrf.gov/geneReport.jsp?rowids=,148796,145486,129749,19593,87659,36872,14527,16892,9011,148657	10	0.006	0.438723
GOTERM_CC_ALL	chromatin	http://niaid.abcc.ncifcrf.gov/geneReport.jsp?rowids=,145486,129749,146081,19593,36872,146176,14527,16892,9011,148657,146939	11	0.0066	0.631195
GOTERM_BP_ALL	chromosome organization and biogenesis (sensu Eukaryota)	http://niaid.abcc.ncifcrf.gov/geneReport.jsp?rowids=,145486,129749,146252,27636,19593,36872,145333,16892,144541,9011,145402,3641,148796,87659,28002,14527,13543,9529,148657,20235	20	0.0121	0.819262
GOTERM_BP_ALL	chromosome organization and biogenesis	http://niaid.abcc.ncifcrf.gov/geneReport.jsp?rowids=,145486,129749,146252,27636,19593,36872,145333,16892,144541,9011,145402,3641,148796,87659,28002,14527,13543,9529,148657,35345,20235	21	0.0127	0.838348
Functional Group 115	Median: 0.3257263419871486	Geo: 0.25986240243824454	http://niaid.abcc.ncifcrf.gov/geneReport.jsp?rowids=,23022,148243,27889,14439,7242,16610,36872,8593,144541,145402,26583,3641,33621,148042,7155,32746,4223,14043,20235,29466,23835,15064,8588,147850,148555,26855,146946,25480,141906,144384,16104,98186,144398,16559,14999,12675,42165,5250,145517,43494,7006,27726,3226,4141,13626,19343,10627,13256,36010,7801,9381,5552,40768,37619,4172,26442,4156,5269,275…
SP_PIR_KEYWORDS	repressor	http://niaid.abcc.ncifcrf.gov/geneReport.jsp?rowids=,23022,148243,27889,14439,7242,16610,36872,8593,144541,145402,26583,3641,33621,148042,7155,32746,4223,14043,20235	19	0.0115	0.0302289
GOTERM_BP_ALL	negative regulation of biological process	http://niaid.abcc.ncifcrf.gov/geneReport.jsp?rowids=,23022,29466,23835,15064,144541,8588,147850,148555,33621,26855,7155,146946,25480,141906,144384,16104,98186,144398,16559,14999,12675,42165,8593,5250,145517,43494,7006,27726,14043,3226,4141,13626,19343,148243,7242,10627,13256,36010,7801,9381,5552,26583,3641,40768,32746,37619,4172,26442,4156,5269,27568,20235,15573,26587,37186,149024,16639,24836,453…	66	0.0399	0.126501
GOTERM_BP_ALL	negative regulation of physiological process	http://niaid.abcc.ncifcrf.gov/geneReport.jsp?rowids=,23022,15064,23835,144541,147850,8588,148555,33621,26855,7155,146946,25480,141906,16559,14999,8593,5250,145517,43494,27726,14043,3226,4141,13626,19343,148243,7242,36010,13256,7801,9381,5552,26583,3641,32746,40768,37619,4172,4156,27568,20235,15573,37186,26587,149024,16639,144637,27689,3256,8248,145402,6156	52	0.0314	0.248024
GOTERM_BP_ALL	negative regulation of cellular process	http://niaid.abcc.ncifcrf.gov/geneReport.jsp?rowids=,23022,23835,15064,144541,147850,8588,148555,33621,26855,7155,146946,25480,144384,16104,16559,14999,12675,42165,8593,5250,145517,7006,43494,27726,14043,4141,13626,19343,148243,7242,10627,13256,9381,5552,26583,3641,40768,32746,37619,4172,26442,4156,5269,27568,20235,15573,37186,26587,149024,24836,144637,27689,45378,3256,8248,145402,28002,6156	58	0.035	0.250571
GOTERM_BP_ALL	negative regulation of metabolism	http://niaid.abcc.ncifcrf.gov/geneReport.jsp?rowids=,23022,148243,7242,36010,7801,144541,9381,147850,148555,5552,26583,3641,26855,7155,32746,146946,25480,4172,4156,20235,16559,144637,8593,145402,14043	25	0.0151	0.298649
GOTERM_BP_ALL	negative regulation of nucleobase, nucleoside, nucleotide and nucleic acid metabolism	http://niaid.abcc.ncifcrf.gov/geneReport.jsp?rowids=,23022,148243,7242,144637,8593,144541,148555,145402,26583,3641,7155,32746,146946,25480,14043,4172,4156,20235,16559	19	0.0115	0.325726
GOTERM_BP_ALL	negative regulation of transcription	http://niaid.abcc.ncifcrf.gov/geneReport.jsp?rowids=,23022,148243,7242,144637,8593,144541,148555,145402,26583,3641,7155,32746,146946,14043,4172,4156,20235,16559	18	0.0109	0.336121
GOTERM_BP_ALL	negative regulation of cellular physiological process	http://niaid.abcc.ncifcrf.gov/geneReport.jsp?rowids=,23022,19343,148243,23835,15064,7242,13256,144541,8588,147850,9381,148555,5552,3641,26583,33621,7155,26855,40768,32746,146946,37619,25480,4172,4156,27568,20235,16559,15573,26587,37186,149024,14999,27689,144637,3256,8248,5250,8593,145517,145402,43494,27726,14043,6156,4141,13626	47	0.0284	0.403576
GOTERM_BP_ALL	negative regulation of transcription, DNA-dependent	http://niaid.abcc.ncifcrf.gov/geneReport.jsp?rowids=,148243,7242,144637,148555,145402,26583,3641,146946,14043,4172,4156,20235,16559	13	0.0079	0.446811
GOTERM_BP_ALL	negative regulation of transcription from RNA polymerase II promoter	http://niaid.abcc.ncifcrf.gov/geneReport.jsp?rowids=,148243,146946,7242,14043,4172,148555,20235,3641,16559	9	0.0054	0.482213
GOTERM_BP_ALL	negative regulation of cellular metabolism	http://niaid.abcc.ncifcrf.gov/geneReport.jsp?rowids=,23022,148243,7242,144637,8593,144541,148555,145402,26583,3641,7155,32746,146946,25480,14043,4172,4156,20235,16559	19	0.0115	0.540059
Functional Group 116	Median: 0.3893672979259992	Geo: 0.26008288606481106	http://niaid.abcc.ncifcrf.gov/geneReport.jsp?rowids=,16546,5270,8382,147004,5442,90995,14200,16750,144626,26257,12930,16973,6766,12921,8005,9121,14603,16639,8248,7801,37619
SP_PIR_KEYWORDS	serine protease inhibitor	http://niaid.abcc.ncifcrf.gov/geneReport.jsp?rowids=,16546,5270,8382,147004,5442,90995,14200,16750	8	0.0048	0.0443285
PIR_SUPERFAMILY_NAME	SF001630:serpin	http://niaid.abcc.ncifcrf.gov/geneReport.jsp?rowids=,16546,5270,144626,147004,5442,26257,16750	7	0.0042	0.0955263
SP_PIR_KEYWORDS	protease inhibitor	http://niaid.abcc.ncifcrf.gov/geneReport.jsp?rowids=,16546,5270,8382,147004,5442,90995,14200,16750	8	0.0048	0.11634
SMART_NAME	SM00093:SERPIN	http://niaid.abcc.ncifcrf.gov/geneReport.jsp?rowids=,16546,5270,144626,147004,5442,26257,16750	7	0.0042	0.24805
GOTERM_MF_ALL	endopeptidase inhibitor activity	http://niaid.abcc.ncifcrf.gov/geneReport.jsp?rowids=,16546,144626,5442,16750,5270,12930,16973,147004,6766,90995,12921,26257,8005,14200	14	0.0085	0.388916
INTERPRO_NAME	IPR000215:Proteinase inhibitor I4, serpin	http://niaid.abcc.ncifcrf.gov/geneReport.jsp?rowids=,16546,5270,144626,9121,147004,5442,26257,16750	8	0.0048	0.389819
GOTERM_MF_ALL	enzyme inhibitor activity	http://niaid.abcc.ncifcrf.gov/geneReport.jsp?rowids=,16546,14603,16639,144626,8248,7801,5442,16750,37619,5270,12930,16973,147004,6766,90995,26257,12921,8005,14200	19	0.0115	0.397669
GOTERM_MF_ALL	protease inhibitor activity	http://niaid.abcc.ncifcrf.gov/geneReport.jsp?rowids=,16546,144626,5442,16750,5270,12930,16973,147004,6766,90995,12921,26257,8005,14200	14	0.0085	0.406113
GOTERM_MF_ALL	serine-type endopeptidase inhibitor activity	http://niaid.abcc.ncifcrf.gov/geneReport.jsp?rowids=,16546,5270,144626,147004,5442,90995,26257,14200,16750	9	0.0054	0.555722
UP_SEQ_FEATURE	site:Reactive bond	http://niaid.abcc.ncifcrf.gov/geneReport.jsp?rowids=,8382,147004,5442	3	0.0018	0.851719
Functional Group 117	Median: 0.2465072581064331	Geo: 0.26274710179195204	http://niaid.abcc.ncifcrf.gov/geneReport.jsp?rowids=,144226,146813,7006,25737,28123,27889,37493,26643
GOTERM_BP_ALL	protein kinase C activation	http://niaid.abcc.ncifcrf.gov/geneReport.jsp?rowids=,144226,146813,7006,25737	4	0.0024	0.11955
GOTERM_BP_ALL	G-protein signaling, coupled to IP3 second messenger (phospholipase C activating)	http://niaid.abcc.ncifcrf.gov/geneReport.jsp?rowids=,144226,28123,146813,7006,25737	5	0.003	0.195279
GOTERM_BP_ALL	phosphoinositide-mediated signaling	http://niaid.abcc.ncifcrf.gov/geneReport.jsp?rowids=,144226,28123,146813,7006,25737	5	0.003	0.297735
GOTERM_BP_ALL	second-messenger-mediated signaling	http://niaid.abcc.ncifcrf.gov/geneReport.jsp?rowids=,27889,37493,26643,144226,28123,146813,7006,25737	8	0.0048	0.685673
Functional Group 118	Median: 0.28248971837722986	Geo: 0.2631926802668229	http://niaid.abcc.ncifcrf.gov/geneReport.jsp?rowids=,12953,15621,36853,5250,147820,26406,27568,14974
INTERPRO_NAME	IPR011029:DEATH-like	http://niaid.abcc.ncifcrf.gov/geneReport.jsp?rowids=,12953,15621,36853,5250,147820,26406,27568,14974	8	0.0048	0.201491
UP_SEQ_FEATURE	domain:Death	http://niaid.abcc.ncifcrf.gov/geneReport.jsp?rowids=,36853,5250,147820,26406	4	0.0024	0.269891
INTERPRO_NAME	IPR000488:Death	http://niaid.abcc.ncifcrf.gov/geneReport.jsp?rowids=,12953,36853,5250,147820,26406	5	0.003	0.295088
SMART_NAME	SM00005:DEATH	http://niaid.abcc.ncifcrf.gov/geneReport.jsp?rowids=,36853,5250,147820,26406	4	0.0024	0.299019
Functional Group 119	Median: 0.41851325829807273	Geo: 0.2772511586217127	http://niaid.abcc.ncifcrf.gov/geneReport.jsp?rowids=,36636,19679,22145,144762,26410,147437,4377,16948,27723,37793,27168,6835,9314
KEGG_PATHWAY	MMU00071:FATTY ACID METABOLISM	http://niaid.abcc.ncifcrf.gov/geneReport.jsp?rowids=,36636,19679,22145,144762,26410,147437,4377,16948,27723,37793	10	0.006	0.0466246
KEGG_PATHWAY	MMU00640:PROPANOATE METABOLISM	http://niaid.abcc.ncifcrf.gov/geneReport.jsp?rowids=,27168,19679,144762,6835,4377,27723	6	0.0036	0.344049
KEGG_PATHWAY	MMU00280:VALINE, LEUCINE AND ISOLEUCINE DEGRADATION	http://niaid.abcc.ncifcrf.gov/geneReport.jsp?rowids=,9314,19679,144762,26410,147437,4377,27723	7	0.0042	0.492977
KEGG_PATHWAY	MMU00410:BETA-ALANINE METABOLISM	http://niaid.abcc.ncifcrf.gov/geneReport.jsp?rowids=,144762,4377,27723	3	0.0018	0.74719
Functional Group 120	Median: 0.296085714948342	Geo: 0.27733090352570866	http://niaid.abcc.ncifcrf.gov/geneReport.jsp?rowids=,16989,37798,147464,147269,9195,3553,39223,27375,21347,30243,16664,31950
GOTERM_MF_ALL	mannosyl-oligosaccharide 1,2-alpha-mannosidase activity	http://niaid.abcc.ncifcrf.gov/geneReport.jsp?rowids=,16989,37798,147464	3	0.0018	0.133918
INTERPRO_NAME	IPR001382:Glycoside hydrolase, family 47	http://niaid.abcc.ncifcrf.gov/geneReport.jsp?rowids=,16989,37798,147464	3	0.0018	0.153972
GOTERM_MF_ALL	mannosyl-oligosaccharide mannosidase activity	http://niaid.abcc.ncifcrf.gov/geneReport.jsp?rowids=,16989,37798,147464	3	0.0018	0.159709
GOTERM_BP_ALL	protein amino acid N-linked glycosylation	http://niaid.abcc.ncifcrf.gov/geneReport.jsp?rowids=,147269,16989,37798,147464	4	0.0024	0.257506
KEGG_PATHWAY	MMU00513:HIGH-MANNOSE TYPE N-GLYCAN BIOSYNTHESIS	http://niaid.abcc.ncifcrf.gov/geneReport.jsp?rowids=,16989,9195,37798	3	0.0018	0.293138
GOTERM_MF_ALL	mannosidase activity	http://niaid.abcc.ncifcrf.gov/geneReport.jsp?rowids=,16989,37798,147464	3	0.0018	0.296086
GOTERM_BP_ALL	glycoprotein metabolism	http://niaid.abcc.ncifcrf.gov/geneReport.jsp?rowids=,3553,39223,27375,147269,21347,30243,16989,9195,37798,16664,147464	11	0.0066	0.305909
GOTERM_BP_ALL	protein amino acid glycosylation	http://niaid.abcc.ncifcrf.gov/geneReport.jsp?rowids=,39223,27375,147269,21347,16989,9195,37798,16664,147464	9	0.0054	0.327945
GOTERM_BP_ALL	biopolymer glycosylation	http://niaid.abcc.ncifcrf.gov/geneReport.jsp?rowids=,39223,27375,147269,21347,16989,9195,37798,16664,147464	9	0.0054	0.387207
GOTERM_BP_ALL	glycoprotein biosynthesis	http://niaid.abcc.ncifcrf.gov/geneReport.jsp?rowids=,39223,27375,147269,21347,16989,9195,37798,16664,147464	9	0.0054	0.423024
KEGG_PATHWAY	MMU00510:N-GLYCAN BIOSYNTHESIS	http://niaid.abcc.ncifcrf.gov/geneReport.jsp?rowids=,31950,147269,16989,9195,37798	5	0.003	0.617148
Functional Group 121	Median: 0.4088291078134996	Geo: 0.28179964734040325	http://niaid.abcc.ncifcrf.gov/geneReport.jsp?rowids=,3850,4591,27945,36825,16574,117477,15881,27192,37163,27633,27232,26548,148095,36833,16784,4131,148858,30574,17567,148859,15055,15348,13259,146772,145379,38102,27413,146069
SP_PIR_KEYWORDS	collagen	http://niaid.abcc.ncifcrf.gov/geneReport.jsp?rowids=,3850,4591,27945,36825,16574,117477,15881,27192,37163,27633,27232	11	0.0066	0.0381039
SP_PIR_KEYWORDS	hydroxylation	http://niaid.abcc.ncifcrf.gov/geneReport.jsp?rowids=,26548,3850,148095,27945,36833,27192,16784	7	0.0042	0.0530731
SP_PIR_KEYWORDS	hydroxyproline	http://niaid.abcc.ncifcrf.gov/geneReport.jsp?rowids=,3850,27945,27192	3	0.0018	0.103246
INTERPRO_NAME	IPR008160:Collagen triple helix repeat	http://niaid.abcc.ncifcrf.gov/geneReport.jsp?rowids=,4131,3850,27945,148858,16574,15881,27192,37163,27633,27232	10	0.006	0.213709
GOTERM_MF_ALL	extracellular matrix structural constituent conferring tensile strength	http://niaid.abcc.ncifcrf.gov/geneReport.jsp?rowids=,3850,27945,27192,27633	4	0.0024	0.350028
INTERPRO_NAME	IPR008161:Collagen helix repeat	http://niaid.abcc.ncifcrf.gov/geneReport.jsp?rowids=,3850,27945,27192,37163,27633,27232	6	0.0036	0.405352
SP_PIR_KEYWORDS	structural protein	http://niaid.abcc.ncifcrf.gov/geneReport.jsp?rowids=,30574,3850,17567,27945,148859,27192,15055,15348	8	0.0048	0.412306
GOTERM_BP_ALL	phosphate transport	http://niaid.abcc.ncifcrf.gov/geneReport.jsp?rowids=,3850,27945,148858,16574,27192,37163,27232	7	0.0042	0.465969
GOTERM_MF_ALL	extracellular matrix structural constituent	http://niaid.abcc.ncifcrf.gov/geneReport.jsp?rowids=,13259,3850,27945,27192,146772,27633	6	0.0036	0.495939
GOTERM_CC_ALL	collagen	http://niaid.abcc.ncifcrf.gov/geneReport.jsp?rowids=,3850,27945,27192,27633	4	0.0024	0.50511
GOTERM_BP_ALL	anion transport	http://niaid.abcc.ncifcrf.gov/geneReport.jsp?rowids=,145379,38102,3850,27413,146069,27945,148858,16574,27192,37163,27232	11	0.0066	0.872618
GOTERM_BP_ALL	inorganic anion transport	http://niaid.abcc.ncifcrf.gov/geneReport.jsp?rowids=,38102,3850,27945,148858,16574,27192,37163,27232	8	0.0048	0.94318
Functional Group 122	Median: 0.7878598010255813	Geo: 0.2839567251424079	http://niaid.abcc.ncifcrf.gov/geneReport.jsp?rowids=,143993,3850,19224,27689,146140,18891,4726,146772,27069,13259,37736,27108,27945,27192,12921,38030,145404,39614,27633
SP_PIR_KEYWORDS	extracellular matrix	http://niaid.abcc.ncifcrf.gov/geneReport.jsp?rowids=,143993,3850,19224,27689,146140,18891,4726,146772,27069,13259,37736,27108,27945,27192,12921,38030	16	0.0097	0.0347901
GOTERM_CC_ALL	extracellular matrix	http://niaid.abcc.ncifcrf.gov/geneReport.jsp?rowids=,143993,3850,19224,27689,145404,146140,18891,4726,146772,27069,13259,39614,37736,27108,27945,27192,12921,27633,38030	19	0.0115	0.78786
GOTERM_CC_ALL	extracellular matrix (sensu Metazoa)	http://niaid.abcc.ncifcrf.gov/geneReport.jsp?rowids=,143993,3850,19224,27689,146140,18891,4726,146772,27069,13259,39614,37736,27108,27945,27192,12921,27633,38030	18	0.0109	0.835319
Functional Group 123	Median: 0.4367685769379755	Geo: 0.29544109360410276	http://niaid.abcc.ncifcrf.gov/geneReport.jsp?rowids=,113355,16987,42115,146936,38831,3402,9114,4032,144241,27629,33824
SP_PIR_KEYWORDS	initiation factor	http://niaid.abcc.ncifcrf.gov/geneReport.jsp?rowids=,113355,16987,42115,146936,38831,3402,9114,4032	8	0.0048	0.0878778
GOTERM_MF_ALL	translation initiation factor activity	http://niaid.abcc.ncifcrf.gov/geneReport.jsp?rowids=,113355,16987,42115,146936,38831,3402,144241,9114,4032	9	0.0054	0.229725
GOTERM_MF_ALL	translation factor activity, nucleic acid binding	http://niaid.abcc.ncifcrf.gov/geneReport.jsp?rowids=,27629,113355,16987,42115,146936,38831,33824,3402,144241,9114,4032	11	0.0066	0.436769
GOTERM_MF_ALL	translation regulator activity	http://niaid.abcc.ncifcrf.gov/geneReport.jsp?rowids=,27629,113355,16987,42115,146936,38831,33824,3402,144241,9114,4032	11	0.0066	0.485981
GOTERM_BP_ALL	translational initiation	http://niaid.abcc.ncifcrf.gov/geneReport.jsp?rowids=,42115,38831,144241,9114,4032	5	0.003	0.525286
Functional Group 124	Median: 0.30681219272061216	Geo: 0.3070890588549809	http://niaid.abcc.ncifcrf.gov/geneReport.jsp?rowids=,18675,146081,19615,45383,4904,3859
GOTERM_MF_ALL	ubiquitin conjugating enzyme activity	http://niaid.abcc.ncifcrf.gov/geneReport.jsp?rowids=,18675,146081,19615,45383,4904	5	0.003	0.197538
GOTERM_MF_ALL	small protein conjugating enzyme activity	http://niaid.abcc.ncifcrf.gov/geneReport.jsp?rowids=,18675,146081,19615,45383,4904	5	0.003	0.244551
SMART_NAME	SM00212:UBCc	http://niaid.abcc.ncifcrf.gov/geneReport.jsp?rowids=,18675,146081,19615,3859,4904	5	0.003	0.306812
UP_SEQ_FEATURE	active site:Glycyl thioester intermediate	http://niaid.abcc.ncifcrf.gov/geneReport.jsp?rowids=,18675,146081,19615,3859,4904	5	0.003	0.417649
INTERPRO_NAME	IPR000608:Ubiquitin-conjugating enzyme, E2	http://niaid.abcc.ncifcrf.gov/geneReport.jsp?rowids=,18675,146081,19615,3859,4904	5	0.003	0.441182
Functional Group 125	Median: 0.296085714948342	Geo: 0.30773135283509767	http://niaid.abcc.ncifcrf.gov/geneReport.jsp?rowids=,143852,145870,23811,100298,147072,26384
GOTERM_MF_ALL	acyl-CoA thioesterase activity	http://niaid.abcc.ncifcrf.gov/geneReport.jsp?rowids=,143852,145870,23811	3	0.0018	0.133918
GOTERM_MF_ALL	CoA hydrolase activity	http://niaid.abcc.ncifcrf.gov/geneReport.jsp?rowids=,143852,145870,23811	3	0.0018	0.296086
GOTERM_MF_ALL	thiolester hydrolase activity	http://niaid.abcc.ncifcrf.gov/geneReport.jsp?rowids=,100298,147072,143852,145870,23811,26384	6	0.0036	0.73495
Functional Group 126	Median: 0.4410839201105185	Geo: 0.3142538636757573	http://niaid.abcc.ncifcrf.gov/geneReport.jsp?rowids=,14811,8378,144637,27267,12898,7075,148743,27925,26855,148864,27726,144386,147824,3835,29879,9239
INTERPRO_NAME	IPR000108:Neutrophil cytosol factor 2	http://niaid.abcc.ncifcrf.gov/geneReport.jsp?rowids=,14811,8378,144637,27267,12898,7075,148743	7	0.0042	0.0531835
SP_PIR_KEYWORDS	sh3 domain	http://niaid.abcc.ncifcrf.gov/geneReport.jsp?rowids=,14811,27267,27925,26855,148864,8378,27726,144386,12898,147824,3835,7075,148743,29879	14	0.0085	0.283139
SMART_NAME	SM00326:SH3	http://niaid.abcc.ncifcrf.gov/geneReport.jsp?rowids=,14811,9239,144637,27267,26855,148864,8378,27726,144386,12898,147824,3835,7075,148743,29879	15	0.0091	0.441084
UP_SEQ_FEATURE	domain:SH3	http://niaid.abcc.ncifcrf.gov/geneReport.jsp?rowids=,26855,14811,8378,148864,27726,12898,147824,7075,3835,27925	10	0.006	0.669526
INTERPRO_NAME	IPR001452:Src homology-3	http://niaid.abcc.ncifcrf.gov/geneReport.jsp?rowids=,14811,9239,144637,27267,27925,26855,8378,148864,27726,144386,12898,147824,3835,7075,148743,29879	16	0.0097	0.689189
Functional Group 127	Median: 0.30203235081722946	Geo: 0.3165984131732673	http://niaid.abcc.ncifcrf.gov/geneReport.jsp?rowids=,22492,24237,145109,7860,27658
SP_PIR_KEYWORDS	rotamase	http://niaid.abcc.ncifcrf.gov/geneReport.jsp?rowids=,22492,24237,145109,7860	4	0.0024	0.246498
GOTERM_MF_ALL	peptidyl-prolyl cis-trans isomerase activity	http://niaid.abcc.ncifcrf.gov/geneReport.jsp?rowids=,22492,24237,145109,27658,7860	5	0.003	0.293695
GOTERM_MF_ALL	cis-trans isomerase activity	http://niaid.abcc.ncifcrf.gov/geneReport.jsp?rowids=,22492,24237,145109,27658,7860	5	0.003	0.31037
INTERPRO_NAME	IPR002130:Peptidyl-prolyl cis-trans isomerase, cyclophilin type	http://niaid.abcc.ncifcrf.gov/geneReport.jsp?rowids=,22492,24237,145109	3	0.0018	0.447141
Functional Group 128	Median: 0.4739437744329249	Geo: 0.3310745900782963	http://niaid.abcc.ncifcrf.gov/geneReport.jsp?rowids=,6145,19662,19679,144762,6835,91033,17166,4377,17161,27168,27723,26410,16643,10113,9192
KEGG_PATHWAY	MMU00620:PYRUVATE METABOLISM	http://niaid.abcc.ncifcrf.gov/geneReport.jsp?rowids=,6145,19662,19679,144762,6835,91033,17166,4377,17161	9	0.0054	0.0666708
KEGG_PATHWAY	MMU00640:PROPANOATE METABOLISM	http://niaid.abcc.ncifcrf.gov/geneReport.jsp?rowids=,27168,19679,144762,6835,4377,27723	6	0.0036	0.344049
KEGG_PATHWAY	MMU00650:BUTANOATE METABOLISM	http://niaid.abcc.ncifcrf.gov/geneReport.jsp?rowids=,19662,19679,144762,26410,16643,10113,4377	7	0.0042	0.603838
KEGG_PATHWAY	MMU00010:GLYCOLYSIS / GLUCONEOGENESIS	http://niaid.abcc.ncifcrf.gov/geneReport.jsp?rowids=,19662,144762,9192,6835,4377	5	0.003	0.867414
Functional Group 129	Median: 0.44834829764236217	Geo: 0.3396087038687644	http://niaid.abcc.ncifcrf.gov/geneReport.jsp?rowids=,28060,28123,16892,6623,24649,22995,9239,37567,117218,16890,26939,149002,143642,148108
SMART_NAME	SM00147:RasGEF	http://niaid.abcc.ncifcrf.gov/geneReport.jsp?rowids=,28060,28123,16892,6623,24649	5	0.003	0.13278
INTERPRO_NAME	IPR001895:Guanine-nucleotide dissociation stimulator CDC25	http://niaid.abcc.ncifcrf.gov/geneReport.jsp?rowids=,28060,28123,16892,6623,24649	5	0.003	0.207068
INTERPRO_NAME	IPR000651:Guanine nucleotide exchange factor for Ras-like GTPases, N-terminal	http://niaid.abcc.ncifcrf.gov/geneReport.jsp?rowids=,28060,16892,6623,24649	4	0.0024	0.423578
GOTERM_MF_ALL	guanyl-nucleotide exchange factor activity	http://niaid.abcc.ncifcrf.gov/geneReport.jsp?rowids=,22995,9239,37567,28060,28123,16892,117218,16890,6623,24649	10	0.006	0.473119
SMART_NAME	SM00229:RasGEFN	http://niaid.abcc.ncifcrf.gov/geneReport.jsp?rowids=,28060,16892,6623,24649	4	0.0024	0.521357
GOTERM_MF_ALL	small GTPase regulator activity	http://niaid.abcc.ncifcrf.gov/geneReport.jsp?rowids=,26939,9239,16892,28123,149002,143642,24649,22995,28060,37567,117218,16890,6623,148108	14	0.0085	0.534058
Functional Group 130	Median: 0.3467443958127412	Geo: 0.34340383812387565	http://niaid.abcc.ncifcrf.gov/geneReport.jsp?rowids=,26939,28273,34416,17122,17766,38159,147861
GOTERM_MF_ALL	protein prenyltransferase activity	http://niaid.abcc.ncifcrf.gov/geneReport.jsp?rowids=,26939,28273,34416,17122	4	0.0024	0.119994
GOTERM_MF_ALL	prenyltransferase activity	http://niaid.abcc.ncifcrf.gov/geneReport.jsp?rowids=,26939,28273,34416,17122	4	0.0024	0.190652
GOTERM_BP_ALL	protein prenylation	http://niaid.abcc.ncifcrf.gov/geneReport.jsp?rowids=,28273,34416,17122	3	0.0018	0.292717
GOTERM_BP_ALL	lipoprotein metabolism	http://niaid.abcc.ncifcrf.gov/geneReport.jsp?rowids=,28273,34416,17122,17766,38159,147861	6	0.0036	0.400772
GOTERM_BP_ALL	protein amino acid lipidation	http://niaid.abcc.ncifcrf.gov/geneReport.jsp?rowids=,28273,34416,17122	3	0.0018	0.775252
GOTERM_BP_ALL	lipoprotein biosynthesis	http://niaid.abcc.ncifcrf.gov/geneReport.jsp?rowids=,28273,34416,17122	3	0.0018	0.788215
Functional Group 131	Median: 0.3473077631025391	Geo: 0.34572327476241915	http://niaid.abcc.ncifcrf.gov/geneReport.jsp?rowids=,148612,7224,27316,12807,7997,9017,36825,148854
GOTERM_BP_ALL	secondary metabolism	http://niaid.abcc.ncifcrf.gov/geneReport.jsp?rowids=,148612,7224,27316,12807,7997	5	0.003	0.245307
GOTERM_BP_ALL	heterocycle metabolism	http://niaid.abcc.ncifcrf.gov/geneReport.jsp?rowids=,148612,9017,36825,148854,27316,12807,7997	7	0.0042	0.312382
GOTERM_BP_ALL	pigment metabolism	http://niaid.abcc.ncifcrf.gov/geneReport.jsp?rowids=,148612,27316,12807,7997	4	0.0024	0.343756
GOTERM_BP_ALL	heme metabolism	http://niaid.abcc.ncifcrf.gov/geneReport.jsp?rowids=,27316,12807,7997	3	0.0018	0.350859
GOTERM_BP_ALL	porphyrin metabolism	http://niaid.abcc.ncifcrf.gov/geneReport.jsp?rowids=,27316,12807,7997	3	0.0018	0.379334
GOTERM_BP_ALL	pigment biosynthesis	http://niaid.abcc.ncifcrf.gov/geneReport.jsp?rowids=,148612,27316,7997	3	0.0018	0.487047
Functional Group 132	Median: 0.34426009412855585	Geo: 0.35726607407148503	http://niaid.abcc.ncifcrf.gov/geneReport.jsp?rowids=,32746,7242,42165,4156,145402,20235,3641,14439,15446,144726,14698,15824,148166,37403,12683,17174,144359,4312,13543,148555,14880
GOTERM_MF_ALL	transcription corepressor activity	http://niaid.abcc.ncifcrf.gov/geneReport.jsp?rowids=,32746,7242,42165,4156,145402,20235,3641	7	0.0042	0.170953
GOTERM_MF_ALL	transcription cofactor activity	http://niaid.abcc.ncifcrf.gov/geneReport.jsp?rowids=,14439,7242,42165,145402,3641,15446,32746,144726,14698,15824,148166,4156,20235	13	0.0079	0.278154
GOTERM_MF_ALL	transcription factor binding	http://niaid.abcc.ncifcrf.gov/geneReport.jsp?rowids=,14439,7242,37403,42165,145402,3641,15446,12683,144726,32746,17174,14698,15824,148166,4156,20235	16	0.0097	0.34426
GOTERM_MF_ALL	transcriptional activator activity	http://niaid.abcc.ncifcrf.gov/geneReport.jsp?rowids=,15446,12683,144726,144359,4312,14698,13543,15824,148166,4156,148555,14880	12	0.0073	0.578421
GOTERM_MF_ALL	transcription coactivator activity	http://niaid.abcc.ncifcrf.gov/geneReport.jsp?rowids=,15446,144726,14698,15824,148166,4156	6	0.0036	0.614705
Functional Group 133	Median: 0.35243829409548594	Geo: 0.36020717985552503	http://niaid.abcc.ncifcrf.gov/geneReport.jsp?rowids=,24912,31088,7075,147300,26643,4892,148605,147850
SP_PIR_KEYWORDS	myristylation	http://niaid.abcc.ncifcrf.gov/geneReport.jsp?rowids=,24912,31088,7075,147300	4	0.0024	0.201871
SP_PIR_KEYWORDS	myristate	http://niaid.abcc.ncifcrf.gov/geneReport.jsp?rowids=,24912,26643,4892,7075,147300,148605	6	0.0036	0.304517
SP_PIR_KEYWORDS	blocked amino end	http://niaid.abcc.ncifcrf.gov/geneReport.jsp?rowids=,24912,7075,147850,147300	4	0.0024	0.400359
UP_SEQ_FEATURE	lipid moiety-binding region:N-myristoyl glycine	http://niaid.abcc.ncifcrf.gov/geneReport.jsp?rowids=,24912,26643,4892,7075,147300,148605	6	0.0036	0.684029
Functional Group 134	Median: 0.44955373185524994	Geo: 0.3672050795971261	http://niaid.abcc.ncifcrf.gov/geneReport.jsp?rowids=,145797,147072,25483,145545,3995,26384,43703,144398,148768,4809,27723,34465,39339,37546,35343
SP_PIR_KEYWORDS	thiol protease	http://niaid.abcc.ncifcrf.gov/geneReport.jsp?rowids=,145797,147072,25483,145545,3995,26384,43703,144398,148768	9	0.0054	0.0759748
INTERPRO_NAME	IPR000169:Peptidase, cysteine peptidase active site	http://niaid.abcc.ncifcrf.gov/geneReport.jsp?rowids=,145797,4809,145545,27723,148768,34465	6	0.0036	0.421296
GOTERM_MF_ALL	cysteine-type peptidase activity	http://niaid.abcc.ncifcrf.gov/geneReport.jsp?rowids=,39339,37546,145545,26384,43703,27723,148768,34465,145797,147072,25483,35343,3995,144398	14	0.0085	0.431967
SMART_NAME	SM00645:Pept_C1	http://niaid.abcc.ncifcrf.gov/geneReport.jsp?rowids=,145797,145545,148768	3	0.0018	0.449554
GOTERM_MF_ALL	cysteine-type endopeptidase activity	http://niaid.abcc.ncifcrf.gov/geneReport.jsp?rowids=,145797,147072,37546,35343,145545,3995,26384,27723,144398,148768,34465	11	0.0066	0.524621
INTERPRO_NAME	IPR000668:Peptidase C1A, papain C-terminal	http://niaid.abcc.ncifcrf.gov/geneReport.jsp?rowids=,145797,145545,148768	3	0.0018	0.525428
INTERPRO_NAME	IPR013128:Peptidase C1A, papain	http://niaid.abcc.ncifcrf.gov/geneReport.jsp?rowids=,145797,145545,148768	3	0.0018	0.525428
Functional Group 135	Median: 0.35063975866912095	Geo: 0.36786480606088945	http://niaid.abcc.ncifcrf.gov/geneReport.jsp?rowids=,5415,25480,14527,37992
GOTERM_BP_ALL	DNA damage response, signal transduction	http://niaid.abcc.ncifcrf.gov/geneReport.jsp?rowids=,5415,25480,14527,37992	4	0.0024	0.257506
GOTERM_BP_ALL	DNA damage checkpoint	http://niaid.abcc.ncifcrf.gov/geneReport.jsp?rowids=,5415,14527,37992	3	0.0018	0.321945
GOTERM_BP_ALL	DNA integrity checkpoint	http://niaid.abcc.ncifcrf.gov/geneReport.jsp?rowids=,5415,14527,37992	3	0.0018	0.379334
GOTERM_BP_ALL	cell cycle checkpoint	http://niaid.abcc.ncifcrf.gov/geneReport.jsp?rowids=,5415,14527,37992	3	0.0018	0.582319
Functional Group 136	Median: 0.37564701979049614	Geo: 0.368884354878224	http://niaid.abcc.ncifcrf.gov/geneReport.jsp?rowids=,27108,8382,4726,38030
UP_SEQ_FEATURE	domain:Kazal-like	http://niaid.abcc.ncifcrf.gov/geneReport.jsp?rowids=,27108,8382,4726,38030	4	0.0024	0.222123
SMART_NAME	SM00280:KAZAL	http://niaid.abcc.ncifcrf.gov/geneReport.jsp?rowids=,27108,8382,4726,38030	4	0.0024	0.375647
INTERPRO_NAME	IPR002350:Proteinase inhibitor I1, Kazal	http://niaid.abcc.ncifcrf.gov/geneReport.jsp?rowids=,27108,8382,4726,38030	4	0.0024	0.601585
Functional Group 137	Median: 0.34685987710845145	Geo: 0.3696378546442227	http://niaid.abcc.ncifcrf.gov/geneReport.jsp?rowids=,37717,147601,16277,3256,149169,148555
GOTERM_MF_ALL	steroid hormone receptor activity	http://niaid.abcc.ncifcrf.gov/geneReport.jsp?rowids=,37717,147601,16277,3256,149169,148555	6	0.0036	0.278685
GOTERM_MF_ALL	ligand-dependent nuclear receptor activity	http://niaid.abcc.ncifcrf.gov/geneReport.jsp?rowids=,37717,147601,16277,3256,149169,148555	6	0.0036	0.292982
SMART_NAME	SM00430:HOLI	http://niaid.abcc.ncifcrf.gov/geneReport.jsp?rowids=,37717,147601,16277,3256,149169,148555	6	0.0036	0.322349
SMART_NAME	SM00399:ZnF_C4	http://niaid.abcc.ncifcrf.gov/geneReport.jsp?rowids=,37717,147601,16277,3256,149169,148555	6	0.0036	0.322349
INTERPRO_NAME	IPR001628:Nuclear hormone receptor, DNA-binding	http://niaid.abcc.ncifcrf.gov/geneReport.jsp?rowids=,37717,147601,16277,3256,149169,148555	6	0.0036	0.341293
UP_SEQ_FEATURE	zinc finger region:NR C4-type	http://niaid.abcc.ncifcrf.gov/geneReport.jsp?rowids=,37717,147601,16277,3256,149169,148555	6	0.0036	0.34686
UP_SEQ_FEATURE	DNA-binding region:Nuclear receptor	http://niaid.abcc.ncifcrf.gov/geneReport.jsp?rowids=,37717,147601,16277,3256,149169,148555	6	0.0036	0.34686
INTERPRO_NAME	IPR001723:Steroid hormone receptor	http://niaid.abcc.ncifcrf.gov/geneReport.jsp?rowids=,37717,147601,16277,3256,149169,148555	6	0.0036	0.357298
INTERPRO_NAME	IPR000536:Nuclear hormone receptor, ligand-binding	http://niaid.abcc.ncifcrf.gov/geneReport.jsp?rowids=,37717,147601,16277,3256,149169,148555	6	0.0036	0.373328
INTERPRO_NAME	IPR000324:Vitamin D receptor	http://niaid.abcc.ncifcrf.gov/geneReport.jsp?rowids=,147601,16277,149169	3	0.0018	0.447141
SP_PIR_KEYWORDS	zinc finger	http://niaid.abcc.ncifcrf.gov/geneReport.jsp?rowids=,37717,16277,3256,149169,148555	5	0.003	0.847091
Functional Group 138	Median: 0.5161322989095323	Geo: 0.3708928104267083	http://niaid.abcc.ncifcrf.gov/geneReport.jsp?rowids=,27689,141906,3226,37619,4141,147850,7312,14150,42165,13327,26651,3641,11105,32746,37736,16540,16610,35993,147070,37086,17567,147300,15055
GOTERM_BP_ALL	negative regulation of ossification	http://niaid.abcc.ncifcrf.gov/geneReport.jsp?rowids=,27689,141906,3226	3	0.0018	0.0717892
GOTERM_BP_ALL	negative regulation of bone remodeling	http://niaid.abcc.ncifcrf.gov/geneReport.jsp?rowids=,27689,141906,3226	3	0.0018	0.121058
GOTERM_BP_ALL	negative regulation of organismal physiological process	http://niaid.abcc.ncifcrf.gov/geneReport.jsp?rowids=,37619,27689,141906,3226,4141,147850	6	0.0036	0.261649
GOTERM_BP_ALL	skeletal development	http://niaid.abcc.ncifcrf.gov/geneReport.jsp?rowids=,7312,27689,14150,42165,13327,26651,3641,11105,32746,37736,141906,3226,16540	13	0.0079	0.332599
GOTERM_BP_ALL	regulation of ossification	http://niaid.abcc.ncifcrf.gov/geneReport.jsp?rowids=,27689,141906,3226	3	0.0018	0.461185
GOTERM_BP_ALL	regulation of bone remodeling	http://niaid.abcc.ncifcrf.gov/geneReport.jsp?rowids=,27689,141906,3226	3	0.0018	0.512118
GOTERM_BP_ALL	biomineral formation	http://niaid.abcc.ncifcrf.gov/geneReport.jsp?rowids=,37736,27689,141906,42165,3226,26651,16540	7	0.0042	0.520147
GOTERM_BP_ALL	ossification	http://niaid.abcc.ncifcrf.gov/geneReport.jsp?rowids=,37736,27689,141906,42165,3226,26651,16540	7	0.0042	0.520147
GOTERM_BP_ALL	bone mineralization	http://niaid.abcc.ncifcrf.gov/geneReport.jsp?rowids=,37736,27689,26651	3	0.0018	0.559772
GOTERM_BP_ALL	bone remodeling	http://niaid.abcc.ncifcrf.gov/geneReport.jsp?rowids=,37736,27689,141906,42165,3226,26651,16540	7	0.0042	0.60905
GOTERM_BP_ALL	tissue development	http://niaid.abcc.ncifcrf.gov/geneReport.jsp?rowids=,16610,27689,35993,42165,26651,13327,147070,11105,37736,37086,141906,17567,3226,16540,147300,15055	16	0.0097	0.638386
GOTERM_BP_ALL	tissue remodeling	http://niaid.abcc.ncifcrf.gov/geneReport.jsp?rowids=,37736,27689,141906,42165,3226,26651,16540	7	0.0042	0.644235
Functional Group 139	Median: 0.44714132993201583	Geo: 0.3722188925548264	http://niaid.abcc.ncifcrf.gov/geneReport.jsp?rowids=,16260,3978,24678,18593,13266,8948,148854,27069,37114,17401,20019
KEGG_PATHWAY	MMU00910:NITROGEN METABOLISM	http://niaid.abcc.ncifcrf.gov/geneReport.jsp?rowids=,16260,3978,24678,18593,13266	5	0.003	0.205698
GOTERM_BP_ALL	one-carbon compound metabolism	http://niaid.abcc.ncifcrf.gov/geneReport.jsp?rowids=,3978,8948,148854,24678,13266	5	0.003	0.2283
INTERPRO_NAME	IPR001148:Carbonic anhydrase, eukaryotic	http://niaid.abcc.ncifcrf.gov/geneReport.jsp?rowids=,3978,24678,13266	3	0.0018	0.447141
GOTERM_MF_ALL	carbonate dehydratase activity	http://niaid.abcc.ncifcrf.gov/geneReport.jsp?rowids=,3978,24678,13266	3	0.0018	0.479011
UP_SEQ_FEATURE	metal ion-binding site:Zinc (catalytic)	http://niaid.abcc.ncifcrf.gov/geneReport.jsp?rowids=,27069,3978,24678,37114,17401,20019,13266	7	0.0042	0.710337
Functional Group 140	Median: 0.28944077822270076	Geo: 0.37935467806370404	http://niaid.abcc.ncifcrf.gov/geneReport.jsp?rowids=,19343,25480,147242,13751,45378,146835,9529,3641,11191,29281,14527,10852,19303
GOTERM_CC_ALL	synaptonemal complex	http://niaid.abcc.ncifcrf.gov/geneReport.jsp?rowids=,19343,25480,147242,13751	4	0.0024	0.172474
GOTERM_CC_ALL	condensed nuclear chromosome	http://niaid.abcc.ncifcrf.gov/geneReport.jsp?rowids=,19343,45378,25480,147242,13751	5	0.003	0.176079
GOTERM_CC_ALL	nuclear chromosome	http://niaid.abcc.ncifcrf.gov/geneReport.jsp?rowids=,19343,45378,25480,146835,9529,147242,13751,3641	8	0.0048	0.24774
GOTERM_CC_ALL	condensed chromosome	http://niaid.abcc.ncifcrf.gov/geneReport.jsp?rowids=,19343,45378,25480,11191,147242,13751	6	0.0036	0.271617
GOTERM_BP_ALL	DNA recombination	http://niaid.abcc.ncifcrf.gov/geneReport.jsp?rowids=,29281,25480,14527,10852,13751,19303	6	0.0036	0.307264
GOTERM_BP_ALL	M phase of meiotic cell cycle	http://niaid.abcc.ncifcrf.gov/geneReport.jsp?rowids=,25480,14527,147242,13751	4	0.0024	0.878547
GOTERM_BP_ALL	meiosis	http://niaid.abcc.ncifcrf.gov/geneReport.jsp?rowids=,25480,14527,147242,13751	4	0.0024	0.878547
GOTERM_BP_ALL	meiotic cell cycle	http://niaid.abcc.ncifcrf.gov/geneReport.jsp?rowids=,25480,14527,147242,13751	4	0.0024	0.884988
Functional Group 141	Median: 0.30275194745107414	Geo: 0.3854027393272218	http://niaid.abcc.ncifcrf.gov/geneReport.jsp?rowids=,18559,15412,29251,13823,13320,8598,147070,147786,7768,7145,43494,22995,144131,149221,10748,6135,16272,26442,19955,3912
GOTERM_CC_ALL	membrane-bound vesicle	http://niaid.abcc.ncifcrf.gov/geneReport.jsp?rowids=,18559,15412,29251,13823,13320,8598,147070,147786,7768,7145,43494,22995,144131,149221,10748,6135,16272,26442,19955,3912	20	0.0121	0.212173
GOTERM_CC_ALL	cytoplasmic membrane-bound vesicle	http://niaid.abcc.ncifcrf.gov/geneReport.jsp?rowids=,18559,29251,13823,13320,8598,147070,147786,7768,7145,43494,22995,144131,149221,10748,6135,16272,26442,19955,3912	19	0.0115	0.24435
GOTERM_CC_ALL	vesicle	http://niaid.abcc.ncifcrf.gov/geneReport.jsp?rowids=,18559,15412,29251,13823,13320,8598,147070,147786,7768,7145,43494,22995,144131,149221,10748,6135,16272,26442,19955,3912	20	0.0121	0.283673
GOTERM_CC_ALL	cytoplasmic vesicle	http://niaid.abcc.ncifcrf.gov/geneReport.jsp?rowids=,18559,29251,13823,13320,8598,147070,147786,7768,7145,43494,22995,144131,149221,10748,6135,16272,26442,19955,3912	19	0.0115	0.321831
GOTERM_CC_ALL	clathrin-coated vesicle	http://niaid.abcc.ncifcrf.gov/geneReport.jsp?rowids=,149221,10748,29251,13320,19955,7145,3912	7	0.0042	0.791286
GOTERM_CC_ALL	coated vesicle	http://niaid.abcc.ncifcrf.gov/geneReport.jsp?rowids=,149221,10748,29251,13320,19955,7145,3912	7	0.0042	0.874997
Functional Group 142	Median: 0.5443687497677429	Geo: 0.3900928637867418	http://niaid.abcc.ncifcrf.gov/geneReport.jsp?rowids=,37546,14083,14554,14938,7801,9381,146824,15224,19305,11876,149178,149256,145816,15335,3386,144211,12604,19343,27672,15446,4594,9059,9427,14239,36314,5505,36010,28123,4812,5552,26855,14920,10718,146180,8599
SP_PIR_KEYWORDS	microtubule	http://niaid.abcc.ncifcrf.gov/geneReport.jsp?rowids=,37546,14083,14554,14938,7801,9381,146824,15224,19305,11876,149178,149256,145816,15335	14	0.0085	0.0458864
SP_PIR_KEYWORDS	motor protein	http://niaid.abcc.ncifcrf.gov/geneReport.jsp?rowids=,37546,3386,14083,144211,149178,7801,146824,15335,145816,12604	10	0.006	0.0991977
SP_PIR_KEYWORDS	dynein	http://niaid.abcc.ncifcrf.gov/geneReport.jsp?rowids=,37546,7801,146824	3	0.0018	0.201422
GOTERM_CC_ALL	cytoplasmic dynein complex	http://niaid.abcc.ncifcrf.gov/geneReport.jsp?rowids=,37546,7801,146824	3	0.0018	0.202432
GOTERM_CC_ALL	microtubule	http://niaid.abcc.ncifcrf.gov/geneReport.jsp?rowids=,19343,37546,14083,14554,14938,7801,9381,146824,27672,15224,19305,11876,149178,149256,15335,145816	16	0.0097	0.238055
GOTERM_BP_ALL	microtubule-based process	http://niaid.abcc.ncifcrf.gov/geneReport.jsp?rowids=,37546,14083,14938,7801,9381,146824,27672,15224,15446,4594,11876,149178,149256,15335,145816,9059	16	0.0097	0.392542
GOTERM_BP_ALL	cytoskeleton-dependent intracellular transport	http://niaid.abcc.ncifcrf.gov/geneReport.jsp?rowids=,37546,3386,14083,14938,149178,7801,146824,15335,145816,9059	10	0.006	0.494061
GOTERM_BP_ALL	microtubule-based movement	http://niaid.abcc.ncifcrf.gov/geneReport.jsp?rowids=,37546,14083,14938,149178,7801,146824,15335,145816,9059	9	0.0054	0.528417
GOTERM_MF_ALL	microtubule motor activity	http://niaid.abcc.ncifcrf.gov/geneReport.jsp?rowids=,37546,14083,149178,7801,146824,15335,145816	7	0.0042	0.560321
GOTERM_CC_ALL	microtubule cytoskeleton	http://niaid.abcc.ncifcrf.gov/geneReport.jsp?rowids=,19343,37546,9427,14083,14554,14938,7801,9381,146824,27672,15224,15446,4594,14239,19305,11876,149178,149256,15335,145816,9059	21	0.0127	0.593664
SMART_NAME	SM00129:KISc	http://niaid.abcc.ncifcrf.gov/geneReport.jsp?rowids=,14083,149178,15335,145816	4	0.0024	0.632232
GOTERM_CC_ALL	dynein complex	http://niaid.abcc.ncifcrf.gov/geneReport.jsp?rowids=,37546,7801,146824	3	0.0018	0.728263
INTERPRO_NAME	IPR001752:Kinesin, motor region	http://niaid.abcc.ncifcrf.gov/geneReport.jsp?rowids=,14083,149178,15335,145816	4	0.0024	0.739303
GOTERM_MF_ALL	motor activity	http://niaid.abcc.ncifcrf.gov/geneReport.jsp?rowids=,37546,3386,14083,144211,149178,7801,146824,15335,145816,12604	10	0.006	0.757531
GOTERM_BP_ALL	cytoskeleton organization and biogenesis	http://niaid.abcc.ncifcrf.gov/geneReport.jsp?rowids=,36314,5505,36010,28123,7801,4812,146824,9381,5552,12604,15224,15446,26855,4594,3386,149256,14920,10718,37546,14083,144211,14938,27672,146180,8599,149178,11876,15335,145816,9059	30	0.0181	0.841222
GOTERM_CC_ALL	microtubule associated complex	http://niaid.abcc.ncifcrf.gov/geneReport.jsp?rowids=,37546,14083,149178,7801,146824,15335,145816	7	0.0042	0.880076
Functional Group 143	Median: 0.42571386496137076	Geo: 0.39260925889083753	http://niaid.abcc.ncifcrf.gov/geneReport.jsp?rowids=,22189,26949,27395,31926,17122,145686,146543,148868,18956,39219,148137,147066,37228,144666,37633,27282,141906,10907,144386,34677,148858,28345,3910,36841
GOTERM_MF_ALL	nucleobase, nucleoside, nucleotide kinase activity	http://niaid.abcc.ncifcrf.gov/geneReport.jsp?rowids=,22189,26949,27395,31926,17122,145686	6	0.0036	0.147794
GOTERM_MF_ALL	phosphotransferase activity, phosphate group as acceptor	http://niaid.abcc.ncifcrf.gov/geneReport.jsp?rowids=,22189,146543,31926,17122,145686	5	0.003	0.182528
GOTERM_BP_ALL	nucleotide metabolism	http://niaid.abcc.ncifcrf.gov/geneReport.jsp?rowids=,22189,148868,18956,39219,148137,147066,37228,144666,37633,27282,141906,10907,144386,34677,148858,17122,28345,145686,3910,36841	20	0.0121	0.197038
GOTERM_MF_ALL	nucleoside diphosphate kinase activity	http://niaid.abcc.ncifcrf.gov/geneReport.jsp?rowids=,22189,17122,145686	3	0.0018	0.213432
GOTERM_BP_ALL	pyrimidine ribonucleoside triphosphate metabolism	http://niaid.abcc.ncifcrf.gov/geneReport.jsp?rowids=,22189,17122,145686	3	0.0018	0.233931
GOTERM_BP_ALL	UTP metabolism	http://niaid.abcc.ncifcrf.gov/geneReport.jsp?rowids=,22189,17122,145686	3	0.0018	0.233931
GOTERM_BP_ALL	GTP biosynthesis	http://niaid.abcc.ncifcrf.gov/geneReport.jsp?rowids=,22189,17122,145686	3	0.0018	0.233931
GOTERM_BP_ALL	GTP metabolism	http://niaid.abcc.ncifcrf.gov/geneReport.jsp?rowids=,22189,17122,145686	3	0.0018	0.233931
GOTERM_BP_ALL	CTP biosynthesis	http://niaid.abcc.ncifcrf.gov/geneReport.jsp?rowids=,22189,17122,145686	3	0.0018	0.233931
GOTERM_BP_ALL	CTP metabolism	http://niaid.abcc.ncifcrf.gov/geneReport.jsp?rowids=,22189,17122,145686	3	0.0018	0.233931
GOTERM_BP_ALL	pyrimidine ribonucleoside triphosphate biosynthesis	http://niaid.abcc.ncifcrf.gov/geneReport.jsp?rowids=,22189,17122,145686	3	0.0018	0.233931
GOTERM_BP_ALL	UTP biosynthesis	http://niaid.abcc.ncifcrf.gov/geneReport.jsp?rowids=,22189,17122,145686	3	0.0018	0.233931
GOTERM_BP_ALL	pyrimidine ribonucleotide biosynthesis	http://niaid.abcc.ncifcrf.gov/geneReport.jsp?rowids=,22189,17122,145686	3	0.0018	0.292717
GOTERM_BP_ALL	pyrimidine ribonucleotide metabolism	http://niaid.abcc.ncifcrf.gov/geneReport.jsp?rowids=,22189,17122,145686	3	0.0018	0.292717
INTERPRO_NAME	IPR001564:Nucleoside diphosphate kinase	http://niaid.abcc.ncifcrf.gov/geneReport.jsp?rowids=,22189,17122,145686	3	0.0018	0.30275
GOTERM_BP_ALL	nucleotide biosynthesis	http://niaid.abcc.ncifcrf.gov/geneReport.jsp?rowids=,22189,148868,39219,148137,147066,37228,144666,34677,148858,17122,28345,145686,36841	13	0.0079	0.379811
GOTERM_BP_ALL	purine nucleoside triphosphate metabolism	http://niaid.abcc.ncifcrf.gov/geneReport.jsp?rowids=,22189,37633,27282,148858,17122,145686,144666	7	0.0042	0.410303
SMART_NAME	SM00562:NDK	http://niaid.abcc.ncifcrf.gov/geneReport.jsp?rowids=,22189,17122,145686	3	0.0018	0.425714
GOTERM_BP_ALL	pyrimidine nucleoside triphosphate metabolism	http://niaid.abcc.ncifcrf.gov/geneReport.jsp?rowids=,22189,17122,145686	3	0.0018	0.487047
GOTERM_BP_ALL	purine nucleotide metabolism	http://niaid.abcc.ncifcrf.gov/geneReport.jsp?rowids=,22189,37633,27282,148137,148858,17122,145686,144666	8	0.0048	0.53063
GOTERM_BP_ALL	pyrimidine nucleotide biosynthesis	http://niaid.abcc.ncifcrf.gov/geneReport.jsp?rowids=,22189,17122,145686	3	0.0018	0.536367
GOTERM_BP_ALL	ribonucleotide metabolism	http://niaid.abcc.ncifcrf.gov/geneReport.jsp?rowids=,22189,37633,148137,34677,148858,17122,145686,144666	8	0.0048	0.542726
GOTERM_BP_ALL	nucleoside triphosphate metabolism	http://niaid.abcc.ncifcrf.gov/geneReport.jsp?rowids=,22189,37633,27282,148858,17122,145686,144666	7	0.0042	0.55931
GOTERM_BP_ALL	purine ribonucleoside triphosphate metabolism	http://niaid.abcc.ncifcrf.gov/geneReport.jsp?rowids=,22189,37633,148858,17122,145686,144666	6	0.0036	0.565222
GOTERM_BP_ALL	ribonucleoside triphosphate metabolism	http://niaid.abcc.ncifcrf.gov/geneReport.jsp?rowids=,22189,37633,148858,17122,145686,144666	6	0.0036	0.579071
GOTERM_BP_ALL	ribonucleotide biosynthesis	http://niaid.abcc.ncifcrf.gov/geneReport.jsp?rowids=,22189,148137,34677,148858,17122,145686,144666	7	0.0042	0.584562
GOTERM_BP_ALL	purine ribonucleotide metabolism	http://niaid.abcc.ncifcrf.gov/geneReport.jsp?rowids=,22189,37633,148137,148858,17122,145686,144666	7	0.0042	0.60905
GOTERM_BP_ALL	pyrimidine nucleotide metabolism	http://niaid.abcc.ncifcrf.gov/geneReport.jsp?rowids=,22189,17122,145686	3	0.0018	0.663893
GOTERM_BP_ALL	purine ribonucleotide biosynthesis	http://niaid.abcc.ncifcrf.gov/geneReport.jsp?rowids=,22189,148137,148858,17122,145686,144666	6	0.0036	0.680656
GOTERM_BP_ALL	purine nucleoside triphosphate biosynthesis	http://niaid.abcc.ncifcrf.gov/geneReport.jsp?rowids=,22189,148858,17122,145686,144666	5	0.003	0.686366
GOTERM_BP_ALL	purine ribonucleoside triphosphate biosynthesis	http://niaid.abcc.ncifcrf.gov/geneReport.jsp?rowids=,22189,148858,17122,145686,144666	5	0.003	0.686366
GOTERM_BP_ALL	ribonucleoside triphosphate biosynthesis	http://niaid.abcc.ncifcrf.gov/geneReport.jsp?rowids=,22189,148858,17122,145686,144666	5	0.003	0.686366
GOTERM_BP_ALL	nucleoside triphosphate biosynthesis	http://niaid.abcc.ncifcrf.gov/geneReport.jsp?rowids=,22189,148858,17122,145686,144666	5	0.003	0.722896
GOTERM_BP_ALL	purine nucleotide biosynthesis	http://niaid.abcc.ncifcrf.gov/geneReport.jsp?rowids=,22189,148137,148858,17122,145686,144666	6	0.0036	0.735128
GOTERM_BP_ALL	ATP metabolism	http://niaid.abcc.ncifcrf.gov/geneReport.jsp?rowids=,37633,148858,144666	3	0.0018	0.92198
Functional Group 144	Median: 0.3804983694473262	Geo: 0.39343593866033766	http://niaid.abcc.ncifcrf.gov/geneReport.jsp?rowids=,26587,22995,31938,144226,38048,13320,117218,6135,144541,21198,45383,27672
GOTERM_MF_ALL	enzyme binding	http://niaid.abcc.ncifcrf.gov/geneReport.jsp?rowids=,26587,22995,31938,144226,38048,13320,117218,6135,144541,21198,45383,27672	12	0.0073	0.347607
GOTERM_MF_ALL	GTPase binding	http://niaid.abcc.ncifcrf.gov/geneReport.jsp?rowids=,22995,31938,144226,13320,117218,6135	6	0.0036	0.380498
GOTERM_MF_ALL	small GTPase binding	http://niaid.abcc.ncifcrf.gov/geneReport.jsp?rowids=,22995,31938,13320,117218,6135	5	0.003	0.460448
Functional Group 145	Median: 0.4080763596843929	Geo: 0.4007151383198486	http://niaid.abcc.ncifcrf.gov/geneReport.jsp?rowids=,6145,9192,4312,17110,24678,19662,3390,10907,145495,145523,146119,37798
GOTERM_BP_ALL	pyruvate metabolism	http://niaid.abcc.ncifcrf.gov/geneReport.jsp?rowids=,6145,9192,4312,17110,24678	5	0.003	0.179363
GOTERM_BP_ALL	gluconeogenesis	http://niaid.abcc.ncifcrf.gov/geneReport.jsp?rowids=,6145,9192,4312,24678	4	0.0024	0.300474
GOTERM_BP_ALL	alcohol biosynthesis	http://niaid.abcc.ncifcrf.gov/geneReport.jsp?rowids=,6145,9192,4312,24678	4	0.0024	0.408076
GOTERM_BP_ALL	monosaccharide biosynthesis	http://niaid.abcc.ncifcrf.gov/geneReport.jsp?rowids=,6145,9192,4312,24678	4	0.0024	0.408076
GOTERM_BP_ALL	hexose biosynthesis	http://niaid.abcc.ncifcrf.gov/geneReport.jsp?rowids=,6145,9192,4312,24678	4	0.0024	0.408076
GOTERM_BP_ALL	hexose metabolism	http://niaid.abcc.ncifcrf.gov/geneReport.jsp?rowids=,6145,19662,3390,10907,9192,145495,145523,146119,4312,24678,37798	11	0.0066	0.524999
GOTERM_BP_ALL	monosaccharide metabolism	http://niaid.abcc.ncifcrf.gov/geneReport.jsp?rowids=,6145,19662,3390,10907,9192,145495,145523,146119,4312,24678,37798	11	0.0066	0.545195
GOTERM_BP_ALL	glucose metabolism	http://niaid.abcc.ncifcrf.gov/geneReport.jsp?rowids=,6145,19662,10907,9192,145495,145523,4312,24678	8	0.0048	0.634177
Functional Group 146	Median: 0.40198642284442315	Geo: 0.40119841707886006	http://niaid.abcc.ncifcrf.gov/geneReport.jsp?rowids=,26794,13979,22449,26857,149006,45486
UP_SEQ_FEATURE	domain:Ubiquitin-like	http://niaid.abcc.ncifcrf.gov/geneReport.jsp?rowids=,26794,13979,22449,26857	4	0.0024	0.367473
SMART_NAME	SM00213:UBQ	http://niaid.abcc.ncifcrf.gov/geneReport.jsp?rowids=,26794,13979,149006,45486,26857	5	0.003	0.401986
INTERPRO_NAME	IPR000626:Ubiquitin	http://niaid.abcc.ncifcrf.gov/geneReport.jsp?rowids=,26794,13979,22449,149006,45486,26857	6	0.0036	0.437161
Functional Group 147	Median: 0.4140093479195546	Geo: 0.4054635387228112	http://niaid.abcc.ncifcrf.gov/geneReport.jsp?rowids=,9034,12834,4570,36825,137460,130367,36070,30183,7860,144875,145631,15105,146525,14978,9866,144021,145644,148115,148342,23846,3417
SP_PIR_KEYWORDS	tpr repeat	http://niaid.abcc.ncifcrf.gov/geneReport.jsp?rowids=,9034,12834,4570,36825,137460,130367,36070,30183,7860,144875	10	0.006	0.152288
SMART_NAME	SM00028:TPR	http://niaid.abcc.ncifcrf.gov/geneReport.jsp?rowids=,9034,12834,4570,145631,15105,137460,130367,36070,30183,7860,144875	11	0.0066	0.234968
INTERPRO_NAME	IPR013026:Tetratricopeptide region	http://niaid.abcc.ncifcrf.gov/geneReport.jsp?rowids=,9034,4570,145631,146525,137460,130367,30183,144875,7860,12834,14978,36825,15105,36070	14	0.0085	0.238426
INTERPRO_NAME	IPR011990:Tetratricopeptide-like helical	http://niaid.abcc.ncifcrf.gov/geneReport.jsp?rowids=,9034,4570,9866,145631,146525,137460,144021,145644,130367,30183,7860,144875,36825,148115,15105,36070,148342,23846,3417	19	0.0115	0.371563
INTERPRO_NAME	IPR001440:Tetratricopeptide TPR_1	http://niaid.abcc.ncifcrf.gov/geneReport.jsp?rowids=,9034,12834,4570,36825,145631,15105,137460,130367,36070,30183,7860,144875	12	0.0073	0.394831
INTERPRO_NAME	IPR013105:Tetratricopeptide TPR_2	http://niaid.abcc.ncifcrf.gov/geneReport.jsp?rowids=,4570,14978,145631,15105,137460,130367,36070	7	0.0042	0.433188
UP_SEQ_FEATURE	repeat:TPR 1	http://niaid.abcc.ncifcrf.gov/geneReport.jsp?rowids=,9034,4570,137460,23846,7860,144875	6	0.0036	0.599486
UP_SEQ_FEATURE	repeat:TPR 2	http://niaid.abcc.ncifcrf.gov/geneReport.jsp?rowids=,9034,4570,137460,23846,7860,144875	6	0.0036	0.599486
UP_SEQ_FEATURE	repeat:TPR 3	http://niaid.abcc.ncifcrf.gov/geneReport.jsp?rowids=,9034,4570,137460,7860,144875	5	0.003	0.723631
UP_SEQ_FEATURE	repeat:TPR 4	http://niaid.abcc.ncifcrf.gov/geneReport.jsp?rowids=,9034,4570,144875	3	0.0018	0.851719
Functional Group 148	Median: 0.3434712525827699	Geo: 0.4064901271195393	http://niaid.abcc.ncifcrf.gov/geneReport.jsp?rowids=,19305,22093,5250,14603,24020,16101,36886,16246,6152,14995,16168,11323,20208,146220,26818,3931,9059,17072,147861
UP_SEQ_FEATURE	repeat:ANK 10	http://niaid.abcc.ncifcrf.gov/geneReport.jsp?rowids=,19305,22093,5250	3	0.0018	0.178706
UP_SEQ_FEATURE	repeat:ANK 5	http://niaid.abcc.ncifcrf.gov/geneReport.jsp?rowids=,14603,19305,22093,5250,24020,16101,36886,16246	8	0.0048	0.205351
UP_SEQ_FEATURE	repeat:ANK 6	http://niaid.abcc.ncifcrf.gov/geneReport.jsp?rowids=,19305,22093,5250,24020,16101,16246	6	0.0036	0.243412
UP_SEQ_FEATURE	repeat:ANK 9	http://niaid.abcc.ncifcrf.gov/geneReport.jsp?rowids=,19305,22093,5250	3	0.0018	0.310676
UP_SEQ_FEATURE	repeat:ANK 7	http://niaid.abcc.ncifcrf.gov/geneReport.jsp?rowids=,19305,22093,5250,24020	4	0.0024	0.318635
UP_SEQ_FEATURE	repeat:ANK 4	http://niaid.abcc.ncifcrf.gov/geneReport.jsp?rowids=,14603,19305,22093,5250,24020,16101,36886,16246	8	0.0048	0.327686
UP_SEQ_FEATURE	repeat:ANK 8	http://niaid.abcc.ncifcrf.gov/geneReport.jsp?rowids=,19305,22093,5250	3	0.0018	0.343471
UP_SEQ_FEATURE	repeat:ANK 3	http://niaid.abcc.ncifcrf.gov/geneReport.jsp?rowids=,14603,6152,19305,22093,5250,24020,16101,36886,16246	9	0.0054	0.45312
UP_SEQ_FEATURE	repeat:ANK 1	http://niaid.abcc.ncifcrf.gov/geneReport.jsp?rowids=,14603,6152,19305,22093,5250,24020,16101,36886,16246	9	0.0054	0.629672
UP_SEQ_FEATURE	repeat:ANK 2	http://niaid.abcc.ncifcrf.gov/geneReport.jsp?rowids=,14603,6152,19305,22093,5250,24020,16101,36886,16246	9	0.0054	0.629672
SP_PIR_KEYWORDS	ank repeat	http://niaid.abcc.ncifcrf.gov/geneReport.jsp?rowids=,14603,6152,14995,19305,16168,22093,5250,24020,16101,36886,16246,11323	12	0.0073	0.671948
INTERPRO_NAME	IPR002110:Ankyrin	http://niaid.abcc.ncifcrf.gov/geneReport.jsp?rowids=,14603,14995,22093,5250,20208,146220,16101,26818,36886,16246,11323,6152,3931,19305,16168,24020,9059,17072,147861	19	0.0115	0.809882
SMART_NAME	SM00248:ANK	http://niaid.abcc.ncifcrf.gov/geneReport.jsp?rowids=,14603,6152,14995,19305,16168,22093,5250,24020,16101,36886,16246,11323	12	0.0073	0.850205
Functional Group 149	Median: 0.4189511119324568	Geo: 0.4065372619517991	http://niaid.abcc.ncifcrf.gov/geneReport.jsp?rowids=,144131,148095,117272,13210,5412,32045,14150,32650,28123,146822,14698,33621,15412,27889,3956,27008,26406,15573
GOTERM_BP_ALL	transition metal ion homeostasis	http://niaid.abcc.ncifcrf.gov/geneReport.jsp?rowids=,144131,148095,117272,13210,5412,32045	6	0.0036	0.105003
GOTERM_BP_ALL	di-, tri-valent inorganic cation homeostasis	http://niaid.abcc.ncifcrf.gov/geneReport.jsp?rowids=,144131,148095,14150,117272,32650,28123,13210,5412,32045	9	0.0054	0.29316
GOTERM_BP_ALL	metal ion homeostasis	http://niaid.abcc.ncifcrf.gov/geneReport.jsp?rowids=,144131,148095,14150,117272,32650,28123,13210,5412,32045	9	0.0054	0.351516
GOTERM_BP_ALL	cell homeostasis	http://niaid.abcc.ncifcrf.gov/geneReport.jsp?rowids=,146822,144131,148095,14150,117272,32650,14698,28123,13210,5412,32045,33621	12	0.0073	0.394351
GOTERM_BP_ALL	homeostasis	http://niaid.abcc.ncifcrf.gov/geneReport.jsp?rowids=,146822,15412,27889,3956,14150,117272,28123,27008,13210,33621,144131,148095,14698,32650,26406,5412,15573,32045	18	0.0109	0.414878
GOTERM_BP_ALL	cation homeostasis	http://niaid.abcc.ncifcrf.gov/geneReport.jsp?rowids=,144131,148095,14150,117272,32650,28123,13210,5412,32045	9	0.0054	0.423024
GOTERM_BP_ALL	cell ion homeostasis	http://niaid.abcc.ncifcrf.gov/geneReport.jsp?rowids=,144131,148095,14150,117272,32650,28123,13210,5412,32045	9	0.0054	0.505483
GOTERM_BP_ALL	iron ion homeostasis	http://niaid.abcc.ncifcrf.gov/geneReport.jsp?rowids=,117272,13210,5412	3	0.0018	0.512118
GOTERM_BP_ALL	ion homeostasis	http://niaid.abcc.ncifcrf.gov/geneReport.jsp?rowids=,144131,148095,14150,117272,32650,28123,13210,5412,32045	9	0.0054	0.702562
GOTERM_BP_ALL	calcium ion homeostasis	http://niaid.abcc.ncifcrf.gov/geneReport.jsp?rowids=,14150,32650,28123	3	0.0018	0.905364
Functional Group 150	Median: 0.46011566043560626	Geo: 0.40821446478604095	http://niaid.abcc.ncifcrf.gov/geneReport.jsp?rowids=,31938,36853,10895,19695,5237,14094,4223,14456,42165,12828,144894
SP_PIR_KEYWORDS	mrna transport	http://niaid.abcc.ncifcrf.gov/geneReport.jsp?rowids=,31938,36853,10895	3	0.0018	0.264234
GOTERM_BP_ALL	mRNA export from nucleus	http://niaid.abcc.ncifcrf.gov/geneReport.jsp?rowids=,31938,36853,10895,19695	4	0.0024	0.300474
GOTERM_BP_ALL	mRNA transport	http://niaid.abcc.ncifcrf.gov/geneReport.jsp?rowids=,31938,36853,10895,19695	4	0.0024	0.300474
GOTERM_BP_ALL	nucleobase, nucleoside, nucleotide and nucleic acid transport	http://niaid.abcc.ncifcrf.gov/geneReport.jsp?rowids=,31938,36853,10895,19695,5237	5	0.003	0.333404
GOTERM_BP_ALL	nuclear export	http://niaid.abcc.ncifcrf.gov/geneReport.jsp?rowids=,31938,14094,36853,10895,19695	5	0.003	0.422682
GOTERM_BP_ALL	nucleocytoplasmic transport	http://niaid.abcc.ncifcrf.gov/geneReport.jsp?rowids=,31938,4223,14456,14094,42165,36853,10895,12828,19695,144894	10	0.006	0.44987
GOTERM_BP_ALL	nucleic acid transport	http://niaid.abcc.ncifcrf.gov/geneReport.jsp?rowids=,31938,36853,10895,19695	4	0.0024	0.470361
GOTERM_BP_ALL	RNA transport	http://niaid.abcc.ncifcrf.gov/geneReport.jsp?rowids=,31938,36853,10895,19695	4	0.0024	0.470361
GOTERM_BP_ALL	establishment of RNA localization	http://niaid.abcc.ncifcrf.gov/geneReport.jsp?rowids=,31938,36853,10895,19695	4	0.0024	0.470361
GOTERM_BP_ALL	RNA export from nucleus	http://niaid.abcc.ncifcrf.gov/geneReport.jsp?rowids=,31938,36853,10895,19695	4	0.0024	0.470361
GOTERM_BP_ALL	RNA localization	http://niaid.abcc.ncifcrf.gov/geneReport.jsp?rowids=,31938,36853,10895,19695	4	0.0024	0.490469
GOTERM_BP_ALL	nuclear transport	http://niaid.abcc.ncifcrf.gov/geneReport.jsp?rowids=,31938,14094,42165,36853,10895,12828,19695,144894	8	0.0048	0.589723
Functional Group 151	Median: 0.44118225729628247	Geo: 0.4094873572349035	http://niaid.abcc.ncifcrf.gov/geneReport.jsp?rowids=,24912,32907,12726,31504,37346
PIR_SUPERFAMILY_NAME	SF001711:ADP-ribosylation factor	http://niaid.abcc.ncifcrf.gov/geneReport.jsp?rowids=,24912,32907,12726,31504	4	0.0024	0.258838
INTERPRO_NAME	IPR006687:GTP-binding protein SAR1	http://niaid.abcc.ncifcrf.gov/geneReport.jsp?rowids=,24912,32907,12726,31504	4	0.0024	0.401927
INTERPRO_NAME	IPR006688:ADP-ribosylation factor	http://niaid.abcc.ncifcrf.gov/geneReport.jsp?rowids=,24912,32907,12726,37346,31504	5	0.003	0.441182
INTERPRO_NAME	IPR006689:ARF/SAR superfamily	http://niaid.abcc.ncifcrf.gov/geneReport.jsp?rowids=,24912,32907,12726,31504	4	0.0024	0.466003
SMART_NAME	SM00177:ARF	http://niaid.abcc.ncifcrf.gov/geneReport.jsp?rowids=,24912,32907,12726,31504	4	0.0024	0.538294
Functional Group 152	Median: 0.5369052944984383	Geo: 0.41006349866770614	http://niaid.abcc.ncifcrf.gov/geneReport.jsp?rowids=,15219,13262,4409,148219,19695,145050,145328,9840,19659,144310,37516,26617,26624,26574,30314,141747,145543,148536,15881,28168,19327,36894,37743,148342
SP_PIR_KEYWORDS	wd repeat	http://niaid.abcc.ncifcrf.gov/geneReport.jsp?rowids=,15219,13262,4409,148219,19695,145050,145328,9840,19659,144310,37516,26617,26624,26574,30314,141747,145543,148536,15881,28168,19327	21	0.0127	0.041817
SMART_NAME	SM00320:WD40	http://niaid.abcc.ncifcrf.gov/geneReport.jsp?rowids=,15219,13262,4409,148219,36894,19695,145050,145328,19659,37516,26617,26624,26574,30314,141747,145543,148536,15881,28168,19327	20	0.0121	0.291425
INTERPRO_NAME	IPR001680:WD-40 repeat	http://niaid.abcc.ncifcrf.gov/geneReport.jsp?rowids=,15219,13262,4409,148219,36894,19695,145050,145328,9840,19659,144310,37516,26617,26624,30314,26574,141747,145543,148536,15881,28168,19327,37743,148342	24	0.0145	0.382818
UP_SEQ_FEATURE	repeat:WD 2	http://niaid.abcc.ncifcrf.gov/geneReport.jsp?rowids=,148219,36894,145050,9840,145328,19659,26617,30314,145543,141747,148536,19327,28168	13	0.0079	0.532986
UP_SEQ_FEATURE	repeat:WD 1	http://niaid.abcc.ncifcrf.gov/geneReport.jsp?rowids=,148219,36894,145050,9840,145328,19659,26617,30314,145543,141747,148536,19327,28168	13	0.0079	0.532986
UP_SEQ_FEATURE	repeat:WD 4	http://niaid.abcc.ncifcrf.gov/geneReport.jsp?rowids=,26617,30314,148219,141747,145543,148536,28168,19327,145050,145328,9840,19659	12	0.0073	0.540824
UP_SEQ_FEATURE	repeat:WD 5	http://niaid.abcc.ncifcrf.gov/geneReport.jsp?rowids=,26617,30314,148219,145543,148536,28168,19327,145050,145328,9840,19659	11	0.0066	0.571824
UP_SEQ_FEATURE	repeat:WD 3	http://niaid.abcc.ncifcrf.gov/geneReport.jsp?rowids=,26617,30314,148219,141747,145543,148536,28168,19327,145050,145328,9840,19659	12	0.0073	0.634116
UP_SEQ_FEATURE	repeat:WD 6	http://niaid.abcc.ncifcrf.gov/geneReport.jsp?rowids=,26617,30314,145543,148536,145050,145328,9840,19659	8	0.0048	0.679777
UP_SEQ_FEATURE	repeat:WD 7	http://niaid.abcc.ncifcrf.gov/geneReport.jsp?rowids=,145543,148536,145050,145328,9840	5	0.003	0.760943
Functional Group 153	Median: 0.3867226237101023	Geo: 0.41674018607960617	http://niaid.abcc.ncifcrf.gov/geneReport.jsp?rowids=,37186,3956,4315,3931,3514
SMART_NAME	SM00462:PTB	http://niaid.abcc.ncifcrf.gov/geneReport.jsp?rowids=,37186,3956,4315,3931	4	0.0024	0.35656
INTERPRO_NAME	IPR006020:Phosphotyrosine interaction region	http://niaid.abcc.ncifcrf.gov/geneReport.jsp?rowids=,37186,3956,4315,3931,3514	5	0.003	0.386723
UP_SEQ_FEATURE	domain:PID	http://niaid.abcc.ncifcrf.gov/geneReport.jsp?rowids=,3956,4315,3931	3	0.0018	0.524884
Functional Group 154	Median: 0.7450887656890187	Geo: 0.42088698813533837	http://niaid.abcc.ncifcrf.gov/geneReport.jsp?rowids=,27689,27945,27192,15322,9004,19616,37055,11060,27633,10718,32254,10913,5069
SP_PIR_KEYWORDS	cell binding	http://niaid.abcc.ncifcrf.gov/geneReport.jsp?rowids=,27689,27945,27192	3	0.0018	0.103246
KEGG_PATHWAY	MMU04512:ECM-RECEPTOR INTERACTION	http://niaid.abcc.ncifcrf.gov/geneReport.jsp?rowids=,15322,27689,27945,9004,27192,19616,37055,11060,27633	9	0.0054	0.745089
KEGG_PATHWAY	MMU01430:CELL COMMUNICATION	http://niaid.abcc.ncifcrf.gov/geneReport.jsp?rowids=,10718,27689,32254,27945,10913,27192,11060,5069,27633	9	0.0054	0.969204
Functional Group 155	Median: 0.5511933254244131	Geo: 0.42124088903163737	http://niaid.abcc.ncifcrf.gov/geneReport.jsp?rowids=,148122,16892,4575,26977,3873,15573,10627,15488,26406,13626
BIOCARTA	m_il3Pathway:IL 3 signaling pathway	http://niaid.abcc.ncifcrf.gov/geneReport.jsp?rowids=,148122,16892,4575,26977,3873,15573	6	0.0036	0.0168346
BIOCARTA	m_il2rbPathway:IL-2 Receptor Beta Chain in T cell Activation	http://niaid.abcc.ncifcrf.gov/geneReport.jsp?rowids=,148122,10627,15488,16892,26406,26977,3873,15573	8	0.0048	0.078691
BIOCARTA	m_epoPathway:EPO Signaling Pathway	http://niaid.abcc.ncifcrf.gov/geneReport.jsp?rowids=,148122,16892,26977,3873,15573	5	0.003	0.175628
BIOCARTA	m_il2Pathway:IL 2 signaling pathway	http://niaid.abcc.ncifcrf.gov/geneReport.jsp?rowids=,16892,26977,3873,15573	4	0.0024	0.422491
BIOCARTA	m_il6Pathway:IL 6 signaling pathway	http://niaid.abcc.ncifcrf.gov/geneReport.jsp?rowids=,16892,13626,26977,3873	4	0.0024	0.442008
BIOCARTA	m_TPOPathway:TPO Signaling Pathway	http://niaid.abcc.ncifcrf.gov/geneReport.jsp?rowids=,16892,26977,3873,15573	4	0.0024	0.480249
BIOCARTA	m_gleevecpathway:Inhibition of Cellular Proliferation by Gleevec	http://niaid.abcc.ncifcrf.gov/geneReport.jsp?rowids=,16892,26977,3873,15573	4	0.0024	0.498914
BIOCARTA	m_ghPathway:Growth Hormone Signaling Pathway	http://niaid.abcc.ncifcrf.gov/geneReport.jsp?rowids=,148122,16892,26977,15573	4	0.0024	0.517242
BIOCARTA	m_ngfPathway:Nerve growth factor pathway (NGF)	http://niaid.abcc.ncifcrf.gov/geneReport.jsp?rowids=,16892,26977,3873	3	0.0018	0.585145
BIOCARTA	m_igf1Pathway:IGF-1 Signaling Pathway	http://niaid.abcc.ncifcrf.gov/geneReport.jsp?rowids=,16892,26977,3873	3	0.0018	0.695289
BIOCARTA	m_insulinPathway:Insulin Signaling Pathway	http://niaid.abcc.ncifcrf.gov/geneReport.jsp?rowids=,16892,26977,3873	3	0.0018	0.726262
BIOCARTA	m_pdgfPathway:PDGF Signaling Pathway	http://niaid.abcc.ncifcrf.gov/geneReport.jsp?rowids=,16892,26977,3873	3	0.0018	0.861137
BIOCARTA	m_egfPathway:EGF Signaling Pathway	http://niaid.abcc.ncifcrf.gov/geneReport.jsp?rowids=,16892,26977,3873	3	0.0018	0.876602
BIOCARTA	m_bcrPathway:BCR Signaling Pathway	http://niaid.abcc.ncifcrf.gov/geneReport.jsp?rowids=,16892,26977,3873	3	0.0018	0.908615
BIOCARTA	m_fcer1Pathway:Fc Epsilon Receptor I Signaling in Mast Cells	http://niaid.abcc.ncifcrf.gov/geneReport.jsp?rowids=,16892,26977,3873	3	0.0018	0.944238
BIOCARTA	m_tcrPathway:T Cell Receptor Signaling Pathway	http://niaid.abcc.ncifcrf.gov/geneReport.jsp?rowids=,16892,26977,3873	3	0.0018	0.953841
Functional Group 156	Median: 0.47493475572676486	Geo: 0.4223701956556104	http://niaid.abcc.ncifcrf.gov/geneReport.jsp?rowids=,148825,37619,27689,16973,8248,147820,32715,29264,3806,146079,15573,147850,148235,3850,24836,145574,26651,8851,147644,28123,141906,3226,4141,13626,147861,17007,23787,28002,42165,26406,20235,144359,16610,19920,148555,39239,144344,12722,10503,12921,3566,149169,5647,37743
GOTERM_BP_ALL	positive regulation of immune response	http://niaid.abcc.ncifcrf.gov/geneReport.jsp?rowids=,148825,37619,27689,16973,8248,147820,32715,29264,3806,146079,15573	11	0.0066	0.102746
GOTERM_BP_ALL	positive regulation of organismal physiological process	http://niaid.abcc.ncifcrf.gov/geneReport.jsp?rowids=,148825,37619,27689,16973,8248,147820,32715,147850,29264,3806,146079,15573	12	0.0073	0.13726
GOTERM_BP_ALL	positive regulation of lymphocyte proliferation	http://niaid.abcc.ncifcrf.gov/geneReport.jsp?rowids=,148825,27689,8248,32715,15573	5	0.003	0.148965
GOTERM_BP_ALL	positive regulation of lymphocyte activation	http://niaid.abcc.ncifcrf.gov/geneReport.jsp?rowids=,148825,37619,27689,8248,32715,3806,15573	7	0.0042	0.194715
GOTERM_BP_ALL	positive regulation of cell activation	http://niaid.abcc.ncifcrf.gov/geneReport.jsp?rowids=,148825,37619,27689,8248,32715,3806,15573	7	0.0042	0.206924
GOTERM_BP_ALL	positive regulation of cell proliferation	http://niaid.abcc.ncifcrf.gov/geneReport.jsp?rowids=,148825,148235,3850,24836,27689,145574,8248,26651,32715,3806,8851,15573	12	0.0073	0.249578
GOTERM_BP_ALL	positive regulation of B cell activation	http://niaid.abcc.ncifcrf.gov/geneReport.jsp?rowids=,148825,8248,3806,15573	4	0.0024	0.257506
GOTERM_BP_ALL	regulation of organismal physiological process	http://niaid.abcc.ncifcrf.gov/geneReport.jsp?rowids=,148825,147644,27689,8248,28123,147850,3806,146079,37619,141906,16973,3226,4141,32715,147820,29264,13626,147861,15573	19	0.0115	0.303653
GOTERM_BP_ALL	regulation of immune response	http://niaid.abcc.ncifcrf.gov/geneReport.jsp?rowids=,148825,27689,8248,3806,146079,37619,16973,32715,147820,4141,29264,13626,15573	13	0.0079	0.304884
GOTERM_BP_ALL	lymphocyte proliferation	http://niaid.abcc.ncifcrf.gov/geneReport.jsp?rowids=,17007,148825,23787,27689,8248,32715,15573	7	0.0042	0.326228
GOTERM_BP_ALL	regulation of lymphocyte proliferation	http://niaid.abcc.ncifcrf.gov/geneReport.jsp?rowids=,148825,27689,8248,32715,15573	5	0.003	0.351324
GOTERM_BP_ALL	regulation of lymphocyte activation	http://niaid.abcc.ncifcrf.gov/geneReport.jsp?rowids=,148825,37619,27689,8248,4141,32715,3806,15573	8	0.0048	0.365996
GOTERM_BP_ALL	regulation of cell activation	http://niaid.abcc.ncifcrf.gov/geneReport.jsp?rowids=,148825,37619,27689,8248,4141,32715,3806,15573	8	0.0048	0.378844
GOTERM_BP_ALL	activated T cell proliferation	http://niaid.abcc.ncifcrf.gov/geneReport.jsp?rowids=,17007,23787,15573	3	0.0018	0.407267
GOTERM_BP_ALL	negative regulation of cell differentiation	http://niaid.abcc.ncifcrf.gov/geneReport.jsp?rowids=,37619,24836,28002,42165,4141,15573	6	0.0036	0.431848
GOTERM_BP_ALL	regulation of B cell activation	http://niaid.abcc.ncifcrf.gov/geneReport.jsp?rowids=,148825,8248,3806,15573	4	0.0024	0.470361
GOTERM_BP_ALL	T cell proliferation	http://niaid.abcc.ncifcrf.gov/geneReport.jsp?rowids=,17007,23787,27689,32715,15573	5	0.003	0.474935
GOTERM_BP_ALL	positive regulation of T cell proliferation	http://niaid.abcc.ncifcrf.gov/geneReport.jsp?rowids=,27689,32715,15573	3	0.0018	0.512118
GOTERM_BP_ALL	positive regulation of T cell activation	http://niaid.abcc.ncifcrf.gov/geneReport.jsp?rowids=,37619,27689,32715,15573	4	0.0024	0.602249
GOTERM_BP_ALL	lymphocyte activation	http://niaid.abcc.ncifcrf.gov/geneReport.jsp?rowids=,17007,148825,23787,37619,27689,8248,4141,32715,26406,3806,20235,15573	12	0.0073	0.607914
GOTERM_BP_ALL	negative regulation of development	http://niaid.abcc.ncifcrf.gov/geneReport.jsp?rowids=,37619,24836,28002,42165,4141,15573	6	0.0036	0.619152
GOTERM_BP_ALL	regulation of cell differentiation	http://niaid.abcc.ncifcrf.gov/geneReport.jsp?rowids=,144359,16610,37619,24836,27689,28002,42165,19920,4141,148555,15573	11	0.0066	0.631508
GOTERM_BP_ALL	regulation of lymphocyte differentiation	http://niaid.abcc.ncifcrf.gov/geneReport.jsp?rowids=,37619,4141,15573	3	0.0018	0.644783
GOTERM_BP_ALL	immune cell activation	http://niaid.abcc.ncifcrf.gov/geneReport.jsp?rowids=,148825,17007,23787,27689,8248,3806,37619,32715,4141,26406,20235,15573,39239	13	0.0079	0.653606
GOTERM_BP_ALL	regulation of T cell activation	http://niaid.abcc.ncifcrf.gov/geneReport.jsp?rowids=,37619,27689,4141,32715,15573	5	0.003	0.660192
GOTERM_BP_ALL	cell activation	http://niaid.abcc.ncifcrf.gov/geneReport.jsp?rowids=,148825,17007,23787,27689,8248,3806,37619,32715,4141,26406,20235,15573,39239	13	0.0079	0.661632
GOTERM_BP_ALL	regulation of T cell proliferation	http://niaid.abcc.ncifcrf.gov/geneReport.jsp?rowids=,27689,32715,15573	3	0.0018	0.682166
GOTERM_BP_ALL	hemopoiesis	http://niaid.abcc.ncifcrf.gov/geneReport.jsp?rowids=,144344,27689,12722,19920,10503,37619,4141,26406,12921,20235,3566,15573,39239	13	0.0079	0.692675
GOTERM_BP_ALL	B cell activation	http://niaid.abcc.ncifcrf.gov/geneReport.jsp?rowids=,148825,8248,3806,20235,15573	5	0.003	0.698907
GOTERM_BP_ALL	hemopoietic or lymphoid organ development	http://niaid.abcc.ncifcrf.gov/geneReport.jsp?rowids=,144344,27689,12722,19920,149169,10503,37619,4141,26406,12921,20235,3566,15573,39239	14	0.0085	0.714659
GOTERM_BP_ALL	T cell activation	http://niaid.abcc.ncifcrf.gov/geneReport.jsp?rowids=,17007,23787,37619,27689,4141,32715,15573	7	0.0042	0.728171
GOTERM_BP_ALL	regulation of development	http://niaid.abcc.ncifcrf.gov/geneReport.jsp?rowids=,16610,27689,24836,42165,19920,148555,5647,144359,37619,28002,4141,37743,15573	13	0.0079	0.749386
GOTERM_BP_ALL	lymphocyte differentiation	http://niaid.abcc.ncifcrf.gov/geneReport.jsp?rowids=,37619,4141,26406,20235,15573	5	0.003	0.813329
Functional Group 157	Median: 0.4729646945508406	Geo: 0.4238867957412813	http://niaid.abcc.ncifcrf.gov/geneReport.jsp?rowids=,30254,148496,143702,141906,13446,14698,9360,10192,29646,37412,4411,26697
GOTERM_MF_ALL	exonuclease activity	http://niaid.abcc.ncifcrf.gov/geneReport.jsp?rowids=,30254,148496,143702,141906,13446,14698,9360	7	0.0042	0.193016
GOTERM_MF_ALL	3'-5' exonuclease activity	http://niaid.abcc.ncifcrf.gov/geneReport.jsp?rowids=,148496,143702,14698,9360	4	0.0024	0.229165
GOTERM_MF_ALL	exoribonuclease activity, producing 5'-phosphomonoesters	http://niaid.abcc.ncifcrf.gov/geneReport.jsp?rowids=,148496,143702,9360	3	0.0018	0.268503
GOTERM_MF_ALL	exoribonuclease activity	http://niaid.abcc.ncifcrf.gov/geneReport.jsp?rowids=,148496,143702,9360	3	0.0018	0.268503
GOTERM_MF_ALL	exonuclease activity, active with either ribo- or deoxyribonucleic acids and producing 5'-phosphomonoesters	http://niaid.abcc.ncifcrf.gov/geneReport.jsp?rowids=,148496,143702,9360	3	0.0018	0.323505
GOTERM_MF_ALL	ribonuclease activity	http://niaid.abcc.ncifcrf.gov/geneReport.jsp?rowids=,10192,148496,143702,14698,29646,9360,37412	7	0.0042	0.472965
GOTERM_MF_ALL	nuclease activity	http://niaid.abcc.ncifcrf.gov/geneReport.jsp?rowids=,10192,30254,148496,143702,141906,13446,14698,29646,4411,9360,37412,26697	12	0.0073	0.63728
SP_PIR_KEYWORDS	nuclease	http://niaid.abcc.ncifcrf.gov/geneReport.jsp?rowids=,10192,30254,148496,143702,37412	5	0.003	0.665607
SP_PIR_KEYWORDS	endonuclease	http://niaid.abcc.ncifcrf.gov/geneReport.jsp?rowids=,10192,30254,14698,37412	4	0.0024	0.68764
GOTERM_MF_ALL	endonuclease activity	http://niaid.abcc.ncifcrf.gov/geneReport.jsp?rowids=,10192,30254,141906,14698,29646,4411,37412	7	0.0042	0.746561
GOTERM_MF_ALL	endoribonuclease activity	http://niaid.abcc.ncifcrf.gov/geneReport.jsp?rowids=,10192,14698,29646,37412	4	0.0024	0.747181
Functional Group 158	Median: 0.45589836625402336	Geo: 0.435430434105757	http://niaid.abcc.ncifcrf.gov/geneReport.jsp?rowids=,37120,26345,34173,27825
INTERPRO_NAME	IPR000243:Peptidase T1A, proteasome beta-subunit	http://niaid.abcc.ncifcrf.gov/geneReport.jsp?rowids=,37120,26345,34173	3	0.0018	0.272647
SP_PIR_KEYWORDS	threonine protease	http://niaid.abcc.ncifcrf.gov/geneReport.jsp?rowids=,37120,26345,34173	3	0.0018	0.327099
GOTERM_MF_ALL	proteasome endopeptidase activity	http://niaid.abcc.ncifcrf.gov/geneReport.jsp?rowids=,37120,26345,34173	3	0.0018	0.377388
GOTERM_MF_ALL	threonine endopeptidase activity	http://niaid.abcc.ncifcrf.gov/geneReport.jsp?rowids=,37120,26345,34173	3	0.0018	0.454529
GOTERM_CC_ALL	proteasome core complex (sensu Eukaryota)	http://niaid.abcc.ncifcrf.gov/geneReport.jsp?rowids=,37120,26345,34173	3	0.0018	0.457267
INTERPRO_NAME	IPR001353:20S proteasome, A and B subunits	http://niaid.abcc.ncifcrf.gov/geneReport.jsp?rowids=,37120,26345,34173	3	0.0018	0.500169
SP_PIR_KEYWORDS	proteasome	http://niaid.abcc.ncifcrf.gov/geneReport.jsp?rowids=,37120,27825,26345,34173	4	0.0024	0.530955
GOTERM_CC_ALL	proteasome complex (sensu Eukaryota)	http://niaid.abcc.ncifcrf.gov/geneReport.jsp?rowids=,37120,26345,34173	3	0.0018	0.695624
Functional Group 159	Median: 0.40987427441855107	Geo: 0.4376647873924744	http://niaid.abcc.ncifcrf.gov/geneReport.jsp?rowids=,13301,144545,27925,7311,17072,148490,27837,5505,42155,11947,26567,32254,10913,16639,3386,7032,9840
SP_PIR_KEYWORDS	tight junction	http://niaid.abcc.ncifcrf.gov/geneReport.jsp?rowids=,13301,144545,27925,7311,17072	5	0.003	0.227158
GOTERM_CC_ALL	tight junction	http://niaid.abcc.ncifcrf.gov/geneReport.jsp?rowids=,148490,27837,13301,144545,27925,7311,17072	7	0.0042	0.361573
GOTERM_CC_ALL	intercellular junction	http://niaid.abcc.ncifcrf.gov/geneReport.jsp?rowids=,148490,5505,42155,27925,11947,27837,144545,13301,26567,32254,10913,7311,17072	13	0.0079	0.379546
GOTERM_CC_ALL	apicolateral plasma membrane	http://niaid.abcc.ncifcrf.gov/geneReport.jsp?rowids=,148490,27837,13301,144545,11947,27925,7311,17072	8	0.0048	0.409874
GOTERM_CC_ALL	apical junction complex	http://niaid.abcc.ncifcrf.gov/geneReport.jsp?rowids=,148490,27837,13301,144545,11947,27925,7311,17072	8	0.0048	0.409874
GOTERM_CC_ALL	cell junction	http://niaid.abcc.ncifcrf.gov/geneReport.jsp?rowids=,148490,16639,5505,42155,27925,11947,27837,144545,13301,26567,32254,10913,7311,17072	14	0.0085	0.613284
KEGG_PATHWAY	MMU04530:TIGHT JUNCTION	http://niaid.abcc.ncifcrf.gov/geneReport.jsp?rowids=,148490,3386,27837,13301,144545,7032,27925,7311,9840	9	0.0054	0.957722
Functional Group 160	Median: 0.6325773277924787	Geo: 0.43866034369888884	http://niaid.abcc.ncifcrf.gov/geneReport.jsp?rowids=,8248,27316,45383,26643,144648
GOTERM_BP_ALL	response to UV	http://niaid.abcc.ncifcrf.gov/geneReport.jsp?rowids=,8248,27316,45383	3	0.0018	0.204753
GOTERM_BP_ALL	response to radiation	http://niaid.abcc.ncifcrf.gov/geneReport.jsp?rowids=,26643,144648,8248,27316,45383	5	0.003	0.632577
GOTERM_BP_ALL	response to light stimulus	http://niaid.abcc.ncifcrf.gov/geneReport.jsp?rowids=,26643,8248,27316,45383	4	0.0024	0.651691
Functional Group 161	Median: 0.5419806145476171	Geo: 0.43887042739533877	http://niaid.abcc.ncifcrf.gov/geneReport.jsp?rowids=,145379,17096,14529,27413,146069,3766,22083,9120,27057,149221,19969,3526,6906,19403,26340,16970,148639,144110,36213,146220,20228,10393,144666,148592,27443,20393,37392,148636,145037,26585,27457,10309,148858,107087,43803
SP_PIR_KEYWORDS	symport	http://niaid.abcc.ncifcrf.gov/geneReport.jsp?rowids=,145379,17096,14529,27413,146069,3766,22083,9120	8	0.0048	0.128921
GOTERM_BP_ALL	organic anion transport	http://niaid.abcc.ncifcrf.gov/geneReport.jsp?rowids=,145379,27413,146069	3	0.0018	0.176023
GOTERM_MF_ALL	carboxylic acid transporter activity	http://niaid.abcc.ncifcrf.gov/geneReport.jsp?rowids=,27057,17096,14529,149221,27413,146069,19969,3766,9120	9	0.0054	0.302843
GOTERM_MF_ALL	organic acid transporter activity	http://niaid.abcc.ncifcrf.gov/geneReport.jsp?rowids=,27057,17096,14529,149221,27413,146069,19969,3766,9120	9	0.0054	0.32466
GOTERM_MF_ALL	organic acid:sodium symporter activity	http://niaid.abcc.ncifcrf.gov/geneReport.jsp?rowids=,17096,14529,3766	3	0.0018	0.525885
GOTERM_MF_ALL	porter activity	http://niaid.abcc.ncifcrf.gov/geneReport.jsp?rowids=,3526,145379,6906,19403,146069,26340,16970,148639,27057,17096,14529,144110,27413,3766,22083,9120	16	0.0097	0.541981
GOTERM_MF_ALL	electrochemical potential-driven transporter activity	http://niaid.abcc.ncifcrf.gov/geneReport.jsp?rowids=,3526,145379,6906,19403,146069,26340,16970,148639,27057,17096,14529,144110,27413,3766,22083,9120	16	0.0097	0.549653
GOTERM_MF_ALL	symporter activity	http://niaid.abcc.ncifcrf.gov/geneReport.jsp?rowids=,145379,17096,14529,27413,146069,3766,22083,9120	8	0.0048	0.579714
GOTERM_MF_ALL	carrier activity	http://niaid.abcc.ncifcrf.gov/geneReport.jsp?rowids=,145379,6906,36213,16970,146220,148639,20228,10393,144666,27057,17096,14529,27413,3766,22083,148592,3526,27443,19403,20393,146069,26340,37392,148636,145037,26585,144110,27457,10309,148858,107087,43803,9120	33	0.0199	0.751363
GOTERM_MF_ALL	solute:sodium symporter activity	http://niaid.abcc.ncifcrf.gov/geneReport.jsp?rowids=,17096,14529,3766	3	0.0018	0.863104
GOTERM_MF_ALL	solute:cation symporter activity	http://niaid.abcc.ncifcrf.gov/geneReport.jsp?rowids=,17096,14529,3766	3	0.0018	0.885259
Functional Group 162	Median: 0.4300685001792942	Geo: 0.4403143035458684	http://niaid.abcc.ncifcrf.gov/geneReport.jsp?rowids=,6492,32840,16574,37163
INTERPRO_NAME	IPR001190:Speract/scavenger receptor	http://niaid.abcc.ncifcrf.gov/geneReport.jsp?rowids=,6492,32840,16574,37163	4	0.0024	0.423578
GOTERM_MF_ALL	scavenger receptor activity	http://niaid.abcc.ncifcrf.gov/geneReport.jsp?rowids=,6492,32840,16574,37163	4	0.0024	0.430069
SMART_NAME	SM00202:SR	http://niaid.abcc.ncifcrf.gov/geneReport.jsp?rowids=,6492,32840,16574,37163	4	0.0024	0.468616
Functional Group 163	Median: 0.3508591771563223	Geo: 0.4447882447266283	http://niaid.abcc.ncifcrf.gov/geneReport.jsp?rowids=,27311,21345,3641,147300,38217,40768,16610,146081,39293
GOTERM_BP_ALL	gastrulation (sensu Vertebrata)	http://niaid.abcc.ncifcrf.gov/geneReport.jsp?rowids=,27311,21345,3641	3	0.0018	0.350859
GOTERM_BP_ALL	gastrulation (sensu Mammalia)	http://niaid.abcc.ncifcrf.gov/geneReport.jsp?rowids=,27311,21345,3641	3	0.0018	0.350859
GOTERM_BP_ALL	gastrulation (sensu Deuterostomia)	http://niaid.abcc.ncifcrf.gov/geneReport.jsp?rowids=,27311,21345,3641	3	0.0018	0.350859
GOTERM_BP_ALL	gastrulation	http://niaid.abcc.ncifcrf.gov/geneReport.jsp?rowids=,27311,21345,147300,3641	4	0.0024	0.510194
GOTERM_BP_ALL	embryonic development (sensu Metazoa)	http://niaid.abcc.ncifcrf.gov/geneReport.jsp?rowids=,38217,27311,40768,21345,16610,146081,147300,3641,39293	9	0.0054	0.79001
Functional Group 164	Median: 0.6021298543645566	Geo: 0.4470921420608711	http://niaid.abcc.ncifcrf.gov/geneReport.jsp?rowids=,6859,9581,6735,36904,13253,144981,146503,9120,36213,145037
INTERPRO_NAME	IPR001993:Mitochondrial substrate carrier	http://niaid.abcc.ncifcrf.gov/geneReport.jsp?rowids=,6859,9581,6735,36904,13253,144981,146503,9120	8	0.0048	0.168734
SP_PIR_KEYWORDS	inner membrane	http://niaid.abcc.ncifcrf.gov/geneReport.jsp?rowids=,36904,36213,13253,146503,9120,145037	6	0.0036	0.449149
UP_SEQ_FEATURE	repeat:Solcar 3	http://niaid.abcc.ncifcrf.gov/geneReport.jsp?rowids=,36904,13253,9120	3	0.0018	0.60213
UP_SEQ_FEATURE	repeat:Solcar 1	http://niaid.abcc.ncifcrf.gov/geneReport.jsp?rowids=,36904,13253,9120	3	0.0018	0.625679
UP_SEQ_FEATURE	repeat:Solcar 2	http://niaid.abcc.ncifcrf.gov/geneReport.jsp?rowids=,36904,13253,9120	3	0.0018	0.625679
Functional Group 165	Median: 0.5067891690125987	Geo: 0.44803797127965117	http://niaid.abcc.ncifcrf.gov/geneReport.jsp?rowids=,145379,17096,14529,27413,146069,3766,22083,9120,149221,19969,27057,27106,144226,40780,148636
SP_PIR_KEYWORDS	symport	http://niaid.abcc.ncifcrf.gov/geneReport.jsp?rowids=,145379,17096,14529,27413,146069,3766,22083,9120	8	0.0048	0.128921
GOTERM_MF_ALL	L-amino acid transporter activity	http://niaid.abcc.ncifcrf.gov/geneReport.jsp?rowids=,149221,19969,3766,9120	4	0.0024	0.268941
GOTERM_MF_ALL	carboxylic acid transporter activity	http://niaid.abcc.ncifcrf.gov/geneReport.jsp?rowids=,27057,17096,14529,149221,27413,146069,19969,3766,9120	9	0.0054	0.302843
GOTERM_MF_ALL	organic acid transporter activity	http://niaid.abcc.ncifcrf.gov/geneReport.jsp?rowids=,27057,17096,14529,149221,27413,146069,19969,3766,9120	9	0.0054	0.32466
GOTERM_BP_ALL	neurotransmitter transport	http://niaid.abcc.ncifcrf.gov/geneReport.jsp?rowids=,17096,149221,27106,144226,3766	5	0.003	0.44027
GOTERM_BP_ALL	organic acid transport	http://niaid.abcc.ncifcrf.gov/geneReport.jsp?rowids=,27057,17096,14529,19969,40780,148636,9120	7	0.0042	0.506789
GOTERM_BP_ALL	carboxylic acid transport	http://niaid.abcc.ncifcrf.gov/geneReport.jsp?rowids=,27057,17096,14529,19969,40780,148636,9120	7	0.0042	0.506789
GOTERM_MF_ALL	amino acid transporter activity	http://niaid.abcc.ncifcrf.gov/geneReport.jsp?rowids=,27057,17096,149221,19969,3766,9120	6	0.0036	0.537238
GOTERM_MF_ALL	symporter activity	http://niaid.abcc.ncifcrf.gov/geneReport.jsp?rowids=,145379,17096,14529,27413,146069,3766,22083,9120	8	0.0048	0.579714
GOTERM_BP_ALL	amine transport	http://niaid.abcc.ncifcrf.gov/geneReport.jsp?rowids=,27057,17096,144226,19969,148636,9120	6	0.0036	0.631997
GOTERM_MF_ALL	amine transporter activity	http://niaid.abcc.ncifcrf.gov/geneReport.jsp?rowids=,27057,17096,149221,19969,3766,9120	6	0.0036	0.638769
GOTERM_BP_ALL	amino acid transport	http://niaid.abcc.ncifcrf.gov/geneReport.jsp?rowids=,27057,17096,19969,148636,9120	5	0.003	0.673461
GOTERM_MF_ALL	polyamine transporter activity	http://niaid.abcc.ncifcrf.gov/geneReport.jsp?rowids=,27057,17096,3766	3	0.0018	0.898133
Functional Group 166	Median: 0.3756926138583686	Geo: 0.4513170173698717	http://niaid.abcc.ncifcrf.gov/geneReport.jsp?rowids=,145486,27636,28002,37537,144073,4809,145402,147622
SMART_NAME	SM00717:SANT	http://niaid.abcc.ncifcrf.gov/geneReport.jsp?rowids=,145486,27636,28002,37537,144073	5	0.003	0.244688
INTERPRO_NAME	IPR001005:Myb, DNA-binding	http://niaid.abcc.ncifcrf.gov/geneReport.jsp?rowids=,145486,4809,27636,28002,37537,144073,145402	7	0.0042	0.375693
INTERPRO_NAME	IPR012287:Homeodomain-related	http://niaid.abcc.ncifcrf.gov/geneReport.jsp?rowids=,145486,27636,37537,147622,144073	5	0.003	1
Functional Group 167	Median: 0.7924123803614113	Geo: 0.45186972567427103	http://niaid.abcc.ncifcrf.gov/geneReport.jsp?rowids=,146644,9257,10121,15428,17072,17707,27106,6135,3912,16173,24912,144179,17134,14508,146198,144226,28275,149221,14546,27889,14150,26651,147070,146922,39614,9613,9682,32254,10913,6732,16643,6994,18657,16920,146867,37591,37134,14911,26643,148536,148215,26442,4322,20194,10901
SP_PIR_KEYWORDS	exocytosis	http://niaid.abcc.ncifcrf.gov/geneReport.jsp?rowids=,146644,9257,10121,15428,17072	5	0.003	0.041467
SP_PIR_KEYWORDS	synaptosome	http://niaid.abcc.ncifcrf.gov/geneReport.jsp?rowids=,17707,146644,15428,17072	4	0.0024	0.0854055
GOTERM_BP_ALL	synaptic vesicle exocytosis	http://niaid.abcc.ncifcrf.gov/geneReport.jsp?rowids=,146644,27106,15428	3	0.0018	0.204753
GOTERM_BP_ALL	exocytosis	http://niaid.abcc.ncifcrf.gov/geneReport.jsp?rowids=,146644,9257,27106,6135,10121,15428,3912,17072	8	0.0048	0.230029
GOTERM_BP_ALL	synaptic vesicle transport	http://niaid.abcc.ncifcrf.gov/geneReport.jsp?rowids=,146644,27106,15428,17072	4	0.0024	0.236337
GOTERM_CC_ALL	synaptosome	http://niaid.abcc.ncifcrf.gov/geneReport.jsp?rowids=,17707,146644,16173,15428,17072	5	0.003	0.328414
GOTERM_BP_ALL	secretory pathway	http://niaid.abcc.ncifcrf.gov/geneReport.jsp?rowids=,24912,144179,27106,9257,17134,15428,14508,146644,146198,144226,6135,10121,3912,17072	14	0.0085	0.655803
GOTERM_BP_ALL	neurotransmitter secretion	http://niaid.abcc.ncifcrf.gov/geneReport.jsp?rowids=,146644,27106,15428	3	0.0018	0.761599
GOTERM_BP_ALL	regulated secretory pathway	http://niaid.abcc.ncifcrf.gov/geneReport.jsp?rowids=,146644,27106,15428	3	0.0018	0.823226
GOTERM_BP_ALL	secretion	http://niaid.abcc.ncifcrf.gov/geneReport.jsp?rowids=,24912,144179,27106,9257,17134,14508,15428,28275,146644,146198,144226,6135,10121,3912,17072	15	0.0091	0.842823
GOTERM_BP_ALL	regulation of neurotransmitter levels	http://niaid.abcc.ncifcrf.gov/geneReport.jsp?rowids=,149221,146644,27106,15428	4	0.0024	0.857265
GOTERM_BP_ALL	cell-cell signaling	http://niaid.abcc.ncifcrf.gov/geneReport.jsp?rowids=,14546,27889,14150,27106,26651,147070,146922,15428,39614,28275,149221,146644,9613,144226,9682,32254,10913	17	0.0103	0.865516
GOTERM_BP_ALL	synaptic transmission	http://niaid.abcc.ncifcrf.gov/geneReport.jsp?rowids=,149221,146644,9682,27106,144226,147070,146922,15428	8	0.0048	0.947963
GOTERM_BP_ALL	transmission of nerve impulse	http://niaid.abcc.ncifcrf.gov/geneReport.jsp?rowids=,149221,146644,14150,9682,27106,144226,147070,146922,15428	9	0.0054	0.966568
GOTERM_CC_ALL	synapse	http://niaid.abcc.ncifcrf.gov/geneReport.jsp?rowids=,146644,9682,144226,146922,6732,3912	6	0.0036	0.990579
GOTERM_BP_ALL	neurophysiological process	http://niaid.abcc.ncifcrf.gov/geneReport.jsp?rowids=,14150,27106,16643,6994,18657,147070,146922,15428,16920,146867,149221,37591,146644,37134,14911,144226,26643,9682,148536,148215,26442,4322,20194,10901	24	0.0145	1
Functional Group 168	Median: 0.528645168752715	Geo: 0.47201362217100673	http://niaid.abcc.ncifcrf.gov/geneReport.jsp?rowids=,18819,144762,16643,4377,9314,19679,26410,147437,27723,16140,19662,10113,148518,24931,10960,9425
KEGG_PATHWAY	MMU00053:ASCORBATE AND ALDARATE METABOLISM	http://niaid.abcc.ncifcrf.gov/geneReport.jsp?rowids=,18819,144762,16643,4377	4	0.0024	0.243283
KEGG_PATHWAY	MMU00280:VALINE, LEUCINE AND ISOLEUCINE DEGRADATION	http://niaid.abcc.ncifcrf.gov/geneReport.jsp?rowids=,9314,19679,144762,26410,147437,4377,27723	7	0.0042	0.492977
KEGG_PATHWAY	MMU00120:BILE ACID BIOSYNTHESIS	http://niaid.abcc.ncifcrf.gov/geneReport.jsp?rowids=,144762,16140,16643,147437,4377	5	0.003	0.528645
KEGG_PATHWAY	MMU00650:BUTANOATE METABOLISM	http://niaid.abcc.ncifcrf.gov/geneReport.jsp?rowids=,19662,19679,144762,26410,16643,10113,4377	7	0.0042	0.603838
KEGG_PATHWAY	MMU00380:TRYPTOPHAN METABOLISM	http://niaid.abcc.ncifcrf.gov/geneReport.jsp?rowids=,9314,148518,19679,144762,24931,10960,26410,4377,9425	9	0.0054	0.611996
Functional Group 169	Median: 0.4904690376060448	Geo: 0.47499791632985167	http://niaid.abcc.ncifcrf.gov/geneReport.jsp?rowids=,37139,6882,14481,147070
GOTERM_BP_ALL	sensory organ development	http://niaid.abcc.ncifcrf.gov/geneReport.jsp?rowids=,37139,6882,14481	3	0.0018	0.434573
GOTERM_BP_ALL	peripheral nervous system development	http://niaid.abcc.ncifcrf.gov/geneReport.jsp?rowids=,37139,6882,147070,14481	4	0.0024	0.490469
GOTERM_MF_ALL	structural constituent of eye lens	http://niaid.abcc.ncifcrf.gov/geneReport.jsp?rowids=,37139,6882,14481	3	0.0018	0.502806
Functional Group 170	Median: 0.7836101162210478	Geo: 0.48608511834672435	http://niaid.abcc.ncifcrf.gov/geneReport.jsp?rowids=,28016,144247,148095,12279,17093,146140,8350,37743,13210,19667,149256,7032
SP_PIR_KEYWORDS	gpi-anchor	http://niaid.abcc.ncifcrf.gov/geneReport.jsp?rowids=,28016,144247,148095,12279,17093,146140,8350,37743,13210	9	0.0054	0.184882
UP_SEQ_FEATURE	lipid moiety-binding region:GPI-anchor amidated serine	http://niaid.abcc.ncifcrf.gov/geneReport.jsp?rowids=,148095,12279,146140,37743	4	0.0024	0.78361
UP_SEQ_FEATURE	propeptide:Removed in mature form	http://niaid.abcc.ncifcrf.gov/geneReport.jsp?rowids=,28016,144247,19667,148095,12279,146140,8350,149256,7032,37743,13210	11	0.0066	0.792759
Functional Group 171	Median: 0.6495757097222191	Geo: 0.48789746218827656	http://niaid.abcc.ncifcrf.gov/geneReport.jsp?rowids=,148825,148235,3850,24836,27689,145574,8248,26651,32715,3806,8851,15573,17007,23787,148518,147850,19555,28171,39614,27932,37281,148592,16288,4305,144386,146502,9059,39293
GOTERM_BP_ALL	positive regulation of cell proliferation	http://niaid.abcc.ncifcrf.gov/geneReport.jsp?rowids=,148825,148235,3850,24836,27689,145574,8248,26651,32715,3806,8851,15573	12	0.0073	0.249578
GOTERM_BP_ALL	cell proliferation	http://niaid.abcc.ncifcrf.gov/geneReport.jsp?rowids=,148825,17007,23787,148518,3850,3806,147850,19555,28171,39614,148235,27932,37281,148592,15573,27689,24836,16288,8248,26651,4305,145574,144386,32715,8851,146502,9059,39293	28	0.0169	0.649576
GOTERM_BP_ALL	regulation of cell proliferation	http://niaid.abcc.ncifcrf.gov/geneReport.jsp?rowids=,148825,148518,3850,24836,27689,8248,26651,3806,147850,28171,148235,27932,145574,37281,32715,8851,146502,15573	18	0.0109	0.716389
Functional Group 172	Median: 1.0	Geo: 0.49590539063120453	http://niaid.abcc.ncifcrf.gov/geneReport.jsp?rowids=,148825,29466,3956,148122,146193,31130,37625,20208,147850,24649,33621,26855,8378,27656,28863,27837,19502,144226,26643,6947,7075,144504,146063,37493,12675,118295,17565,23811,5250,43494,7006,132312,15456,27882,145547,147820,37743,9184,25737,24912,27889,36314,20123,10627,39219,28123,16101,26977,15446,145720,37619,28060,16173,37762,37281,6623,4156,7…
GOTERM_BP_ALL	intracellular signaling cascade	http://niaid.abcc.ncifcrf.gov/geneReport.jsp?rowids=,148825,29466,3956,148122,146193,31130,37625,20208,147850,24649,33621,26855,8378,27656,28863,27837,19502,144226,26643,6947,7075,144504,146063,37493,12675,118295,17565,23811,5250,43494,7006,132312,15456,27882,145547,147820,37743,9184,25737,24912,27889,36314,20123,10627,39219,28123,16101,26977,15446,145720,37619,28060,16173,37762,37281,6623,4156,7…	85	0.0514	0.0604777
GOTERM_BP_ALL	cell communication	http://niaid.abcc.ncifcrf.gov/geneReport.jsp?rowids=,148825,29466,9034,146193,31130,147850,143963,24649,33621,27069,26855,8378,16920,14456,17174,27837,148591,19502,9682,144226,26643,23721,7075,148397,29264,146063,37493,14150,23811,42165,146627,18554,13327,9840,43494,7006,146644,31088,147820,37601,14811,24912,23787,36314,18263,20123,10627,13256,27106,18657,147070,32746,31501,37619,149221,12898,372…	178	0.1076	1
GOTERM_BP_ALL	signal transduction	http://niaid.abcc.ncifcrf.gov/geneReport.jsp?rowids=,148825,29466,9034,146193,31130,147850,143963,24649,33621,27069,26855,8378,16920,14456,17174,27837,148591,19502,144226,26643,23721,7075,148397,29264,146063,37493,23811,42165,146627,18554,13327,9840,43494,7006,31088,147820,37601,14811,24912,23787,36314,18263,20123,10627,13256,18657,32746,31501,37619,12898,37281,148215,26406,6623,7311,15573,148108…	169	0.1021	1
GOTERM_BP_ALL	cell surface receptor linked signal transduction	http://niaid.abcc.ncifcrf.gov/geneReport.jsp?rowids=,148122,15621,6994,143963,22088,146079,27069,148235,27954,12709,16104,144226,26643,32174,141747,29264,143959,42165,146627,26340,18554,13327,16774,16779,7006,11060,28275,15302,144054,148115,147820,37743,25737,147149,14811,17071,23787,27889,5441,144496,15362,10627,13256,28123,13957,18657,4749,36833,7113,32746,31501,21345,4315,37619,19305,28060,330…	76	0.0459	1
Functional Group 173	Median: 0.5126702818958682	Geo: 0.4986680577626776	http://niaid.abcc.ncifcrf.gov/geneReport.jsp?rowids=,27069,37736,78131,18891,37114,149020,3483,17401,20019,21044,28858,145404
SP_PIR_KEYWORDS	metalloprotease	http://niaid.abcc.ncifcrf.gov/geneReport.jsp?rowids=,27069,37736,78131,18891,37114,149020,3483,17401,20019	9	0.0054	0.333514
INTERPRO_NAME	IPR006025:Peptidase M, neutral zinc metallopeptidases, zinc-binding site	http://niaid.abcc.ncifcrf.gov/geneReport.jsp?rowids=,21044,27069,37736,18891,37114,149020,3483,17401,28858,20019	10	0.006	0.51267
GOTERM_MF_ALL	metalloendopeptidase activity	http://niaid.abcc.ncifcrf.gov/geneReport.jsp?rowids=,27069,37736,145404,18891,149020,3483,17401,20019	8	0.0048	0.72524
Functional Group 174	Median: 0.5811496423359658	Geo: 0.49899866649677027	http://niaid.abcc.ncifcrf.gov/geneReport.jsp?rowids=,26548,37736,3226,18891
UP_SEQ_FEATURE	metal ion-binding site:Calcium 2 (via carbonyl oxygen)	http://niaid.abcc.ncifcrf.gov/geneReport.jsp?rowids=,26548,37736,3226,18891	4	0.0024	0.294199
UP_SEQ_FEATURE	metal ion-binding site:Calcium 1	http://niaid.abcc.ncifcrf.gov/geneReport.jsp?rowids=,26548,37736,3226,18891	4	0.0024	0.550986
UP_SEQ_FEATURE	metal ion-binding site:Calcium 2	http://niaid.abcc.ncifcrf.gov/geneReport.jsp?rowids=,26548,37736,3226,18891	4	0.0024	0.611313
UP_SEQ_FEATURE	metal ion-binding site:Calcium 1 (via carbonyl oxygen)	http://niaid.abcc.ncifcrf.gov/geneReport.jsp?rowids=,26548,37736,3226	3	0.0018	0.625679
Functional Group 175	Median: 0.4876992124035571	Geo: 0.5042873586849337	http://niaid.abcc.ncifcrf.gov/geneReport.jsp?rowids=,19343,29550,25435,143957
SP_PIR_KEYWORDS	dna-directed dna polymerase	http://niaid.abcc.ncifcrf.gov/geneReport.jsp?rowids=,19343,29550,25435	3	0.0018	0.327099
GOTERM_MF_ALL	DNA-directed DNA polymerase activity	http://niaid.abcc.ncifcrf.gov/geneReport.jsp?rowids=,19343,29550,25435,143957	4	0.0024	0.487699
KEGG_PATHWAY	MMU03030:DNA POLYMERASE	http://niaid.abcc.ncifcrf.gov/geneReport.jsp?rowids=,19343,29550,25435	3	0.0018	0.803901
Functional Group 176	Median: 0.6553408913710268	Geo: 0.5082879785820248	http://niaid.abcc.ncifcrf.gov/geneReport.jsp?rowids=,32746,14546,21345,19305,16104,13256,141747,26442,37459,147300,9840
SP_PIR_KEYWORDS	wnt signaling pathway	http://niaid.abcc.ncifcrf.gov/geneReport.jsp?rowids=,32746,14546,21345,19305,16104,13256,141747,26442	8	0.0048	0.200974
GOTERM_BP_ALL	Wnt receptor signaling pathway	http://niaid.abcc.ncifcrf.gov/geneReport.jsp?rowids=,32746,14546,21345,19305,16104,13256,141747,26442	8	0.0048	0.655341
KEGG_PATHWAY	MMU04310:WNT SIGNALING PATHWAY	http://niaid.abcc.ncifcrf.gov/geneReport.jsp?rowids=,37459,14546,21345,16104,13256,26442,147300,9840	8	0.0048	0.997061
Functional Group 177	Median: 0.6179325019256778	Geo: 0.5094741316736836	http://niaid.abcc.ncifcrf.gov/geneReport.jsp?rowids=,37295,145650,10895,22449,3557,146225,10192,19336,18318,36853,39224,9704,35251,29646,4741,145050,23760,10728,31938,11902,10729,9360,11449,31089,23846,10096,26587,143702,34956,145328,146752,36130,24017,15141,9187,16272,9540
SP_PIR_KEYWORDS	spliceosome	http://niaid.abcc.ncifcrf.gov/geneReport.jsp?rowids=,37295,145650,10895,22449,3557,146225	6	0.0036	0.118296
SP_PIR_KEYWORDS	mrna processing	http://niaid.abcc.ncifcrf.gov/geneReport.jsp?rowids=,10192,37295,145650,19336,18318,36853,10895,22449,146225,39224,9704,35251	12	0.0073	0.172354
GOTERM_BP_ALL	RNA metabolism	http://niaid.abcc.ncifcrf.gov/geneReport.jsp?rowids=,29646,4741,145050,23760,10728,37295,31938,11902,10729,9360,11449,31089,23846,10192,10096,26587,143702,34956,19336,18318,145328,146752,36130,24017,15141,36853,10895,9187,22449,16272,39224,9540,9704	33	0.0199	0.375092
GOTERM_BP_ALL	mRNA metabolism	http://niaid.abcc.ncifcrf.gov/geneReport.jsp?rowids=,10192,19336,34956,18318,4741,145050,23760,37295,24017,31938,10895,36853,22449,39224,9704,31089,23846	17	0.0103	0.526822
SP_PIR_KEYWORDS	mrna splicing	http://niaid.abcc.ncifcrf.gov/geneReport.jsp?rowids=,37295,145650,18318,36853,10895,22449,39224	7	0.0042	0.568685
GOTERM_BP_ALL	RNA processing	http://niaid.abcc.ncifcrf.gov/geneReport.jsp?rowids=,10192,143702,34956,19336,18318,29646,145050,145328,23760,146752,37295,36130,31938,15141,36853,10895,10729,22449,9360,39224,11449,9704,31089	23	0.0139	0.595749
GOTERM_BP_ALL	mRNA processing	http://niaid.abcc.ncifcrf.gov/geneReport.jsp?rowids=,10192,19336,34956,18318,145050,23760,37295,31938,10895,36853,22449,39224,9704,31089	14	0.0085	0.640116
GOTERM_BP_ALL	RNA splicing	http://niaid.abcc.ncifcrf.gov/geneReport.jsp?rowids=,10192,37295,36130,18318,36853,10895,22449,39224,145050,31089	10	0.006	0.656917
GOTERM_BP_ALL	RNA splicing, via transesterification reactions with bulged adenosine as nucleophile	http://niaid.abcc.ncifcrf.gov/geneReport.jsp?rowids=,37295,18318,36853,10895,22449,39224,145050,31089	8	0.0048	0.830221
GOTERM_BP_ALL	RNA splicing, via transesterification reactions	http://niaid.abcc.ncifcrf.gov/geneReport.jsp?rowids=,37295,18318,36853,10895,22449,39224,145050,31089	8	0.0048	0.830221
GOTERM_BP_ALL	nuclear mRNA splicing, via spliceosome	http://niaid.abcc.ncifcrf.gov/geneReport.jsp?rowids=,37295,18318,36853,10895,22449,39224,145050,31089	8	0.0048	0.830221
GOTERM_CC_ALL	spliceosome complex	http://niaid.abcc.ncifcrf.gov/geneReport.jsp?rowids=,37295,10895,22449,146225,39224	5	0.003	0.931081
Functional Group 178	Median: 0.5668162791886846	Geo: 0.5155962634586526	http://niaid.abcc.ncifcrf.gov/geneReport.jsp?rowids=,37086,17567,15055,16610,35993,147300,147070
SP_PIR_KEYWORDS	keratinization	http://niaid.abcc.ncifcrf.gov/geneReport.jsp?rowids=,37086,17567,15055	3	0.0018	0.347778
GOTERM_BP_ALL	epidermis morphogenesis	http://niaid.abcc.ncifcrf.gov/geneReport.jsp?rowids=,37086,16610,35993,17567,15055	5	0.003	0.44027
GOTERM_BP_ALL	tissue morphogenesis	http://niaid.abcc.ncifcrf.gov/geneReport.jsp?rowids=,37086,16610,35993,17567,147300,15055	6	0.0036	0.447264
GOTERM_BP_ALL	epidermal cell differentiation	http://niaid.abcc.ncifcrf.gov/geneReport.jsp?rowids=,37086,16610,17567,15055	4	0.0024	0.566816
GOTERM_BP_ALL	keratinization	http://niaid.abcc.ncifcrf.gov/geneReport.jsp?rowids=,37086,17567,15055	3	0.0018	0.582319
GOTERM_BP_ALL	epidermis development	http://niaid.abcc.ncifcrf.gov/geneReport.jsp?rowids=,37086,16610,35993,17567,147070,15055	6	0.0036	0.619152
GOTERM_BP_ALL	ectoderm development	http://niaid.abcc.ncifcrf.gov/geneReport.jsp?rowids=,37086,16610,35993,17567,147070,15055	6	0.0036	0.692121
Functional Group 179	Median: 0.49987348391047887	Geo: 0.5216354451895577	http://niaid.abcc.ncifcrf.gov/geneReport.jsp?rowids=,39243,17565,6135,144341,15428,132312,10748,27154,28123,3912,143957
UP_SEQ_FEATURE	domain:C2 2	http://niaid.abcc.ncifcrf.gov/geneReport.jsp?rowids=,39243,17565,6135,144341,15428	5	0.003	0.457274
UP_SEQ_FEATURE	domain:C2 1	http://niaid.abcc.ncifcrf.gov/geneReport.jsp?rowids=,39243,17565,6135,144341,15428	5	0.003	0.457274
SMART_NAME	SM00239:C2	http://niaid.abcc.ncifcrf.gov/geneReport.jsp?rowids=,132312,39243,10748,17565,27154,28123,6135,144341,15428	9	0.0054	0.542473
INTERPRO_NAME	IPR000008:C2	http://niaid.abcc.ncifcrf.gov/geneReport.jsp?rowids=,132312,39243,10748,17565,27154,28123,6135,144341,15428,3912,143957	11	0.0066	0.652735
Functional Group 180	Median: 0.5348028768549489	Geo: 0.5261823771861013	http://niaid.abcc.ncifcrf.gov/geneReport.jsp?rowids=,17707,27106,27072,144179,145852,24912,26585,36213,19502,12828,10393
SMART_NAME	SM00397:t_SNARE	http://niaid.abcc.ncifcrf.gov/geneReport.jsp?rowids=,17707,27106,27072	3	0.0018	0.425714
KEGG_PATHWAY	MMU04130:SNARE INTERACTIONS IN VESICULAR TRANSPORT	http://niaid.abcc.ncifcrf.gov/geneReport.jsp?rowids=,17707,144179,145852,27106,27072	5	0.003	0.431305
INTERPRO_NAME	IPR000727:Target SNARE coiled-coil region	http://niaid.abcc.ncifcrf.gov/geneReport.jsp?rowids=,17707,27106,27072	3	0.0018	0.638301
GOTERM_MF_ALL	protein transporter activity	http://niaid.abcc.ncifcrf.gov/geneReport.jsp?rowids=,24912,17707,26585,36213,19502,27106,12828,27072,10393	9	0.0054	0.65406
Functional Group 181	Median: 0.7729275788415081	Geo: 0.5293981711248049	http://niaid.abcc.ncifcrf.gov/geneReport.jsp?rowids=,17007,148825,148864,148235,147269,9866,36825,144687,145286
GOTERM_BP_ALL	peptidyl-amino acid modification	http://niaid.abcc.ncifcrf.gov/geneReport.jsp?rowids=,17007,148825,148864,148235,147269,9866,36825,144687,145286	9	0.0054	0.248353
GOTERM_BP_ALL	peptidyl-tyrosine phosphorylation	http://niaid.abcc.ncifcrf.gov/geneReport.jsp?rowids=,17007,148825,148864,148235	4	0.0024	0.772928
GOTERM_BP_ALL	peptidyl-tyrosine modification	http://niaid.abcc.ncifcrf.gov/geneReport.jsp?rowids=,17007,148825,148864,148235	4	0.0024	0.772928
Functional Group 182	Median: 0.6922664807519697	Geo: 0.5333119498065715	http://niaid.abcc.ncifcrf.gov/geneReport.jsp?rowids=,5647,39614,27869,27564,19555,26939,3850,16639,27932,10913,146502,26604
SP_PIR_KEYWORDS	angiogenesis	http://niaid.abcc.ncifcrf.gov/geneReport.jsp?rowids=,5647,39614,27869,27564,19555	5	0.003	0.117831
GOTERM_BP_ALL	blood vessel development	http://niaid.abcc.ncifcrf.gov/geneReport.jsp?rowids=,26939,5647,39614,3850,16639,27932,27869,27564,10913,19555,146502,26604	12	0.0073	0.668148
GOTERM_BP_ALL	vasculature development	http://niaid.abcc.ncifcrf.gov/geneReport.jsp?rowids=,26939,5647,39614,3850,16639,27932,27869,27564,10913,19555,146502,26604	12	0.0073	0.692266
GOTERM_BP_ALL	angiogenesis	http://niaid.abcc.ncifcrf.gov/geneReport.jsp?rowids=,5647,39614,3850,16639,27869,27564,19555	7	0.0042	0.874215
GOTERM_BP_ALL	blood vessel morphogenesis	http://niaid.abcc.ncifcrf.gov/geneReport.jsp?rowids=,5647,39614,3850,16639,27869,27564,19555,26604	8	0.0048	0.905489
Functional Group 183	Median: 0.5823192275031001	Geo: 0.5431607135345902	http://niaid.abcc.ncifcrf.gov/geneReport.jsp?rowids=,144344,117272,13210,144131,7768,27889,6152,19244,4428
SP_PIR_KEYWORDS	iron transport	http://niaid.abcc.ncifcrf.gov/geneReport.jsp?rowids=,144344,117272,13210	3	0.0018	0.180858
GOTERM_MF_ALL	transition metal ion transporter activity	http://niaid.abcc.ncifcrf.gov/geneReport.jsp?rowids=,144131,117272,7768	3	0.0018	0.479011
GOTERM_BP_ALL	transition metal ion transport	http://niaid.abcc.ncifcrf.gov/geneReport.jsp?rowids=,144344,144131,117272,7768,13210	5	0.003	0.49196
GOTERM_BP_ALL	iron ion transport	http://niaid.abcc.ncifcrf.gov/geneReport.jsp?rowids=,144344,117272,13210	3	0.0018	0.582319
GOTERM_MF_ALL	di-, tri-valent inorganic cation transporter activity	http://niaid.abcc.ncifcrf.gov/geneReport.jsp?rowids=,144131,117272,7768	3	0.0018	0.648592
GOTERM_BP_ALL	di-, tri-valent inorganic cation transport	http://niaid.abcc.ncifcrf.gov/geneReport.jsp?rowids=,144344,27889,6152,144131,117272,7768,13210,19244	8	0.0048	0.88887
GOTERM_MF_ALL	metal ion transporter activity	http://niaid.abcc.ncifcrf.gov/geneReport.jsp?rowids=,144131,117272,4428,7768	4	0.0024	0.974797
Functional Group 184	Median: 0.5668162791886846	Geo: 0.5661773578356283	http://niaid.abcc.ncifcrf.gov/geneReport.jsp?rowids=,39614,27932,9613,8736,8599,9004,16648,36010,8593
GOTERM_BP_ALL	lung development	http://niaid.abcc.ncifcrf.gov/geneReport.jsp?rowids=,39614,27932,9613,8736	4	0.0024	0.548389
GOTERM_BP_ALL	respiratory tube development	http://niaid.abcc.ncifcrf.gov/geneReport.jsp?rowids=,39614,27932,9613,8736	4	0.0024	0.566816
GOTERM_BP_ALL	tube development	http://niaid.abcc.ncifcrf.gov/geneReport.jsp?rowids=,39614,8599,27932,9613,8736,9004,16648,36010,8593	9	0.0054	0.583884
Functional Group 185	Median: 0.6974829892154767	Geo: 0.5713965258309478	http://niaid.abcc.ncifcrf.gov/geneReport.jsp?rowids=,26587,22995,31938,144226,38048,13320,117218,6135,144541,21198,45383,27672
GOTERM_MF_ALL	enzyme binding	http://niaid.abcc.ncifcrf.gov/geneReport.jsp?rowids=,26587,22995,31938,144226,38048,13320,117218,6135,144541,21198,45383,27672	12	0.0073	0.347607
GOTERM_MF_ALL	protein kinase binding	http://niaid.abcc.ncifcrf.gov/geneReport.jsp?rowids=,26587,144226,38048,27672	4	0.0024	0.697483
GOTERM_MF_ALL	kinase binding	http://niaid.abcc.ncifcrf.gov/geneReport.jsp?rowids=,26587,144226,38048,27672	4	0.0024	0.769468
Functional Group 186	Median: 0.6082804380473454	Geo: 0.5719510015410649	http://niaid.abcc.ncifcrf.gov/geneReport.jsp?rowids=,145733,16818,35343,145189,145909,22093,146810,16559
SP_PIR_KEYWORDS	kelch repeat	http://niaid.abcc.ncifcrf.gov/geneReport.jsp?rowids=,145733,16818,35343	3	0.0018	0.388441
UP_SEQ_FEATURE	repeat:Kelch 6	http://niaid.abcc.ncifcrf.gov/geneReport.jsp?rowids=,145733,16818,35343	3	0.0018	0.496978
SMART_NAME	SM00612:Kelch	http://niaid.abcc.ncifcrf.gov/geneReport.jsp?rowids=,145733,16818,35343,145189,145909	5	0.003	0.524149
UP_SEQ_FEATURE	repeat:Kelch 5	http://niaid.abcc.ncifcrf.gov/geneReport.jsp?rowids=,145733,16818,35343	3	0.0018	0.551725
UP_SEQ_FEATURE	repeat:Kelch 4	http://niaid.abcc.ncifcrf.gov/geneReport.jsp?rowids=,145733,16818,35343	3	0.0018	0.60213
UP_SEQ_FEATURE	domain:BTB	http://niaid.abcc.ncifcrf.gov/geneReport.jsp?rowids=,145733,16818,35343,22093,146810,16559	6	0.0036	0.614431
UP_SEQ_FEATURE	repeat:Kelch 1	http://niaid.abcc.ncifcrf.gov/geneReport.jsp?rowids=,145733,16818,35343	3	0.0018	0.625679
UP_SEQ_FEATURE	repeat:Kelch 2	http://niaid.abcc.ncifcrf.gov/geneReport.jsp?rowids=,145733,16818,35343	3	0.0018	0.625679
UP_SEQ_FEATURE	repeat:Kelch 3	http://niaid.abcc.ncifcrf.gov/geneReport.jsp?rowids=,145733,16818,35343	3	0.0018	0.625679
INTERPRO_NAME	IPR006652:Kelch repeat	http://niaid.abcc.ncifcrf.gov/geneReport.jsp?rowids=,145733,16818,35343,145189,145909	5	0.003	0.740508
Functional Group 187	Median: 0.6064962235467728	Geo: 0.5763327248934923	http://niaid.abcc.ncifcrf.gov/geneReport.jsp?rowids=,14003,12698,39223,38130,10737,16664
GOTERM_CC_ALL	integral to organelle membrane	http://niaid.abcc.ncifcrf.gov/geneReport.jsp?rowids=,14003,12698,39223,38130,10737,16664	6	0.0036	0.456039
GOTERM_CC_ALL	intrinsic to organelle membrane	http://niaid.abcc.ncifcrf.gov/geneReport.jsp?rowids=,14003,12698,39223,38130,10737,16664	6	0.0036	0.572331
GOTERM_CC_ALL	integral to Golgi membrane	http://niaid.abcc.ncifcrf.gov/geneReport.jsp?rowids=,12698,39223,16664	3	0.0018	0.640661
GOTERM_CC_ALL	intrinsic to Golgi membrane	http://niaid.abcc.ncifcrf.gov/geneReport.jsp?rowids=,12698,39223,16664	3	0.0018	0.659805
Functional Group 188	Median: 0.5697491167871136	Geo: 0.5828916867002069	http://niaid.abcc.ncifcrf.gov/geneReport.jsp?rowids=,22995,9239,37567,28060,28123,16892,117218,16890,6623,24649,29879
GOTERM_MF_ALL	guanyl-nucleotide exchange factor activity	http://niaid.abcc.ncifcrf.gov/geneReport.jsp?rowids=,22995,9239,37567,28060,28123,16892,117218,16890,6623,24649	10	0.006	0.473119
SMART_NAME	SM00325:RhoGEF	http://niaid.abcc.ncifcrf.gov/geneReport.jsp?rowids=,9239,37567,16892,16890,29879	5	0.003	0.566849
SP_PIR_KEYWORDS	guanine-nucleotide releasing factor	http://niaid.abcc.ncifcrf.gov/geneReport.jsp?rowids=,37567,28060,16892,117218,16890	5	0.003	0.572649
INTERPRO_NAME	IPR000219:DH	http://niaid.abcc.ncifcrf.gov/geneReport.jsp?rowids=,9239,37567,16892,16890,29879	5	0.003	0.751667
Functional Group 189	Median: 0.6821586072349206	Geo: 0.5894691465364936	http://niaid.abcc.ncifcrf.gov/geneReport.jsp?rowids=,16892,13320,9011,147850,27672,7145,148796,27057,87659,144226,14527,39224,148657,9059,8114,29281,147622,9529,29550
GOTERM_BP_ALL	protein complex assembly	http://niaid.abcc.ncifcrf.gov/geneReport.jsp?rowids=,16892,13320,9011,147850,27672,7145,148796,27057,87659,144226,14527,39224,148657,9059,8114	15	0.0091	0.311042
GOTERM_CC_ALL	obsolete cellular component	http://niaid.abcc.ncifcrf.gov/geneReport.jsp?rowids=,14527,9011,148657	3	0.0018	0.375774
SP_PIR_KEYWORDS	chromosomal protein	http://niaid.abcc.ncifcrf.gov/geneReport.jsp?rowids=,29281,14527,147622,9529,9011,148657	6	0.0036	0.449149
GOTERM_BP_ALL	nucleosome assembly	http://niaid.abcc.ncifcrf.gov/geneReport.jsp?rowids=,148796,87659,14527,16892,9011,148657	6	0.0036	0.619152
GOTERM_BP_ALL	chromatin assembly	http://niaid.abcc.ncifcrf.gov/geneReport.jsp?rowids=,148796,87659,14527,16892,9011,148657	6	0.0036	0.745166
INTERPRO_NAME	IPR007124:Histone-fold/TFIID-TAF/NF-Y	http://niaid.abcc.ncifcrf.gov/geneReport.jsp?rowids=,29550,14527,16892,148657	4	0.0024	0.797818
INTERPRO_NAME	IPR007125:Histone core	http://niaid.abcc.ncifcrf.gov/geneReport.jsp?rowids=,14527,16892,148657	3	0.0018	0.843789
GOTERM_CC_ALL	nucleosome	http://niaid.abcc.ncifcrf.gov/geneReport.jsp?rowids=,14527,16892,9011,148657	4	0.0024	0.894057
Functional Group 190	Median: 0.6705678658488228	Geo: 0.5919686141614343	http://niaid.abcc.ncifcrf.gov/geneReport.jsp?rowids=,18559,34412,26548,146048,19353,16253,16770,146079,146535,4212,8048,32174,14061,144165,3417,146164,17684,144685
GOTERM_MF_ALL	sugar binding	http://niaid.abcc.ncifcrf.gov/geneReport.jsp?rowids=,18559,34412,26548,146048,19353,16253,16770,146079,146535,4212,8048,32174,14061,144165,3417,146164,17684,144685	18	0.0109	0.305904
INTERPRO_NAME	IPR002353:Type II antifreeze protein	http://niaid.abcc.ncifcrf.gov/geneReport.jsp?rowids=,146048,8048,14061,146079,17684	5	0.003	0.476687
SMART_NAME	SM00034:CLECT	http://niaid.abcc.ncifcrf.gov/geneReport.jsp?rowids=,146048,8048,32174,14061,16770,146079,17684	7	0.0042	0.864449
INTERPRO_NAME	IPR001304:C-type lectin	http://niaid.abcc.ncifcrf.gov/geneReport.jsp?rowids=,146048,8048,32174,14061,16770,146079,17684	7	0.0042	0.974177
Functional Group 191	Median: 0.5067891690125987	Geo: 0.6038901459672503	http://niaid.abcc.ncifcrf.gov/geneReport.jsp?rowids=,42165,37281,13327,16774,22088,147820,143963,146946,24836
GOTERM_BP_ALL	transforming growth factor beta receptor signaling pathway	http://niaid.abcc.ncifcrf.gov/geneReport.jsp?rowids=,42165,37281,13327,16774,22088	5	0.003	0.44027
GOTERM_BP_ALL	transmembrane receptor protein serine/threonine kinase signaling pathway	http://niaid.abcc.ncifcrf.gov/geneReport.jsp?rowids=,42165,37281,13327,147820,143963,16774,22088	7	0.0042	0.506789
KEGG_PATHWAY	MMU04350:TGF-BETA SIGNALING PATHWAY	http://niaid.abcc.ncifcrf.gov/geneReport.jsp?rowids=,146946,24836,13327,16774,22088	5	0.003	0.987023
Functional Group 192	Median: 0.5423432698256213	Geo: 0.6117801696947534	http://niaid.abcc.ncifcrf.gov/geneReport.jsp?rowids=,144496,146868,4575,3313
GOTERM_MF_ALL	interleukin receptor activity	http://niaid.abcc.ncifcrf.gov/geneReport.jsp?rowids=,144496,146868,4575,3313	4	0.0024	0.468787
GOTERM_MF_ALL	interleukin binding	http://niaid.abcc.ncifcrf.gov/geneReport.jsp?rowids=,144496,146868,4575,3313	4	0.0024	0.542343
GOTERM_MF_ALL	cytokine binding	http://niaid.abcc.ncifcrf.gov/geneReport.jsp?rowids=,144496,146868,4575,3313	4	0.0024	0.90061
Functional Group 193	Median: 0.6144129624924215	Geo: 0.612898291424459	http://niaid.abcc.ncifcrf.gov/geneReport.jsp?rowids=,8599,16648,36010,26651,26519,39614,27932,9613,8736,9004,8593,21345,36833,3641,10901
GOTERM_BP_ALL	morphogenesis of embryonic epithelium	http://niaid.abcc.ncifcrf.gov/geneReport.jsp?rowids=,8599,16648,36010,26651,26519	5	0.003	0.297735
GOTERM_BP_ALL	primary neural tube formation	http://niaid.abcc.ncifcrf.gov/geneReport.jsp?rowids=,8599,16648,36010	3	0.0018	0.461185
GOTERM_BP_ALL	neural tube formation	http://niaid.abcc.ncifcrf.gov/geneReport.jsp?rowids=,8599,16648,36010	3	0.0018	0.582319
GOTERM_BP_ALL	tube development	http://niaid.abcc.ncifcrf.gov/geneReport.jsp?rowids=,39614,8599,27932,9613,8736,9004,16648,36010,8593	9	0.0054	0.583884
GOTERM_BP_ALL	neural plate morphogenesis	http://niaid.abcc.ncifcrf.gov/geneReport.jsp?rowids=,8599,16648,36010	3	0.0018	0.604003
GOTERM_BP_ALL	embryonic epithelial tube formation	http://niaid.abcc.ncifcrf.gov/geneReport.jsp?rowids=,8599,16648,36010	3	0.0018	0.624823
GOTERM_BP_ALL	tube morphogenesis	http://niaid.abcc.ncifcrf.gov/geneReport.jsp?rowids=,8599,8736,9004,16648,36010,8593	6	0.0036	0.680656
GOTERM_BP_ALL	embryonic morphogenesis	http://niaid.abcc.ncifcrf.gov/geneReport.jsp?rowids=,8599,21345,16648,36010,26651,36833,26519,3641,10901	9	0.0054	0.79001
GOTERM_BP_ALL	branching morphogenesis of a tube	http://niaid.abcc.ncifcrf.gov/geneReport.jsp?rowids=,8736,9004,8593	3	0.0018	0.87804
GOTERM_BP_ALL	morphogenesis of a branching structure	http://niaid.abcc.ncifcrf.gov/geneReport.jsp?rowids=,8736,9004,8593	3	0.0018	0.899126
Functional Group 194	Median: 0.6190016682021418	Geo: 0.6133776101031727	http://niaid.abcc.ncifcrf.gov/geneReport.jsp?rowids=,148864,9613,12709,145408,26805,26651,7075,27723
SP_PIR_KEYWORDS	tyrosine-protein kinase	http://niaid.abcc.ncifcrf.gov/geneReport.jsp?rowids=,148864,9613,12709,145408,26805,26651,7075	7	0.0042	0.512725
SP_PIR_KEYWORDS	autophosphorylation	http://niaid.abcc.ncifcrf.gov/geneReport.jsp?rowids=,148864,12709,26651,7075	4	0.0024	0.557786
INTERPRO_NAME	IPR008266:Tyrosine protein kinase, active site	http://niaid.abcc.ncifcrf.gov/geneReport.jsp?rowids=,148864,9613,12709,145408,26805,26651,7075,27723	8	0.0048	0.680217
SMART_NAME	SM00219:TyrKc	http://niaid.abcc.ncifcrf.gov/geneReport.jsp?rowids=,148864,9613,12709,26805,26651,7075	6	0.0036	0.727632
Functional Group 195	Median: 0.6162357755870966	Geo: 0.6193798337411909	http://niaid.abcc.ncifcrf.gov/geneReport.jsp?rowids=,23012,37591,7256,144211,145017,36898,9427,32650,6623,25737,146503,24649,15219,14094,4726,4120,27108,16816,11260,38030,28123,132312,15573
SP_PIR_KEYWORDS	EF hand	http://niaid.abcc.ncifcrf.gov/geneReport.jsp?rowids=,23012,37591,7256,144211	4	0.0024	0.430532
SMART_NAME	SM00054:EFh	http://niaid.abcc.ncifcrf.gov/geneReport.jsp?rowids=,23012,145017,36898,37591,9427,7256,32650,6623,25737,146503,24649	11	0.0066	0.517754
INTERPRO_NAME	IPR002048:Calcium-binding EF-hand	http://niaid.abcc.ncifcrf.gov/geneReport.jsp?rowids=,15219,9427,14094,7256,144211,4726,146503,24649,23012,145017,4120,27108,36898,37591,32650,16816,6623,11260,25737,38030	20	0.0121	0.603782
UP_SEQ_FEATURE	domain:EF-hand 1	http://niaid.abcc.ncifcrf.gov/geneReport.jsp?rowids=,23012,145017,27108,37591,9427,7256,144211,32650,25737,38030	10	0.006	0.605165
UP_SEQ_FEATURE	domain:EF-hand 2	http://niaid.abcc.ncifcrf.gov/geneReport.jsp?rowids=,23012,145017,27108,37591,9427,7256,144211,32650,25737,38030	10	0.006	0.627306
UP_SEQ_FEATURE	calcium-binding region:2	http://niaid.abcc.ncifcrf.gov/geneReport.jsp?rowids=,145017,27108,9427,7256,32650,25737,38030	7	0.0042	0.698888
UP_SEQ_FEATURE	calcium-binding region:1	http://niaid.abcc.ncifcrf.gov/geneReport.jsp?rowids=,145017,27108,9427,7256,32650,25737,38030	7	0.0042	0.732332
INTERPRO_NAME	IPR011992:EF-Hand type	http://niaid.abcc.ncifcrf.gov/geneReport.jsp?rowids=,7256,9427,144211,28123,4726,146503,24649,23012,145017,27108,132312,36898,37591,32650,6623,25737,15573,38030	18	0.0109	0.828281
Functional Group 196	Median: 0.8121767668863309	Geo: 0.639952307042661	http://niaid.abcc.ncifcrf.gov/geneReport.jsp?rowids=,27689,8048,144386,27568,39239,15573
GOTERM_BP_ALL	cellular defense response (sensu Vertebrata)	http://niaid.abcc.ncifcrf.gov/geneReport.jsp?rowids=,27689,8048,144386,27568,39239,15573	6	0.0036	0.32273
GOTERM_BP_ALL	cell-mediated immune response	http://niaid.abcc.ncifcrf.gov/geneReport.jsp?rowids=,27689,39239,15573	3	0.0018	0.812177
GOTERM_BP_ALL	cellular defense response	http://niaid.abcc.ncifcrf.gov/geneReport.jsp?rowids=,27689,8048,144386,27568,39239,15573	6	0.0036	0.999891
Functional Group 197	Median: 0.9104855136463318	Geo: 0.6425722622265735	http://niaid.abcc.ncifcrf.gov/geneReport.jsp?rowids=,145379,17096,14529,27413,146069,3766,22083,9120,19343,18263
SP_PIR_KEYWORDS	symport	http://niaid.abcc.ncifcrf.gov/geneReport.jsp?rowids=,145379,17096,14529,27413,146069,3766,22083,9120	8	0.0048	0.128921
GOTERM_MF_ALL	symporter activity	http://niaid.abcc.ncifcrf.gov/geneReport.jsp?rowids=,145379,17096,14529,27413,146069,3766,22083,9120	8	0.0048	0.579714
SP_PIR_KEYWORDS	sodium	http://niaid.abcc.ncifcrf.gov/geneReport.jsp?rowids=,19343,145379,14529,22083	4	0.0024	0.727131
GOTERM_MF_ALL	sodium ion binding	http://niaid.abcc.ncifcrf.gov/geneReport.jsp?rowids=,19343,145379,14529,22083	4	0.0024	0.910486
SP_PIR_KEYWORDS	sodium transport	http://niaid.abcc.ncifcrf.gov/geneReport.jsp?rowids=,145379,14529,22083	3	0.0018	0.918817
GOTERM_MF_ALL	alkali metal ion binding	http://niaid.abcc.ncifcrf.gov/geneReport.jsp?rowids=,19343,145379,14529,18263,22083	5	0.003	0.99657
GOTERM_BP_ALL	sodium ion transport	http://niaid.abcc.ncifcrf.gov/geneReport.jsp?rowids=,145379,14529,22083	3	0.0018	0.998378
Functional Group 198	Median: 0.8336485591777181	Geo: 0.6521429085892204	http://niaid.abcc.ncifcrf.gov/geneReport.jsp?rowids=,7312,37392,10309,11260,9691,26367,107087,20228,17614,12603,26567,148858,4563,40780,6759,144666,145245,36213,145037
COG_KOG_ONTOLOGY	Inorganic ion transport and metabolism	http://niaid.abcc.ncifcrf.gov/geneReport.jsp?rowids=,7312,37392,10309,11260,9691,26367,107087,20228	8	0.0048	0.231119
GOTERM_MF_ALL	ATPase activity, coupled to movement of substances	http://niaid.abcc.ncifcrf.gov/geneReport.jsp?rowids=,17614,12603,26567,37392,10309,148858,4563,40780,6759,107087,144666,145245	12	0.0073	0.488203
GOTERM_MF_ALL	ATPase activity, coupled to transmembrane movement of substances	http://niaid.abcc.ncifcrf.gov/geneReport.jsp?rowids=,17614,12603,26567,37392,10309,148858,4563,40780,6759,107087,144666,145245	12	0.0073	0.488203
GOTERM_MF_ALL	hydrolase activity, acting on acid anhydrides, catalyzing transmembrane movement of substances	http://niaid.abcc.ncifcrf.gov/geneReport.jsp?rowids=,17614,12603,26567,37392,10309,148858,4563,40780,6759,107087,144666,145245	12	0.0073	0.53404
INTERPRO_NAME	IPR001757:ATPase, P-type, K/Mg/Cd/Cu/Zn/Na/Ca/Na/H-transporter	http://niaid.abcc.ncifcrf.gov/geneReport.jsp?rowids=,37392,10309,107087	3	0.0018	0.833649
GOTERM_MF_ALL	P-P-bond-hydrolysis-driven transporter activity	http://niaid.abcc.ncifcrf.gov/geneReport.jsp?rowids=,36213,37392,10309,148858,107087,144666	6	0.0036	0.934608
GOTERM_MF_ALL	ATPase activity, coupled to transmembrane movement of ions	http://niaid.abcc.ncifcrf.gov/geneReport.jsp?rowids=,37392,10309,148858,107087,144666	5	0.003	0.955472
GOTERM_MF_ALL	ATPase activity, coupled to transmembrane movement of ions, phosphorylative mechanism	http://niaid.abcc.ncifcrf.gov/geneReport.jsp?rowids=,37392,10309,107087	3	0.0018	0.975537
GOTERM_MF_ALL	primary active transporter activity	http://niaid.abcc.ncifcrf.gov/geneReport.jsp?rowids=,36213,37392,10309,148858,107087,144666,145037	7	0.0042	0.998621
Functional Group 199	Median: 0.805023672870228	Geo: 0.6724650090350489	http://niaid.abcc.ncifcrf.gov/geneReport.jsp?rowids=,148243,14439,27889,7242,16277,36010,13957,27742,147070,148555,3641,17573,32746,37717,146946,4312,4172,13543,20235,15573,16559,12683,144726,8736,12764,14043,33621,26476,3240,23845,19920,144359,148825,146079,8599,147820
GOTERM_BP_ALL	regulation of transcription from RNA polymerase II promoter	http://niaid.abcc.ncifcrf.gov/geneReport.jsp?rowids=,148243,14439,27889,7242,16277,36010,13957,27742,147070,148555,3641,17573,32746,37717,146946,4312,4172,13543,20235,15573,16559,12683,144726,8736,12764,14043	26	0.0157	0.346159
GOTERM_BP_ALL	transcription from RNA polymerase II promoter	http://niaid.abcc.ncifcrf.gov/geneReport.jsp?rowids=,148243,27889,14439,7242,16277,36010,13957,27742,147070,148555,3641,33621,17573,37717,32746,146946,4312,4172,13543,20235,15573,16559,26476,3240,12683,144726,8736,12764,14043,23845	30	0.0181	0.350692
GOTERM_BP_ALL	positive regulation of transcription, DNA-dependent	http://niaid.abcc.ncifcrf.gov/geneReport.jsp?rowids=,27889,16277,19920,147070,148555,3641,17573,12683,37717,144359,8736,4312,15573	13	0.0079	0.685077
GOTERM_BP_ALL	positive regulation of transcription from RNA polymerase II promoter	http://niaid.abcc.ncifcrf.gov/geneReport.jsp?rowids=,12683,37717,27889,8736,16277,4312,147070,148555,17573,15573	10	0.006	0.709512
GOTERM_BP_ALL	positive regulation of transcription	http://niaid.abcc.ncifcrf.gov/geneReport.jsp?rowids=,27889,16277,19920,147070,148555,3641,17573,12683,37717,144359,8736,4312,15573	13	0.0079	0.900535
GOTERM_BP_ALL	positive regulation of nucleobase, nucleoside, nucleotide and nucleic acid metabolism	http://niaid.abcc.ncifcrf.gov/geneReport.jsp?rowids=,27889,16277,19920,147070,148555,3641,17573,12683,37717,144359,8736,4312,15573	13	0.0079	0.90998
GOTERM_BP_ALL	positive regulation of metabolism	http://niaid.abcc.ncifcrf.gov/geneReport.jsp?rowids=,148825,27889,16277,19920,147070,148555,146079,3641,17573,12683,37717,144359,8599,8736,4312,147820,15573	17	0.0103	0.929599
GOTERM_BP_ALL	positive regulation of cellular metabolism	http://niaid.abcc.ncifcrf.gov/geneReport.jsp?rowids=,148825,27889,16277,19920,147070,148555,146079,3641,17573,12683,37717,144359,8736,4312,147820,15573	16	0.0097	0.930313
Functional Group 200	Median: 0.7552437541003469	Geo: 0.6742593094883667	http://niaid.abcc.ncifcrf.gov/geneReport.jsp?rowids=,7531,148825,29466,3850,16610,35993,146140,147564,8588,148555,24649,38144,144359,14456,35343,9004,144226,148642,9425,31089,27311,18555,146081,14150,42165,19893,148912,13327,5442,7006,144545,3226,16540,13626,147300,27948,9059,39293,15055,23787,37139,10627,13256,36010,26519,147070,144234,19555,26818,3641,26583,14481,4594,40768,32746,30242,37619,33…
GOTERM_BP_ALL	development	http://niaid.abcc.ncifcrf.gov/geneReport.jsp?rowids=,7531,148825,29466,3850,16610,35993,146140,147564,8588,148555,24649,38144,144359,14456,35343,9004,144226,148642,9425,31089,27311,18555,146081,14150,42165,19893,148912,13327,5442,7006,144545,3226,16540,13626,147300,27948,9059,39293,15055,23787,37139,10627,13256,36010,26519,147070,144234,19555,26818,3641,26583,14481,4594,40768,32746,30242,37619,33…	157	0.0949	0.439337
GOTERM_BP_ALL	cell differentiation	http://niaid.abcc.ncifcrf.gov/geneReport.jsp?rowids=,7531,29466,14439,3850,16610,12722,9866,15203,149169,148555,37459,39614,144359,14456,12709,144226,98186,148642,31089,39239,3566,14999,18555,147084,14150,42165,26651,13327,5442,5647,8599,9613,144545,17567,26574,32715,4141,37743,13626,12921,25462,15055,27889,30229,19920,8598,147070,19555,28171,30242,37619,27932,27869,4892,4556,26406,20235,20194,15…	70	0.0423	0.46514
GOTERM_BP_ALL	morphogenesis	http://niaid.abcc.ncifcrf.gov/geneReport.jsp?rowids=,148825,3850,35993,37639,147564,8588,20208,148555,143729,24649,39614,148235,9004,12675,7344,8593,26651,13327,7006,5647,8599,7204,9613,144545,16648,26574,32715,37743,13626,147300,27948,12921,43803,7242,10627,36010,145333,28123,7801,147070,26519,36833,5552,19555,3641,21345,37619,27932,3386,27869,4556,20235,5141,20194,15573,14546,16639,37403,3256,1…	66	0.0399	0.755244
GOTERM_BP_ALL	organ development	http://niaid.abcc.ncifcrf.gov/geneReport.jsp?rowids=,3850,12722,149169,143729,39614,148235,37736,141906,9004,39239,3566,147084,7344,14150,42165,8593,26651,13327,5647,7204,9613,3226,26574,16540,4141,13626,12921,9059,43803,25462,7242,19920,28123,144234,147070,36833,19555,3641,32746,37619,27932,27869,10913,26406,11260,20235,15573,26939,144344,14546,16639,7312,27689,11105,26604,10503,28002,8736,27564…	62	0.0375	0.926485
GOTERM_BP_ALL	organ morphogenesis	http://niaid.abcc.ncifcrf.gov/geneReport.jsp?rowids=,3850,7242,28123,36833,19555,143729,39614,148235,27932,27869,20235,15573,14546,16639,7344,8593,26651,13327,26604,5647,7204,8736,9613,27564,26574,13626,43803,10901	28	0.0169	0.974604
Functional Group 201	Median: 0.7085837037726892	Geo: 0.6795142953348987	http://niaid.abcc.ncifcrf.gov/geneReport.jsp?rowids=,29466,8248,98186,147850,26939,148825,28970,28123,8598,27008,37717,146198,37743,27568,147149,12675,5250,7907,26977,15446,37619,144226,37281,147820,15573
GOTERM_BP_ALL	negative regulation of enzyme activity	http://niaid.abcc.ncifcrf.gov/geneReport.jsp?rowids=,29466,8248,98186,147850	4	0.0024	0.510194
GOTERM_BP_ALL	regulation of enzyme activity	http://niaid.abcc.ncifcrf.gov/geneReport.jsp?rowids=,26939,148825,29466,28970,8248,28123,8598,27008,147850,37717,146198,98186,37743,27568,147149	15	0.0091	0.529013
GOTERM_BP_ALL	protein kinase cascade	http://niaid.abcc.ncifcrf.gov/geneReport.jsp?rowids=,148825,29466,12675,28123,27008,5250,147850,7907,26977,15446,37619,144226,37281,147820,37743,27568,15573	17	0.0103	0.581874
GOTERM_BP_ALL	positive regulation of protein kinase activity	http://niaid.abcc.ncifcrf.gov/geneReport.jsp?rowids=,29466,148825,28123,27008,37743	5	0.003	0.61824
GOTERM_BP_ALL	regulation of MAPK activity	http://niaid.abcc.ncifcrf.gov/geneReport.jsp?rowids=,148825,28123,147850,37743	4	0.0024	0.682123
GOTERM_BP_ALL	positive regulation of transferase activity	http://niaid.abcc.ncifcrf.gov/geneReport.jsp?rowids=,29466,148825,28123,27008,37743	5	0.003	0.698907
GOTERM_BP_ALL	MAPKKK cascade	http://niaid.abcc.ncifcrf.gov/geneReport.jsp?rowids=,29466,148825,12675,28123,37281,147850,37743,7907	8	0.0048	0.704919
GOTERM_BP_ALL	regulation of protein kinase activity	http://niaid.abcc.ncifcrf.gov/geneReport.jsp?rowids=,29466,148825,28123,8248,27008,147850,37743	7	0.0042	0.708584
GOTERM_BP_ALL	positive regulation of enzyme activity	http://niaid.abcc.ncifcrf.gov/geneReport.jsp?rowids=,29466,148825,28970,28123,27008,37743,27568,147149	8	0.0048	0.714245
GOTERM_BP_ALL	negative regulation of protein kinase activity	http://niaid.abcc.ncifcrf.gov/geneReport.jsp?rowids=,29466,8248,147850	3	0.0018	0.716265
GOTERM_BP_ALL	negative regulation of transferase activity	http://niaid.abcc.ncifcrf.gov/geneReport.jsp?rowids=,29466,8248,147850	3	0.0018	0.732129
GOTERM_BP_ALL	regulation of kinase activity	http://niaid.abcc.ncifcrf.gov/geneReport.jsp?rowids=,29466,148825,28123,8248,27008,147850,37743	7	0.0042	0.755782
GOTERM_BP_ALL	regulation of transferase activity	http://niaid.abcc.ncifcrf.gov/geneReport.jsp?rowids=,29466,148825,28123,8248,27008,147850,37743	7	0.0042	0.773017
GOTERM_BP_ALL	activation of MAPK activity	http://niaid.abcc.ncifcrf.gov/geneReport.jsp?rowids=,148825,28123,37743	3	0.0018	0.775252
GOTERM_BP_ALL	positive regulation of MAPK activity	http://niaid.abcc.ncifcrf.gov/geneReport.jsp?rowids=,148825,28123,37743	3	0.0018	0.775252
Functional Group 202	Median: 0.6524877158639963	Geo: 0.6890338095971982	http://niaid.abcc.ncifcrf.gov/geneReport.jsp?rowids=,26855,8599,36010,5552,9381,36314,7801,146180,14920,3386,5505
GOTERM_BP_ALL	regulation of actin polymerization and/or depolymerization	http://niaid.abcc.ncifcrf.gov/geneReport.jsp?rowids=,26855,8599,36010,5552	4	0.0024	0.584774
GOTERM_BP_ALL	protein depolymerization	http://niaid.abcc.ncifcrf.gov/geneReport.jsp?rowids=,26855,8599,9381,5552	4	0.0024	0.584774
GOTERM_BP_ALL	actin filament organization	http://niaid.abcc.ncifcrf.gov/geneReport.jsp?rowids=,26855,8599,36314,7801	4	0.0024	0.584774
GOTERM_BP_ALL	regulation of actin filament length	http://niaid.abcc.ncifcrf.gov/geneReport.jsp?rowids=,26855,8599,36010,5552	4	0.0024	0.602249
GOTERM_BP_ALL	regulation of actin filament depolymerization	http://niaid.abcc.ncifcrf.gov/geneReport.jsp?rowids=,26855,8599,5552	3	0.0018	0.644783
GOTERM_BP_ALL	actin filament depolymerization	http://niaid.abcc.ncifcrf.gov/geneReport.jsp?rowids=,26855,8599,5552	3	0.0018	0.644783
GOTERM_BP_ALL	regulation of cell organization and biogenesis	http://niaid.abcc.ncifcrf.gov/geneReport.jsp?rowids=,26855,8599,36010,9381,5552	5	0.003	0.660192
GOTERM_BP_ALL	actin polymerization and/or depolymerization	http://niaid.abcc.ncifcrf.gov/geneReport.jsp?rowids=,26855,8599,36010,5552	4	0.0024	0.723981
GOTERM_BP_ALL	actin filament-based process	http://niaid.abcc.ncifcrf.gov/geneReport.jsp?rowids=,146180,14920,26855,8599,36314,3386,5505,36010,7801,5552	10	0.006	0.798112
GOTERM_BP_ALL	negative regulation of cell organization and biogenesis	http://niaid.abcc.ncifcrf.gov/geneReport.jsp?rowids=,26855,9381,5552	3	0.0018	0.800515
GOTERM_BP_ALL	actin cytoskeleton organization and biogenesis	http://niaid.abcc.ncifcrf.gov/geneReport.jsp?rowids=,146180,14920,26855,8599,36314,5505,36010,7801,5552	9	0.0054	0.840525
GOTERM_BP_ALL	negative regulation of protein metabolism	http://niaid.abcc.ncifcrf.gov/geneReport.jsp?rowids=,26855,36010,9381,5552	4	0.0024	0.891122
Functional Group 203	Median: 0.7527902829201878	Geo: 0.7087270742188918	http://niaid.abcc.ncifcrf.gov/geneReport.jsp?rowids=,12953,15621,147820,13626,4228,146079,17573,15573,146822,113355,16987,42115,7801,147850,4032,148825,144626,36010,9381,5552,26855,148235,8599
GOTERM_BP_ALL	cytokine production	http://niaid.abcc.ncifcrf.gov/geneReport.jsp?rowids=,12953,15621,147820,13626,4228,146079,17573,15573	8	0.0048	0.391709
GOTERM_BP_ALL	regulation of biosynthesis	http://niaid.abcc.ncifcrf.gov/geneReport.jsp?rowids=,146822,113355,16987,42115,7801,147820,147850,13626,146079,4032,15573	11	0.0066	0.555173
GOTERM_BP_ALL	regulation of protein metabolism	http://niaid.abcc.ncifcrf.gov/geneReport.jsp?rowids=,146822,148825,144626,36010,16987,42115,9381,5552,146079,4032,26855,148235,8599,113355,147820,13626,15573	17	0.0103	0.604682
GOTERM_BP_ALL	regulation of protein biosynthesis	http://niaid.abcc.ncifcrf.gov/geneReport.jsp?rowids=,146822,113355,16987,42115,147820,13626,146079,4032,15573	9	0.0054	0.675059
GOTERM_BP_ALL	cytokine biosynthesis	http://niaid.abcc.ncifcrf.gov/geneReport.jsp?rowids=,147820,13626,4228,146079,15573	5	0.003	0.711084
GOTERM_BP_ALL	cytokine metabolism	http://niaid.abcc.ncifcrf.gov/geneReport.jsp?rowids=,147820,13626,4228,146079,15573	5	0.003	0.722896
GOTERM_BP_ALL	regulation of cellular biosynthesis	http://niaid.abcc.ncifcrf.gov/geneReport.jsp?rowids=,146822,113355,16987,42115,147820,13626,146079,4032,15573	9	0.0054	0.728515
GOTERM_BP_ALL	regulation of translation	http://niaid.abcc.ncifcrf.gov/geneReport.jsp?rowids=,146822,113355,42115,4032	4	0.0024	0.749411
GOTERM_BP_ALL	positive regulation of protein metabolism	http://niaid.abcc.ncifcrf.gov/geneReport.jsp?rowids=,148825,8599,147820,146079,15573	5	0.003	0.75617
GOTERM_BP_ALL	regulation of cytokine biosynthesis	http://niaid.abcc.ncifcrf.gov/geneReport.jsp?rowids=,147820,13626,146079,15573	4	0.0024	0.761404
GOTERM_BP_ALL	positive regulation of cytokine biosynthesis	http://niaid.abcc.ncifcrf.gov/geneReport.jsp?rowids=,147820,146079,15573	3	0.0018	0.761599
GOTERM_BP_ALL	positive regulation of cytokine production	http://niaid.abcc.ncifcrf.gov/geneReport.jsp?rowids=,147820,146079,15573	3	0.0018	0.775252
GOTERM_BP_ALL	regulation of cytokine production	http://niaid.abcc.ncifcrf.gov/geneReport.jsp?rowids=,147820,13626,146079,15573	4	0.0024	0.80478
GOTERM_BP_ALL	positive regulation of protein biosynthesis	http://niaid.abcc.ncifcrf.gov/geneReport.jsp?rowids=,147820,146079,15573	3	0.0018	0.812177
GOTERM_BP_ALL	positive regulation of cellular biosynthesis	http://niaid.abcc.ncifcrf.gov/geneReport.jsp?rowids=,147820,146079,15573	3	0.0018	0.833687
GOTERM_BP_ALL	positive regulation of biosynthesis	http://niaid.abcc.ncifcrf.gov/geneReport.jsp?rowids=,147820,146079,15573	3	0.0018	0.87804
Functional Group 204	Median: 0.8238585155737349	Geo: 0.7134120046862513	http://niaid.abcc.ncifcrf.gov/geneReport.jsp?rowids=,24912,144179,146198,14508,144226
SP_PIR_KEYWORDS	er-golgi transport	http://niaid.abcc.ncifcrf.gov/geneReport.jsp?rowids=,24912,144179,146198,14508	4	0.0024	0.517201
GOTERM_BP_ALL	ER to Golgi vesicle-mediated transport	http://niaid.abcc.ncifcrf.gov/geneReport.jsp?rowids=,24912,144179,146198,14508	4	0.0024	0.823859
GOTERM_BP_ALL	Golgi vesicle transport	http://niaid.abcc.ncifcrf.gov/geneReport.jsp?rowids=,24912,144179,146198,144226,14508	5	0.003	0.852137
Functional Group 205	Median: 0.7320642761723398	Geo: 0.7170944605923425	http://niaid.abcc.ncifcrf.gov/geneReport.jsp?rowids=,27654,19593,13543,9597,31994,145666,15490,14974,9427,36943,19303
SP_PIR_KEYWORDS	helicase	http://niaid.abcc.ncifcrf.gov/geneReport.jsp?rowids=,27654,19593,13543,9597,31994,145666,15490,14974	8	0.0048	0.503045
SMART_NAME	SM00490:HELICc	http://niaid.abcc.ncifcrf.gov/geneReport.jsp?rowids=,27654,19593,13543,31994,145666,15490,14974	7	0.0042	0.63878
GOTERM_MF_ALL	helicase activity	http://niaid.abcc.ncifcrf.gov/geneReport.jsp?rowids=,27654,9427,19593,36943,13543,31994,145666,15490,14974,19303	10	0.006	0.656233
INTERPRO_NAME	IPR000330:SNF2-related	http://niaid.abcc.ncifcrf.gov/geneReport.jsp?rowids=,19593,13543,31994	3	0.0018	0.677147
SMART_NAME	SM00487:DEXDc	http://niaid.abcc.ncifcrf.gov/geneReport.jsp?rowids=,27654,19593,13543,31994,145666,15490,14974	7	0.0042	0.732064
GOTERM_MF_ALL	ATP-dependent helicase activity	http://niaid.abcc.ncifcrf.gov/geneReport.jsp?rowids=,27654,9427,13543,31994,145666,15490,14974	7	0.0042	0.771229
INTERPRO_NAME	IPR001650:Helicase, C-terminal	http://niaid.abcc.ncifcrf.gov/geneReport.jsp?rowids=,27654,19593,13543,31994,145666,15490,14974	7	0.0042	0.800407
INTERPRO_NAME	IPR011545:DEAD/DEAH box helicase, N-terminal	http://niaid.abcc.ncifcrf.gov/geneReport.jsp?rowids=,27654,19593,13543,31994,145666,15490,14974	7	0.0042	0.822729
INTERPRO_NAME	IPR001410:DEAD/DEAH box helicase	http://niaid.abcc.ncifcrf.gov/geneReport.jsp?rowids=,27654,145666,15490,14974	4	0.0024	0.944467
Functional Group 206	Median: 0.7912860485226677	Geo: 0.7212604449412178	http://niaid.abcc.ncifcrf.gov/geneReport.jsp?rowids=,13823,6135,16272,147786,7145,29251,13320,15412,149221,10748,19955,3912
GOTERM_CC_ALL	secretory granule	http://niaid.abcc.ncifcrf.gov/geneReport.jsp?rowids=,13823,6135,16272,147786,7145	5	0.003	0.224383
GOTERM_CC_ALL	cytoplasmic vesicle membrane	http://niaid.abcc.ncifcrf.gov/geneReport.jsp?rowids=,29251,13320,16272,147786,7145	5	0.003	0.640679
GOTERM_CC_ALL	vesicle membrane	http://niaid.abcc.ncifcrf.gov/geneReport.jsp?rowids=,15412,29251,13320,16272,147786,7145	6	0.0036	0.685767
GOTERM_CC_ALL	clathrin vesicle coat	http://niaid.abcc.ncifcrf.gov/geneReport.jsp?rowids=,29251,13320,7145	3	0.0018	0.74344
GOTERM_CC_ALL	clathrin coated vesicle membrane	http://niaid.abcc.ncifcrf.gov/geneReport.jsp?rowids=,29251,13320,7145	3	0.0018	0.771619
GOTERM_CC_ALL	clathrin coat	http://niaid.abcc.ncifcrf.gov/geneReport.jsp?rowids=,29251,13320,7145	3	0.0018	0.771619
GOTERM_CC_ALL	clathrin-coated vesicle	http://niaid.abcc.ncifcrf.gov/geneReport.jsp?rowids=,149221,10748,29251,13320,19955,7145,3912	7	0.0042	0.791286
GOTERM_CC_ALL	synaptic vesicle	http://niaid.abcc.ncifcrf.gov/geneReport.jsp?rowids=,149221,10748,19955,3912	4	0.0024	0.83759
GOTERM_CC_ALL	vesicle coat	http://niaid.abcc.ncifcrf.gov/geneReport.jsp?rowids=,29251,13320,7145	3	0.0018	0.849966
GOTERM_CC_ALL	coated vesicle membrane	http://niaid.abcc.ncifcrf.gov/geneReport.jsp?rowids=,29251,13320,7145	3	0.0018	0.867364
GOTERM_CC_ALL	coated vesicle	http://niaid.abcc.ncifcrf.gov/geneReport.jsp?rowids=,149221,10748,29251,13320,19955,7145,3912	7	0.0042	0.874997
GOTERM_CC_ALL	coated membrane	http://niaid.abcc.ncifcrf.gov/geneReport.jsp?rowids=,29251,13320,7145	3	0.0018	0.875351
GOTERM_CC_ALL	membrane coat	http://niaid.abcc.ncifcrf.gov/geneReport.jsp?rowids=,29251,13320,7145	3	0.0018	0.875351
Functional Group 207	Median: 0.7090767172932899	Geo: 0.7223266638173739	http://niaid.abcc.ncifcrf.gov/geneReport.jsp?rowids=,3931,27925,7311,144226,148166,146313,6732,12951,17072
UP_SEQ_FEATURE	domain:PDZ 2	http://niaid.abcc.ncifcrf.gov/geneReport.jsp?rowids=,3931,27925,7311	3	0.0018	0.709077
UP_SEQ_FEATURE	domain:PDZ 1	http://niaid.abcc.ncifcrf.gov/geneReport.jsp?rowids=,3931,27925,7311	3	0.0018	0.709077
SMART_NAME	SM00228:PDZ	http://niaid.abcc.ncifcrf.gov/geneReport.jsp?rowids=,3931,144226,148166,146313,27925,7311,6732,12951,17072	9	0.0054	0.749574
Functional Group 208	Median: 0.7519874696661564	Geo: 0.730370055754321	http://niaid.abcc.ncifcrf.gov/geneReport.jsp?rowids=,145733,16818,35343,145189,145909,22093,146810,16559,20123,10767,27119,28171
SMART_NAME	SM00612:Kelch	http://niaid.abcc.ncifcrf.gov/geneReport.jsp?rowids=,145733,16818,35343,145189,145909	5	0.003	0.524149
UP_SEQ_FEATURE	domain:BTB	http://niaid.abcc.ncifcrf.gov/geneReport.jsp?rowids=,145733,16818,35343,22093,146810,16559	6	0.0036	0.614431
INTERPRO_NAME	IPR006652:Kelch repeat	http://niaid.abcc.ncifcrf.gov/geneReport.jsp?rowids=,145733,16818,35343,145189,145909	5	0.003	0.740508
INTERPRO_NAME	IPR011705:BTB/Kelch-associated	http://niaid.abcc.ncifcrf.gov/geneReport.jsp?rowids=,16818,35343,145189,145909	4	0.0024	0.751987
INTERPRO_NAME	IPR013069:BTB/POZ	http://niaid.abcc.ncifcrf.gov/geneReport.jsp?rowids=,16818,35343,20123,10767,27119,22093,145189,145909,16559	9	0.0054	0.776096
INTERPRO_NAME	IPR000210:BTB	http://niaid.abcc.ncifcrf.gov/geneReport.jsp?rowids=,145733,16818,35343,20123,10767,27119,22093,145189,146810,145909,16559	11	0.0066	0.873326
SMART_NAME	SM00225:BTB	http://niaid.abcc.ncifcrf.gov/geneReport.jsp?rowids=,145733,16818,35343,20123,10767,27119,22093,145189,146810,145909,28171,16559	12	0.0073	0.912096
Functional Group 209	Median: 0.6734606967007906	Geo: 0.7407585258945315	http://niaid.abcc.ncifcrf.gov/geneReport.jsp?rowids=,146867,14150,148536,26442,10901,16643,6994,18657,16920,37591,37134,14911,26643,148215,20194
GOTERM_BP_ALL	sensory perception of sound	http://niaid.abcc.ncifcrf.gov/geneReport.jsp?rowids=,146867,14150,148536,26442,10901	5	0.003	0.603556
GOTERM_BP_ALL	sensory perception of mechanical stimulus	http://niaid.abcc.ncifcrf.gov/geneReport.jsp?rowids=,146867,14150,148536,26442,10901	5	0.003	0.673461
GOTERM_BP_ALL	sensory perception	http://niaid.abcc.ncifcrf.gov/geneReport.jsp?rowids=,14150,16643,6994,18657,146867,16920,37591,37134,14911,26643,148215,148536,26442,10901,20194	15	0.0091	1
Functional Group 210	Median: 0.6818555257862119	Geo: 0.7409228664542149	http://niaid.abcc.ncifcrf.gov/geneReport.jsp?rowids=,148304,26548,36101,21345,18555,19224,37289,36833,16784,146772,12624,14901,8268,23787,143963,12709,37334
SP_PIR_KEYWORDS	egf-like domain	http://niaid.abcc.ncifcrf.gov/geneReport.jsp?rowids=,148304,26548,36101,21345,18555,19224,37289,36833,16784,146772,12624	11	0.0066	0.595486
SMART_NAME	SM00179:EGF_CA	http://niaid.abcc.ncifcrf.gov/geneReport.jsp?rowids=,148304,26548,36101,19224,14901,16784,146772	7	0.0042	0.596547
INTERPRO_NAME	IPR001881:EGF-like calcium-binding	http://niaid.abcc.ncifcrf.gov/geneReport.jsp?rowids=,148304,26548,36101,8268,21345,19224,14901,36833,16784,146772	10	0.006	0.598308
SMART_NAME	SM00181:EGF	http://niaid.abcc.ncifcrf.gov/geneReport.jsp?rowids=,148304,26548,36101,8268,21345,19224,37289,14901,36833,16784,146772,12624	12	0.0073	0.603784
INTERPRO_NAME	IPR000152:Aspartic acid and asparagine hydroxylation site	http://niaid.abcc.ncifcrf.gov/geneReport.jsp?rowids=,148304,26548,36101,19224,14901,36833,16784,146772	8	0.0048	0.626862
INTERPRO_NAME	IPR013091:EGF calcium-binding	http://niaid.abcc.ncifcrf.gov/geneReport.jsp?rowids=,148304,26548,36101,19224,14901,146772	6	0.0036	0.653438
UP_SEQ_FEATURE	domain:EGF-like 2	http://niaid.abcc.ncifcrf.gov/geneReport.jsp?rowids=,21345,19224,37289,16784,146772	5	0.003	0.710273
UP_SEQ_FEATURE	domain:EGF-like 1	http://niaid.abcc.ncifcrf.gov/geneReport.jsp?rowids=,36101,21345,19224,37289,146772	5	0.003	0.878995
INTERPRO_NAME	IPR006210:EGF	http://niaid.abcc.ncifcrf.gov/geneReport.jsp?rowids=,148304,36101,26548,8268,18555,19224,37289,36833,12624,146772,21345,14901,16784	13	0.0079	0.904
INTERPRO_NAME	IPR006209:EGF-like	http://niaid.abcc.ncifcrf.gov/geneReport.jsp?rowids=,148304,26548,23787,36101,8268,18555,19224,37289,36833,143963,12624,146772,21345,12709,14901,37334,16784	17	0.0103	0.959567
INTERPRO_NAME	IPR000742:EGF-like, type 3	http://niaid.abcc.ncifcrf.gov/geneReport.jsp?rowids=,148304,26548,36101,21345,18555,19224,37289,14901,36833,16784,146772,12624	12	0.0073	0.975105
INTERPRO_NAME	IPR013032:EGF-like region	http://niaid.abcc.ncifcrf.gov/geneReport.jsp?rowids=,148304,23787,36101,26548,18555,19224,37289,36833,143963,12624,146772,21345,12709,14901,37334,16784	16	0.0097	0.985986
Functional Group 211	Median: 0.7640701403602047	Geo: 0.7455205957195954	http://niaid.abcc.ncifcrf.gov/geneReport.jsp?rowids=,37531,7344,141747,30243,143745,5379
UP_SEQ_FEATURE	domain:F-box	http://niaid.abcc.ncifcrf.gov/geneReport.jsp?rowids=,37531,7344,141747,30243,143745	5	0.003	0.603829
INTERPRO_NAME	IPR001810:Cyclin-like F-box	http://niaid.abcc.ncifcrf.gov/geneReport.jsp?rowids=,37531,7344,5379,141747,30243,143745	6	0.0036	0.76407
SMART_NAME	SM00256:FBOX	http://niaid.abcc.ncifcrf.gov/geneReport.jsp?rowids=,7344,30243,143745	3	0.0018	0.898115
Functional Group 212	Median: 0.794604943188011	Geo: 0.7496255329996813	http://niaid.abcc.ncifcrf.gov/geneReport.jsp?rowids=,13068,14623,20393,9121
GOTERM_BP_ALL	amino acid catabolism	http://niaid.abcc.ncifcrf.gov/geneReport.jsp?rowids=,13068,14623,20393,9121	4	0.0024	0.667161
GOTERM_BP_ALL	amine catabolism	http://niaid.abcc.ncifcrf.gov/geneReport.jsp?rowids=,13068,14623,20393,9121	4	0.0024	0.794605
GOTERM_BP_ALL	nitrogen compound catabolism	http://niaid.abcc.ncifcrf.gov/geneReport.jsp?rowids=,13068,14623,20393,9121	4	0.0024	0.794605
Functional Group 213	Median: 0.8418050687368918	Geo: 0.7498656434124391	http://niaid.abcc.ncifcrf.gov/geneReport.jsp?rowids=,5505,148166,28529,25462,8114
SP_PIR_KEYWORDS	lim domain	http://niaid.abcc.ncifcrf.gov/geneReport.jsp?rowids=,5505,148166,28529,25462,8114	5	0.003	0.583672
SMART_NAME	SM00132:LIM	http://niaid.abcc.ncifcrf.gov/geneReport.jsp?rowids=,5505,148166,28529,25462,8114	5	0.003	0.841805
INTERPRO_NAME	IPR001781:LIM, zinc-binding	http://niaid.abcc.ncifcrf.gov/geneReport.jsp?rowids=,5505,148166,28529,25462,8114	5	0.003	0.858163
Functional Group 214	Median: 0.7446880583284179	Geo: 0.750672693866757	http://niaid.abcc.ncifcrf.gov/geneReport.jsp?rowids=,11925,18374,42052
GOTERM_MF_ALL	magnesium-dependent protein serine/threonine phosphatase activity	http://niaid.abcc.ncifcrf.gov/geneReport.jsp?rowids=,11925,18374,42052	3	0.0018	0.69982
GOTERM_MF_ALL	protein phosphatase type 2B activity	http://niaid.abcc.ncifcrf.gov/geneReport.jsp?rowids=,11925,18374,42052	3	0.0018	0.69982
GOTERM_MF_ALL	calcium-dependent protein serine/threonine phosphatase activity	http://niaid.abcc.ncifcrf.gov/geneReport.jsp?rowids=,11925,18374,42052	3	0.0018	0.715461
GOTERM_MF_ALL	CTD phosphatase activity	http://niaid.abcc.ncifcrf.gov/geneReport.jsp?rowids=,11925,18374,42052	3	0.0018	0.744688
GOTERM_MF_ALL	myosin phosphatase activity	http://niaid.abcc.ncifcrf.gov/geneReport.jsp?rowids=,11925,18374,42052	3	0.0018	0.744688
GOTERM_MF_ALL	protein phosphatase type 2A activity	http://niaid.abcc.ncifcrf.gov/geneReport.jsp?rowids=,11925,18374,42052	3	0.0018	0.758312
GOTERM_MF_ALL	protein phosphatase type 1 activity	http://niaid.abcc.ncifcrf.gov/geneReport.jsp?rowids=,11925,18374,42052	3	0.0018	0.758312
GOTERM_MF_ALL	protein phosphatase type 2C activity	http://niaid.abcc.ncifcrf.gov/geneReport.jsp?rowids=,11925,18374,42052	3	0.0018	0.771301
GOTERM_MF_ALL	protein serine/threonine phosphatase activity	http://niaid.abcc.ncifcrf.gov/geneReport.jsp?rowids=,11925,18374,42052	3	0.0018	0.878272
Functional Group 215	Median: 0.8121767668863309	Geo: 0.7607791589822506	http://niaid.abcc.ncifcrf.gov/geneReport.jsp?rowids=,147644,17174,13307,13327,43803,15573
GOTERM_BP_ALL	rhythmic process	http://niaid.abcc.ncifcrf.gov/geneReport.jsp?rowids=,147644,17174,13307,13327,43803,15573	6	0.0036	0.507655
GOTERM_BP_ALL	menstrual cycle	http://niaid.abcc.ncifcrf.gov/geneReport.jsp?rowids=,13327,43803,15573	3	0.0018	0.644783
GOTERM_BP_ALL	female gonad development	http://niaid.abcc.ncifcrf.gov/geneReport.jsp?rowids=,13327,43803,15573	3	0.0018	0.682166
GOTERM_BP_ALL	development of primary female sexual characteristics	http://niaid.abcc.ncifcrf.gov/geneReport.jsp?rowids=,13327,43803,15573	3	0.0018	0.682166
GOTERM_BP_ALL	female sex differentiation	http://niaid.abcc.ncifcrf.gov/geneReport.jsp?rowids=,13327,43803,15573	3	0.0018	0.682166
GOTERM_BP_ALL	development of primary sexual characteristics	http://niaid.abcc.ncifcrf.gov/geneReport.jsp?rowids=,13327,43803,15573	3	0.0018	0.812177
GOTERM_BP_ALL	post-embryonic development	http://niaid.abcc.ncifcrf.gov/geneReport.jsp?rowids=,13327,43803,15573	3	0.0018	0.812177
GOTERM_BP_ALL	gonad development	http://niaid.abcc.ncifcrf.gov/geneReport.jsp?rowids=,13327,43803,15573	3	0.0018	0.812177
GOTERM_BP_ALL	sex differentiation	http://niaid.abcc.ncifcrf.gov/geneReport.jsp?rowids=,13327,43803,15573	3	0.0018	0.953848
GOTERM_BP_ALL	reproductive physiological process	http://niaid.abcc.ncifcrf.gov/geneReport.jsp?rowids=,13327,43803,15573	3	0.0018	0.964674
GOTERM_BP_ALL	reproductive organismal physiological process	http://niaid.abcc.ncifcrf.gov/geneReport.jsp?rowids=,13327,43803,15573	3	0.0018	0.964674
Functional Group 216	Median: 0.7900103181630797	Geo: 0.76545670437534	http://niaid.abcc.ncifcrf.gov/geneReport.jsp?rowids=,38217,40768,16610,146081,39293,27311,21345,147300,3641
GOTERM_BP_ALL	embryonic development (sensu Mammalia)	http://niaid.abcc.ncifcrf.gov/geneReport.jsp?rowids=,38217,40768,16610,146081,39293	5	0.003	0.646563
GOTERM_BP_ALL	embryonic development (sensu Metazoa)	http://niaid.abcc.ncifcrf.gov/geneReport.jsp?rowids=,38217,27311,40768,21345,16610,146081,147300,3641,39293	9	0.0054	0.79001
GOTERM_BP_ALL	embryonic development (sensu Vertebrata)	http://niaid.abcc.ncifcrf.gov/geneReport.jsp?rowids=,38217,40768,16610,146081,39293	5	0.003	0.878048
Functional Group 217	Median: 0.9072144151294168	Geo: 0.7789045041018885	http://niaid.abcc.ncifcrf.gov/geneReport.jsp?rowids=,149179,143702,38193,37493,17740,34956,18318,42115,144618,26519,23760,14974,35251,13979,148496,36853,10895,146225,3557,4141,20396,39224,15490,149092
SP_PIR_KEYWORDS	rna-binding	http://niaid.abcc.ncifcrf.gov/geneReport.jsp?rowids=,149179,143702,38193,37493,17740,34956,18318,42115,144618,26519,23760,14974,35251,13979,148496,36853,10895,146225,3557,4141,20396,39224,15490	23	0.0139	0.490407
UP_SEQ_FEATURE	domain:RRM	http://niaid.abcc.ncifcrf.gov/geneReport.jsp?rowids=,17740,10895,3557,39224,20396	5	0.003	0.710273
INTERPRO_NAME	IPR000504:RNA-binding region RNP-1 (RNA recognition motif)	http://niaid.abcc.ncifcrf.gov/geneReport.jsp?rowids=,149179,17740,34956,144618,26519,23760,35251,10895,146225,3557,149092,20396,39224	13	0.0079	0.907214
INTERPRO_NAME	IPR012677:Nucleotide-binding, alpha-beta plait	http://niaid.abcc.ncifcrf.gov/geneReport.jsp?rowids=,149179,17740,37493,34956,144618,26519,23760,35251,10895,146225,3557,149092,20396,39224	14	0.0085	0.907267
SMART_NAME	SM00360:RRM	http://niaid.abcc.ncifcrf.gov/geneReport.jsp?rowids=,149179,34956,10895,144618,149092,146225,26519,39224,20396,23760	10	0.006	0.999985
Functional Group 218	Median: 0.7677996728446661	Geo: 0.7803176397596616	http://niaid.abcc.ncifcrf.gov/geneReport.jsp?rowids=,26805,38159,146905,26880
INTERPRO_NAME	IPR000299:Band 4.1	http://niaid.abcc.ncifcrf.gov/geneReport.jsp?rowids=,26805,38159,146905,26880	4	0.0024	0.751987
SMART_NAME	SM00295:B41	http://niaid.abcc.ncifcrf.gov/geneReport.jsp?rowids=,26805,38159,146905,26880	4	0.0024	0.7678
INTERPRO_NAME	IPR009065:FERM	http://niaid.abcc.ncifcrf.gov/geneReport.jsp?rowids=,26805,146905,26880	3	0.0018	0.822916
Functional Group 219	Median: 0.9118702766258819	Geo: 0.7942052867120366	http://niaid.abcc.ncifcrf.gov/geneReport.jsp?rowids=,144496,15302,145574,4575,12709,4812,37055,20194,26604,27616,17300
INTERPRO_NAME	IPR002996:Cytokine receptor, common beta/gamma chain	http://niaid.abcc.ncifcrf.gov/geneReport.jsp?rowids=,144496,15302,145574,4575	4	0.0024	0.401927
SMART_NAME	SM00060:FN3	http://niaid.abcc.ncifcrf.gov/geneReport.jsp?rowids=,15302,145574,12709,4812,37055,4575,20194,26604	8	0.0048	0.870463
UP_SEQ_FEATURE	domain:Fibronectin type-III 3	http://niaid.abcc.ncifcrf.gov/geneReport.jsp?rowids=,145574,20194,26604	3	0.0018	0.909978
UP_SEQ_FEATURE	domain:Fibronectin type-III 1	http://niaid.abcc.ncifcrf.gov/geneReport.jsp?rowids=,145574,12709,4575,20194,26604	5	0.003	0.913763
UP_SEQ_FEATURE	domain:Fibronectin type-III 2	http://niaid.abcc.ncifcrf.gov/geneReport.jsp?rowids=,145574,12709,4575,20194,26604	5	0.003	0.913763
INTERPRO_NAME	IPR003961:Fibronectin, type III	http://niaid.abcc.ncifcrf.gov/geneReport.jsp?rowids=,27616,144496,15302,145574,12709,4812,17300,37055,4575,20194,26604	11	0.0066	0.944064
Functional Group 220	Median: 0.8471206293956641	Geo: 0.795733399841166	http://niaid.abcc.ncifcrf.gov/geneReport.jsp?rowids=,11925,148122,42052,4749,9840,26920,26604,37281,9704,145075,18374,147335,18956,37501,37042,146119
SP_PIR_KEYWORDS	protein phosphatase	http://niaid.abcc.ncifcrf.gov/geneReport.jsp?rowids=,11925,148122,42052,4749,9840,26920,26604	7	0.0042	0.473956
SMART_NAME	SM00195:DSPc	http://niaid.abcc.ncifcrf.gov/geneReport.jsp?rowids=,42052,37281,9704	3	0.0018	0.579675
SMART_NAME	SM00194:PTPc	http://niaid.abcc.ncifcrf.gov/geneReport.jsp?rowids=,148122,4749,26604	3	0.0018	0.701157
INTERPRO_NAME	IPR000387:Tyrosine specific protein phosphatase and dual specificity protein phosphatase	http://niaid.abcc.ncifcrf.gov/geneReport.jsp?rowids=,148122,145075,42052,4749,37281,9704,26604	7	0.0042	0.767342
INTERPRO_NAME	IPR000340:Dual specificity protein phosphatase	http://niaid.abcc.ncifcrf.gov/geneReport.jsp?rowids=,42052,37281,9704	3	0.0018	0.79957
SMART_NAME	SM00404:PTPc_motif	http://niaid.abcc.ncifcrf.gov/geneReport.jsp?rowids=,148122,4749,26604	3	0.0018	0.832181
INTERPRO_NAME	IPR003595:Protein tyrosine phosphatase, catalytic region	http://niaid.abcc.ncifcrf.gov/geneReport.jsp?rowids=,148122,4749,37281,26604	4	0.0024	0.844918
GOTERM_MF_ALL	phosphoprotein phosphatase activity	http://niaid.abcc.ncifcrf.gov/geneReport.jsp?rowids=,11925,18374,148122,145075,42052,4749,37281,9704,26920,26604	10	0.006	0.845988
GOTERM_BP_ALL	protein amino acid dephosphorylation	http://niaid.abcc.ncifcrf.gov/geneReport.jsp?rowids=,11925,148122,145075,42052,4749,37281,9704,26604	8	0.0048	0.848254
GOTERM_MF_ALL	protein tyrosine phosphatase activity	http://niaid.abcc.ncifcrf.gov/geneReport.jsp?rowids=,148122,42052,4749,37281,26920,26604	6	0.0036	0.857237
UP_SEQ_FEATURE	active site:Phosphocysteine intermediate	http://niaid.abcc.ncifcrf.gov/geneReport.jsp?rowids=,148122,42052,4749,26604	4	0.0024	0.864777
GOTERM_MF_ALL	phosphoric monoester hydrolase activity	http://niaid.abcc.ncifcrf.gov/geneReport.jsp?rowids=,18374,11925,147335,148122,145075,18956,37501,4749,26604,37042,146119,42052,37281,9704,26920	15	0.0091	0.875327
GOTERM_BP_ALL	dephosphorylation	http://niaid.abcc.ncifcrf.gov/geneReport.jsp?rowids=,11925,148122,145075,42052,4749,37281,9704,26604	8	0.0048	0.88887
INTERPRO_NAME	IPR000242:Tyrosine specific protein phosphatase	http://niaid.abcc.ncifcrf.gov/geneReport.jsp?rowids=,148122,4749,26604	3	0.0018	0.90669
UP_SEQ_FEATURE	domain:Tyrosine-protein phosphatase	http://niaid.abcc.ncifcrf.gov/geneReport.jsp?rowids=,148122,42052,26604	3	0.0018	0.909978
GOTERM_MF_ALL	prenylated protein tyrosine phosphatase activity	http://niaid.abcc.ncifcrf.gov/geneReport.jsp?rowids=,148122,42052,4749,26604	4	0.0024	0.910486
Functional Group 221	Median: 0.8236745081614996	Geo: 0.8044349459088529	http://niaid.abcc.ncifcrf.gov/geneReport.jsp?rowids=,3931,144226,148166,146313,27925,7311,6732,12951,17072,27954
SMART_NAME	SM00228:PDZ	http://niaid.abcc.ncifcrf.gov/geneReport.jsp?rowids=,3931,144226,148166,146313,27925,7311,6732,12951,17072	9	0.0054	0.749574
UP_SEQ_FEATURE	domain:PDZ	http://niaid.abcc.ncifcrf.gov/geneReport.jsp?rowids=,144226,148166,6732,12951,17072	5	0.003	0.823675
INTERPRO_NAME	IPR001478:PDZ/DHR/GLGF	http://niaid.abcc.ncifcrf.gov/geneReport.jsp?rowids=,27954,3931,144226,148166,146313,27925,7311,6732,12951,17072	10	0.006	0.843146
Functional Group 222	Median: 0.9524110148093694	Geo: 0.8084438008811978	http://niaid.abcc.ncifcrf.gov/geneReport.jsp?rowids=,26855,5647,20208,4594,19403,10756,148342,20194
GOTERM_CC_ALL	ruffle	http://niaid.abcc.ncifcrf.gov/geneReport.jsp?rowids=,26855,5647,20208	3	0.0018	0.555633
GOTERM_CC_ALL	leading edge	http://niaid.abcc.ncifcrf.gov/geneReport.jsp?rowids=,26855,5647,20208	3	0.0018	0.952411
GOTERM_CC_ALL	cell projection	http://niaid.abcc.ncifcrf.gov/geneReport.jsp?rowids=,26855,4594,5647,19403,10756,20208,148342,20194	8	0.0048	0.998475
Functional Group 223	Median: 0.7807102631081251	Geo: 0.8106634167198414	http://niaid.abcc.ncifcrf.gov/geneReport.jsp?rowids=,8736,35993,146502
UP_SEQ_FEATURE	DNA-binding region:Fork-head	http://niaid.abcc.ncifcrf.gov/geneReport.jsp?rowids=,8736,35993,146502	3	0.0018	0.776357
SMART_NAME	SM00339:FH	http://niaid.abcc.ncifcrf.gov/geneReport.jsp?rowids=,8736,35993,146502	3	0.0018	0.78071
INTERPRO_NAME	IPR001766:Fork head transcription factor	http://niaid.abcc.ncifcrf.gov/geneReport.jsp?rowids=,8736,35993,146502	3	0.0018	0.878963
Functional Group 224	Median: 0.8965414818275645	Geo: 0.8157115422933241	http://niaid.abcc.ncifcrf.gov/geneReport.jsp?rowids=,31938,14094,42165,36853,10895,12828,19695,144894,14003
GOTERM_BP_ALL	nuclear transport	http://niaid.abcc.ncifcrf.gov/geneReport.jsp?rowids=,31938,14094,42165,36853,10895,12828,19695,144894	8	0.0048	0.589723
GOTERM_BP_ALL	protein import	http://niaid.abcc.ncifcrf.gov/geneReport.jsp?rowids=,14003,42165,12828,144894	4	0.0024	0.857265
GOTERM_BP_ALL	protein import into nucleus	http://niaid.abcc.ncifcrf.gov/geneReport.jsp?rowids=,42165,12828,144894	3	0.0018	0.935818
GOTERM_BP_ALL	nuclear import	http://niaid.abcc.ncifcrf.gov/geneReport.jsp?rowids=,42165,12828,144894	3	0.0018	0.935818
Functional Group 225	Median: 0.9700992613134802	Geo: 0.8296978948355989	http://niaid.abcc.ncifcrf.gov/geneReport.jsp?rowids=,18559,23787,27689,148555,13741,28275,17346,12930,16973,144386,147820,29264,20235,15573,10601,32758,26447,59907,20115,144648,8588,145050,4228,148768,26857,33621,38144,5415,27656,27282,25480,12063,148095,16205,9304,26485,148605,39239,30254,14999,146081,148219,27285,27377,145273,14974,19303,113355,147150,23845,21921,15032,26794,26548,19343,148518,…
GOTERM_BP_ALL	inflammatory response	http://niaid.abcc.ncifcrf.gov/geneReport.jsp?rowids=,18559,23787,27689,148555,13741,28275,17346,12930,16973,144386,147820,29264,20235,15573	14	0.0085	0.439628
GOTERM_BP_ALL	response to stress	http://niaid.abcc.ncifcrf.gov/geneReport.jsp?rowids=,18559,10601,32758,26447,59907,20115,144648,8588,148555,145050,4228,148768,26857,33621,38144,5415,27656,27282,25480,12063,148095,16205,9304,26485,29264,148605,39239,30254,14999,146081,148219,27285,27377,145273,14974,19303,28275,113355,12930,147150,23845,147820,21921,15032,26794,26548,19343,148518,23787,37992,10852,3806,148056,40768,8048,16973,14…	84	0.0508	0.582312
GOTERM_BP_ALL	immune response	http://niaid.abcc.ncifcrf.gov/geneReport.jsp?rowids=,18559,148825,111964,10601,15621,59907,145781,148555,4228,146079,26855,16920,5889,12063,29264,3566,39239,37120,15913,14974,144875,145245,28275,12930,147150,147820,32715,4141,21921,15032,13626,144241,17007,26548,23787,149006,3806,17573,148056,37619,146307,27869,8048,16973,37134,26406,27568,20235,45488,15573,34459,3886,27689,12790,8248,34173,4305,…	66	0.0399	0.639254
GOTERM_BP_ALL	response to biotic stimulus	http://niaid.abcc.ncifcrf.gov/geneReport.jsp?rowids=,18559,148825,111964,10601,15621,59907,145781,148555,4228,146079,33621,38144,26855,90678,16920,27656,5889,12063,16205,29264,7164,39239,3566,37120,147084,15913,32785,14974,144875,145245,28275,12930,147150,147820,32715,4141,21921,15032,13626,144241,17007,26548,23787,149006,3806,17573,148056,37619,146307,27869,8048,16973,37134,26406,27568,20235,155…	78	0.0471	0.891318
GOTERM_BP_ALL	defense response	http://niaid.abcc.ncifcrf.gov/geneReport.jsp?rowids=,18559,148825,111964,10601,15621,59907,145781,148555,4228,146079,26855,90678,16920,5889,12063,29264,7164,39239,3566,37120,147084,15913,32785,14974,144875,145245,28275,12930,147150,147820,32715,4141,21921,15032,13626,144241,17007,26548,23787,149006,3806,17573,148056,37619,146307,27869,8048,16973,37134,26406,27568,20235,15573,45488,34459,3886,1470…	74	0.0447	0.924976
GOTERM_BP_ALL	response to other organism	http://niaid.abcc.ncifcrf.gov/geneReport.jsp?rowids=,18559,26548,23787,10601,59907,3806,148555,4228,146079,148056,38144,90678,12063,8048,16973,16205,29264,27568,20235,39239,15573,45488,3886,27689,7416,21198,4305,14974,26471,13741,28275,5270,17346,12930,147150,144386,147820,21921,18674,15032	40	0.0242	0.970099
GOTERM_BP_ALL	response to pest, pathogen or parasite	http://niaid.abcc.ncifcrf.gov/geneReport.jsp?rowids=,18559,26548,23787,10601,59907,3806,148555,4228,148056,38144,12063,8048,16973,16205,29264,27568,20235,39239,15573,45488,3886,27689,7416,4305,14974,26471,13741,28275,5270,17346,12930,147150,144386,147820,18674,21921,15032	37	0.0224	0.983547
GOTERM_BP_ALL	response to wounding	http://niaid.abcc.ncifcrf.gov/geneReport.jsp?rowids=,18559,23787,16639,27689,27285,148555,13741,28275,12930,17346,8048,16973,144386,147820,29264,27568,16784,20235,39239,15573	20	0.0121	0.99819
GOTERM_BP_ALL	response to external stimulus	http://niaid.abcc.ncifcrf.gov/geneReport.jsp?rowids=,18559,23787,27316,148555,146079,16920,8048,16973,37134,26643,29264,27568,20235,20194,15573,39239,16639,27689,27285,13741,28275,37591,17346,12930,144386,147820,16784	27	0.0163	0.998202
GOTERM_BP_ALL	response to stimulus	http://niaid.abcc.ncifcrf.gov/geneReport.jsp?rowids=,18559,148825,10601,32758,59907,144648,8588,148555,145050,4228,33621,38144,26855,5415,90678,16920,27282,5889,25480,12063,16205,26643,29264,7164,148857,30254,37120,146081,15913,14150,23811,148219,27285,18554,27377,144875,113355,12930,147150,23845,45383,147820,13626,144241,26794,26548,23787,18657,12807,149006,37992,3806,40768,37619,8048,16973,1452…	151	0.0912	1
GOTERM_BP_ALL	organismal physiological process	http://niaid.abcc.ncifcrf.gov/geneReport.jsp?rowids=,148825,18559,10601,59907,149020,147850,148555,4228,26855,16920,12063,5889,144226,26643,9682,29264,37120,18555,14150,15913,42165,27285,13327,144875,146644,12930,147150,3226,16540,147820,13626,144241,147861,23787,26548,27106,18657,147070,3806,149006,149221,37619,8048,16973,148215,148536,26406,15573,3886,27689,27008,4305,26471,13741,17346,10901,11…	107	0.0647	1
Functional Group 226	Median: 0.8701498800456449	Geo: 0.8440349983516597	http://niaid.abcc.ncifcrf.gov/geneReport.jsp?rowids=,148825,148235,10627
GOTERM_BP_ALL	regulation of protein amino acid phosphorylation	http://niaid.abcc.ncifcrf.gov/geneReport.jsp?rowids=,148825,148235,10627	3	0.0018	0.800515
GOTERM_BP_ALL	regulation of amino acid metabolism	http://niaid.abcc.ncifcrf.gov/geneReport.jsp?rowids=,148825,148235,10627	3	0.0018	0.812177
GOTERM_BP_ALL	regulation of phosphorus metabolism	http://niaid.abcc.ncifcrf.gov/geneReport.jsp?rowids=,148825,148235,10627	3	0.0018	0.87015
GOTERM_BP_ALL	regulation of phosphorylation	http://niaid.abcc.ncifcrf.gov/geneReport.jsp?rowids=,148825,148235,10627	3	0.0018	0.87015
GOTERM_BP_ALL	regulation of phosphate metabolism	http://niaid.abcc.ncifcrf.gov/geneReport.jsp?rowids=,148825,148235,10627	3	0.0018	0.87015
Functional Group 227	Median: 0.9003950325258006	Geo: 0.8731303941101825	http://niaid.abcc.ncifcrf.gov/geneReport.jsp?rowids=,16920,37591,37134,20194,29331,27689,7416,27869,3806,23787,14150,36833,26643,147644,4322
SP_PIR_KEYWORDS	chemotaxis	http://niaid.abcc.ncifcrf.gov/geneReport.jsp?rowids=,16920,37591,37134,20194	4	0.0024	0.596247
SP_PIR_KEYWORDS	cytokine	http://niaid.abcc.ncifcrf.gov/geneReport.jsp?rowids=,29331,16920,37591,27689,7416,27869,37134,3806	8	0.0048	0.830813
GOTERM_BP_ALL	taxis	http://niaid.abcc.ncifcrf.gov/geneReport.jsp?rowids=,23787,16920,37591,27689,37134,20194	6	0.0036	0.900395
GOTERM_BP_ALL	chemotaxis	http://niaid.abcc.ncifcrf.gov/geneReport.jsp?rowids=,23787,16920,37591,27689,37134,20194	6	0.0036	0.900395
GOTERM_BP_ALL	locomotory behavior	http://niaid.abcc.ncifcrf.gov/geneReport.jsp?rowids=,23787,16920,37591,27689,14150,37134,36833,20194	8	0.0048	0.968384
SP_PIR_KEYWORDS	sensory transduction	http://niaid.abcc.ncifcrf.gov/geneReport.jsp?rowids=,16920,37591,37134,26643,20194	5	0.003	0.997057
GOTERM_BP_ALL	behavior	http://niaid.abcc.ncifcrf.gov/geneReport.jsp?rowids=,23787,16920,147644,37591,27689,14150,37134,36833,4322,20194	10	0.006	0.997678
Functional Group 228	Median: 0.9746475718255312	Geo: 0.8813738925907498	http://niaid.abcc.ncifcrf.gov/geneReport.jsp?rowids=,147039,9613,17093,26651,29264,3313,20194,34459,148490,6729,15913,42155,14747,4812,36947,17300,16732,32785,13103,37956,144545,146898,27435,144799,145948,27303,111964
UP_SEQ_FEATURE	domain:Ig-like C2-type 3	http://niaid.abcc.ncifcrf.gov/geneReport.jsp?rowids=,147039,9613,17093,26651,29264,3313,20194	7	0.0042	0.478995
UP_SEQ_FEATURE	domain:Ig-like C2-type 2	http://niaid.abcc.ncifcrf.gov/geneReport.jsp?rowids=,147039,9613,17093,26651,29264,3313,20194	7	0.0042	0.772708
UP_SEQ_FEATURE	domain:Ig-like C2-type 1	http://niaid.abcc.ncifcrf.gov/geneReport.jsp?rowids=,147039,9613,17093,26651,29264,3313,20194	7	0.0042	0.772708
UP_SEQ_FEATURE	domain:Ig-like C2-type 5	http://niaid.abcc.ncifcrf.gov/geneReport.jsp?rowids=,147039,17093,20194	3	0.0018	0.790897
UP_SEQ_FEATURE	domain:Ig-like C2-type 4	http://niaid.abcc.ncifcrf.gov/geneReport.jsp?rowids=,147039,17093,20194	3	0.0018	0.841017
SP_PIR_KEYWORDS	immunoglobulin domain	http://niaid.abcc.ncifcrf.gov/geneReport.jsp?rowids=,34459,148490,6729,147039,15913,42155,14747,26651,4812,36947,17300,16732,32785,13103,9613,37956,144545,17093,146898,29264,27435,3313,20194	23	0.0139	0.958116
SMART_NAME	SM00408:IGc2	http://niaid.abcc.ncifcrf.gov/geneReport.jsp?rowids=,9613,144545,17093,26651,4812,29264,17300,20194	8	0.0048	0.964354
INTERPRO_NAME	IPR013098:Immunoglobulin I-set	http://niaid.abcc.ncifcrf.gov/geneReport.jsp?rowids=,17093,26651,4812,17300,20194	5	0.003	0.984941
INTERPRO_NAME	IPR013151:Immunoglobulin	http://niaid.abcc.ncifcrf.gov/geneReport.jsp?rowids=,147039,9613,42155,144545,17093,146898,26651,29264	8	0.0048	0.992539
INTERPRO_NAME	IPR003598:Immunoglobulin C2 type	http://niaid.abcc.ncifcrf.gov/geneReport.jsp?rowids=,9613,144545,17093,146898,26651,4812,29264,17300,20194	9	0.0054	0.993557
SMART_NAME	SM00409:IG	http://niaid.abcc.ncifcrf.gov/geneReport.jsp?rowids=,148490,147039,42155,144799,145948,26651,4812,36947,17300,27303,16732,9613,37956,144545,17093,146898,29264,27435,3313,20194	20	0.0121	0.999892
INTERPRO_NAME	IPR003599:Immunoglobulin subtype	http://niaid.abcc.ncifcrf.gov/geneReport.jsp?rowids=,148490,147039,42155,144799,145948,26651,4812,36947,17300,27303,16732,9613,37956,144545,17093,146898,29264,27435,3313,20194	20	0.0121	0.999996
INTERPRO_NAME	IPR013106:Immunoglobulin V-set	http://niaid.abcc.ncifcrf.gov/geneReport.jsp?rowids=,42155,144799,145948,36947,27303,16732,32785,9613,37956,144545,17093,29264,27435	13	0.0079	1
INTERPRO_NAME	IPR007110:Immunoglobulin-like	http://niaid.abcc.ncifcrf.gov/geneReport.jsp?rowids=,111964,6729,14747,144799,36947,4812,17300,13103,17093,29264,3313,20194,148490,34459,147039,15913,42155,26651,16732,32785,9613,144545,37956,146898,27435	25	0.0151	1
Functional Group 229	Median: 0.8872630116483993	Geo: 0.8852171088603699	http://niaid.abcc.ncifcrf.gov/geneReport.jsp?rowids=,26298,23840,39698,10503,37516
PIR_SUPERFAMILY_NAME	SF001733:rfp transforming protein	http://niaid.abcc.ncifcrf.gov/geneReport.jsp?rowids=,26298,23840,39698	3	0.0018	0.808756
INTERPRO_NAME	IPR003877:SPla/RYanodine receptor SPRY	http://niaid.abcc.ncifcrf.gov/geneReport.jsp?rowids=,26298,23840,10503,37516,39698	5	0.003	0.85107
INTERPRO_NAME	IPR003879:Butyrophylin-like	http://niaid.abcc.ncifcrf.gov/geneReport.jsp?rowids=,26298,23840,39698	3	0.0018	0.923456
INTERPRO_NAME	IPR001870:B302, (SPRY)-like	http://niaid.abcc.ncifcrf.gov/geneReport.jsp?rowids=,26298,23840,39698	3	0.0018	0.966051
Functional Group 230	Median: 0.856349794586905	Geo: 0.9017759107759385	http://niaid.abcc.ncifcrf.gov/geneReport.jsp?rowids=,149179,144618,26519,23760,34956,10895,149092,146225,39224,20396
UP_SEQ_FEATURE	domain:RRM 2	http://niaid.abcc.ncifcrf.gov/geneReport.jsp?rowids=,149179,144618,26519,23760	4	0.0024	0.85635
UP_SEQ_FEATURE	domain:RRM 1	http://niaid.abcc.ncifcrf.gov/geneReport.jsp?rowids=,149179,144618,26519,23760	4	0.0024	0.85635
SMART_NAME	SM00360:RRM	http://niaid.abcc.ncifcrf.gov/geneReport.jsp?rowids=,149179,34956,10895,144618,149092,146225,26519,39224,20396,23760	10	0.006	0.999985
Functional Group 231	Median: 0.9622220765949181	Geo: 0.9076310979225087	http://niaid.abcc.ncifcrf.gov/geneReport.jsp?rowids=,6145,19662,10907,9192,145495,145523,4312,24678,18559
GOTERM_BP_ALL	glucose metabolism	http://niaid.abcc.ncifcrf.gov/geneReport.jsp?rowids=,6145,19662,10907,9192,145495,145523,4312,24678	8	0.0048	0.634177
GOTERM_BP_ALL	carbohydrate catabolism	http://niaid.abcc.ncifcrf.gov/geneReport.jsp?rowids=,19662,18559,10907,9192	4	0.0024	0.961286
GOTERM_BP_ALL	cellular carbohydrate catabolism	http://niaid.abcc.ncifcrf.gov/geneReport.jsp?rowids=,19662,18559,10907,9192	4	0.0024	0.961286
GOTERM_BP_ALL	glucose catabolism	http://niaid.abcc.ncifcrf.gov/geneReport.jsp?rowids=,19662,10907,9192	3	0.0018	0.962222
GOTERM_BP_ALL	monosaccharide catabolism	http://niaid.abcc.ncifcrf.gov/geneReport.jsp?rowids=,19662,10907,9192	3	0.0018	0.964674
GOTERM_BP_ALL	hexose catabolism	http://niaid.abcc.ncifcrf.gov/geneReport.jsp?rowids=,19662,10907,9192	3	0.0018	0.964674
GOTERM_BP_ALL	alcohol catabolism	http://niaid.abcc.ncifcrf.gov/geneReport.jsp?rowids=,19662,10907,9192	3	0.0018	0.966972
Functional Group 232	Median: 0.8965977121628718	Geo: 0.9119741256594561	http://niaid.abcc.ncifcrf.gov/geneReport.jsp?rowids=,60265,148243,14439,35993,7131,16277,19920,24606,144541,148555,26583,3641,148042,144359,30242,146946,144540,4312,148166,4156,20235,37403,19593,3256,26476,27377,3240,14388,4223,14670,8736,23845,148512,3873,17740,14880,27237,97973,18318,16653,145328,4746,18245,35369,10739,9195
GOTERM_CC_ALL	nucleoplasm	http://niaid.abcc.ncifcrf.gov/geneReport.jsp?rowids=,60265,148243,14439,35993,7131,16277,19920,24606,144541,148555,26583,3641,148042,144359,30242,146946,144540,4312,148166,4156,20235,37403,19593,3256,26476,27377,3240,14388,4223,14670,8736,23845,148512,3873	34	0.0205	0.882259
GOTERM_CC_ALL	transcription factor complex	http://niaid.abcc.ncifcrf.gov/geneReport.jsp?rowids=,14439,148243,16277,35993,7131,19920,24606,144541,26583,148042,144359,30242,146946,4312,144540,148166,20235,37403,19593,26476,3240,14388,4223,14670,8736,3873	26	0.0157	0.891924
GOTERM_CC_ALL	nuclear lumen	http://niaid.abcc.ncifcrf.gov/geneReport.jsp?rowids=,60265,148243,14439,17740,35993,7131,16277,19920,24606,144541,148555,3641,26583,148042,144359,30242,146946,144540,4312,148166,4156,20235,14880,27237,97973,37403,19593,3256,18318,16653,26476,27377,145328,3240,14388,14670,4223,8736,4746,23845,148512,3873	42	0.0254	0.896598
GOTERM_CC_ALL	membrane-enclosed lumen	http://niaid.abcc.ncifcrf.gov/geneReport.jsp?rowids=,60265,148243,14439,17740,7131,35993,16277,19920,24606,144541,148555,3641,26583,148042,18245,144359,30242,146946,144540,4312,35369,148166,4156,20235,14880,27237,97973,37403,19593,3256,18318,10739,26476,16653,27377,145328,3240,14388,14670,4223,8736,4746,23845,148512,9195,3873	46	0.0278	0.945574
GOTERM_CC_ALL	organelle lumen	http://niaid.abcc.ncifcrf.gov/geneReport.jsp?rowids=,60265,148243,14439,17740,7131,35993,16277,19920,24606,144541,148555,3641,26583,148042,18245,144359,30242,146946,144540,4312,35369,148166,4156,20235,14880,27237,97973,37403,19593,3256,18318,10739,26476,16653,27377,145328,3240,14388,14670,4223,8736,4746,23845,148512,9195,3873	46	0.0278	0.945574
Functional Group 233	Median: 0.9474892683533847	Geo: 0.9125745842966795	http://niaid.abcc.ncifcrf.gov/geneReport.jsp?rowids=,13259,13262,143993,144782,15621,19522,8228,17300,38035,59369,6836,27237,28273,37531
SP_PIR_KEYWORDS	leucine-rich repeat	http://niaid.abcc.ncifcrf.gov/geneReport.jsp?rowids=,13259,13262,143993,144782,15621,19522,8228,17300,38035,59369,6836,27237	12	0.0073	0.78948
SMART_NAME	SM00369:LRR_TYP	http://niaid.abcc.ncifcrf.gov/geneReport.jsp?rowids=,13262,143993,19522,8228,17300,38035	6	0.0036	0.920132
INTERPRO_NAME	IPR001611:Leucine-rich repeat	http://niaid.abcc.ncifcrf.gov/geneReport.jsp?rowids=,13262,143993,28273,144782,15621,19522,8228,17300,13259,37531,59369,38035,27237,6836	14	0.0085	0.974847
INTERPRO_NAME	IPR003591:Leucine-rich repeat, typical subtype	http://niaid.abcc.ncifcrf.gov/geneReport.jsp?rowids=,13259,13262,143993,144782,19522,8228,17300,38035	8	0.0048	0.979368
Functional Group 234	Median: 0.9440601595737919	Geo: 0.9216249357144222	http://niaid.abcc.ncifcrf.gov/geneReport.jsp?rowids=,28100,148786,146824,15224,26855,30574,35343,148166,37546,9427,14083,14554,144211,19695,27672,11947,15348,26617,8599,14239,17567,11876,149178,9059,19281,23787,19343,28110,36010,7801,4812,9381,12604,12951,15446,4594,3386,19305,11202,37762,149256,148536,148859,6732,14920,10718,16639,14938,21198,146905,26880,8483,15335,145816,5069,146176,5415,25480…
GOTERM_CC_ALL	cytoskeleton	http://niaid.abcc.ncifcrf.gov/geneReport.jsp?rowids=,28100,148786,146824,15224,26855,30574,35343,148166,37546,9427,14083,14554,144211,19695,27672,11947,15348,26617,8599,14239,17567,11876,149178,9059,19281,23787,19343,28110,36010,7801,4812,9381,12604,12951,15446,4594,3386,19305,11202,37762,149256,148536,148859,6732,14920,10718,16639,14938,21198,146905,26880,8483,15335,145816,5069	55	0.0332	0.878341
GOTERM_CC_ALL	non-membrane-bound organelle	http://niaid.abcc.ncifcrf.gov/geneReport.jsp?rowids=,28100,148786,146176,146824,15224,26855,5415,30574,25480,35343,144540,35369,148166,145486,129749,37546,146081,9427,14083,14554,144211,18318,16653,19695,27672,11947,15348,26617,26624,8599,14239,146835,4746,17567,149178,11876,148512,9059,19281,28110,19343,23787,17740,36010,147622,7801,4812,9011,9381,12604,3641,12951,18245,15446,4594,29281,3386,193…	92	0.0556	0.94406
GOTERM_CC_ALL	intracellular non-membrane-bound organelle	http://niaid.abcc.ncifcrf.gov/geneReport.jsp?rowids=,28100,148786,146176,146824,15224,26855,5415,30574,25480,35343,144540,35369,148166,145486,129749,37546,146081,9427,14083,14554,144211,18318,16653,19695,27672,11947,15348,26617,26624,8599,14239,146835,4746,17567,149178,11876,148512,9059,19281,28110,19343,23787,17740,36010,147622,7801,4812,9011,9381,12604,3641,12951,18245,15446,4594,29281,3386,193…	92	0.0556	0.94406
Functional Group 235	Median: 0.9438235848089178	Geo: 0.9334867315863403	http://niaid.abcc.ncifcrf.gov/geneReport.jsp?rowids=,16892,26805,4812,26977
BIOCARTA	m_biopeptidesPathway:Bioactive Peptide Induced Signaling Pathway	http://niaid.abcc.ncifcrf.gov/geneReport.jsp?rowids=,16892,26805,4812,26977	4	0.0024	0.888584
BIOCARTA	m_At1rPathway:Angiotensin II mediated activation of JNK Pathway via Pyk2 dependent signaling	http://niaid.abcc.ncifcrf.gov/geneReport.jsp?rowids=,16892,26805,26977	3	0.0018	0.936818
BIOCARTA	m_pyk2Pathway:Links between Pyk2 and Map Kinases	http://niaid.abcc.ncifcrf.gov/geneReport.jsp?rowids=,16892,26805,26977	3	0.0018	0.950829
BIOCARTA	m_metPathway:Signaling of Hepatocyte Growth Factor Receptor	http://niaid.abcc.ncifcrf.gov/geneReport.jsp?rowids=,16892,26805,26977	3	0.0018	0.959348
Functional Group 236	Median: 0.9484891891188814	Geo: 0.9338804940026912	http://niaid.abcc.ncifcrf.gov/geneReport.jsp?rowids=,111964,34459,37120,15913,29264,34173,39239,148490,3226,32779,143745,13210,32785,148108,14747
GOTERM_BP_ALL	antigen presentation	http://niaid.abcc.ncifcrf.gov/geneReport.jsp?rowids=,111964,34459,37120,15913,29264,34173,39239	7	0.0042	0.826158
PIR_SUPERFAMILY_NAME	SF001990:class I histocompatibility antigen	http://niaid.abcc.ncifcrf.gov/geneReport.jsp?rowids=,111964,34459,15913	3	0.0018	0.871436
INTERPRO_NAME	IPR003006:Immunoglobulin/major histocompatibility complex	http://niaid.abcc.ncifcrf.gov/geneReport.jsp?rowids=,111964,148490,34459,15913,3226,32779,143745,13210,32785	9	0.0054	0.90766
GOTERM_CC_ALL	MHC class I protein complex	http://niaid.abcc.ncifcrf.gov/geneReport.jsp?rowids=,111964,34459,15913	3	0.0018	0.942066
GOTERM_MF_ALL	MHC class I receptor activity	http://niaid.abcc.ncifcrf.gov/geneReport.jsp?rowids=,111964,34459,15913	3	0.0018	0.944567
GOTERM_CC_ALL	MHC protein complex	http://niaid.abcc.ncifcrf.gov/geneReport.jsp?rowids=,111964,34459,15913	3	0.0018	0.952411
GOTERM_CC_ALL	immunological synapse	http://niaid.abcc.ncifcrf.gov/geneReport.jsp?rowids=,111964,34459,15913,148108	4	0.0024	0.95478
INTERPRO_NAME	IPR001039:MHC class I, alpha chain, alpha1 and alpha2	http://niaid.abcc.ncifcrf.gov/geneReport.jsp?rowids=,111964,34459,15913	3	0.0018	0.966051
SMART_NAME	SM00407:IGc1	http://niaid.abcc.ncifcrf.gov/geneReport.jsp?rowids=,111964,34459,15913,14747	4	0.0024	0.99045
INTERPRO_NAME	IPR003597:Immunoglobulin C1 type	http://niaid.abcc.ncifcrf.gov/geneReport.jsp?rowids=,111964,34459,15913,14747	4	0.0024	0.997278
Functional Group 237	Median: 0.9985530541677878	Geo: 0.9360488499265431	http://niaid.abcc.ncifcrf.gov/geneReport.jsp?rowids=,35369,146123,18245,26624,17740,18318,3557,16816,14698
GOTERM_CC_ALL	large ribosomal subunit	http://niaid.abcc.ncifcrf.gov/geneReport.jsp?rowids=,35369,146123,18245	3	0.0018	0.728263
SP_PIR_KEYWORDS	ribonucleoprotein	http://niaid.abcc.ncifcrf.gov/geneReport.jsp?rowids=,26624,17740,18318,35369,146123,3557,16816	7	0.0042	0.988357
SP_PIR_KEYWORDS	ribosomal protein	http://niaid.abcc.ncifcrf.gov/geneReport.jsp?rowids=,26624,35369,146123,18245	4	0.0024	0.998553
GOTERM_CC_ALL	ribosome	http://niaid.abcc.ncifcrf.gov/geneReport.jsp?rowids=,26624,14698,35369,146123,18245	5	0.003	0.99985
GOTERM_MF_ALL	structural constituent of ribosome	http://niaid.abcc.ncifcrf.gov/geneReport.jsp?rowids=,26624,35369,146123,18245	4	0.0024	0.999963
Functional Group 238	Median: 0.9969052911453294	Geo: 0.9373265154113135	http://niaid.abcc.ncifcrf.gov/geneReport.jsp?rowids=,143702,11449,145328
GOTERM_BP_ALL	rRNA processing	http://niaid.abcc.ncifcrf.gov/geneReport.jsp?rowids=,143702,11449,145328	3	0.0018	0.843585
GOTERM_BP_ALL	rRNA metabolism	http://niaid.abcc.ncifcrf.gov/geneReport.jsp?rowids=,143702,11449,145328	3	0.0018	0.861793
GOTERM_BP_ALL	ribosome biogenesis	http://niaid.abcc.ncifcrf.gov/geneReport.jsp?rowids=,143702,11449,145328	3	0.0018	0.996905
GOTERM_BP_ALL	ribosome biogenesis and assembly	http://niaid.abcc.ncifcrf.gov/geneReport.jsp?rowids=,143702,11449,145328	3	0.0018	0.998694
GOTERM_BP_ALL	cytoplasm organization and biogenesis	http://niaid.abcc.ncifcrf.gov/geneReport.jsp?rowids=,143702,11449,145328	3	0.0018	0.999622
Functional Group 239	Median: 0.9268789953183286	Geo: 0.9381783998151777	http://niaid.abcc.ncifcrf.gov/geneReport.jsp?rowids=,16639,27285,16784
GOTERM_BP_ALL	blood coagulation	http://niaid.abcc.ncifcrf.gov/geneReport.jsp?rowids=,16639,27285,16784	3	0.0018	0.91124
GOTERM_BP_ALL	coagulation	http://niaid.abcc.ncifcrf.gov/geneReport.jsp?rowids=,16639,27285,16784	3	0.0018	0.916773
GOTERM_BP_ALL	hemostasis	http://niaid.abcc.ncifcrf.gov/geneReport.jsp?rowids=,16639,27285,16784	3	0.0018	0.926879
GOTERM_BP_ALL	regulation of body fluids	http://niaid.abcc.ncifcrf.gov/geneReport.jsp?rowids=,16639,27285,16784	3	0.0018	0.964674
GOTERM_BP_ALL	wound healing	http://niaid.abcc.ncifcrf.gov/geneReport.jsp?rowids=,16639,27285,16784	3	0.0018	0.973036
Functional Group 240	Median: 0.9782964753604227	Geo: 0.9523347731961571	http://niaid.abcc.ncifcrf.gov/geneReport.jsp?rowids=,148518,14150,9866,19348,8598,7801,16948,13327,148042,14527,148642,43803,16559,37289,15573
GOTERM_BP_ALL	gametogenesis	http://niaid.abcc.ncifcrf.gov/geneReport.jsp?rowids=,148518,14150,9866,19348,8598,7801,16948,13327,148042,14527,148642,43803,16559	13	0.0079	0.882991
GOTERM_BP_ALL	sexual reproduction	http://niaid.abcc.ncifcrf.gov/geneReport.jsp?rowids=,148518,14150,9866,37289,19348,8598,7801,16948,13327,148042,14527,148642,43803,16559	14	0.0085	0.941111
GOTERM_BP_ALL	male gamete generation	http://niaid.abcc.ncifcrf.gov/geneReport.jsp?rowids=,14527,19348,8598,16948,148642,148042,16559	7	0.0042	0.978296
GOTERM_BP_ALL	spermatogenesis	http://niaid.abcc.ncifcrf.gov/geneReport.jsp?rowids=,14527,19348,8598,16948,148642,148042,16559	7	0.0042	0.978296
GOTERM_BP_ALL	reproduction	http://niaid.abcc.ncifcrf.gov/geneReport.jsp?rowids=,148518,14150,9866,37289,19348,8598,7801,16948,13327,148042,14527,148642,43803,15573,16559	15	0.0091	0.984941
Functional Group 241	Median: 0.9999999999953596	Geo: 0.9540476519027531	http://niaid.abcc.ncifcrf.gov/geneReport.jsp?rowids=,15362,146627,3301,7113,5441,132312,144054,26643,6994,36833,24978,146922,14911,39219,26340,18657,148215,18554,4009,17071,27889,28123,13957,27954,28060,144226,5269,143959,146813,7006,32907,4301,25737,146867
GOTERM_MF_ALL	nucleotide receptor activity	http://niaid.abcc.ncifcrf.gov/geneReport.jsp?rowids=,15362,146627,3301,7113	4	0.0024	0.809218
GOTERM_MF_ALL	nucleotide receptor activity, G-protein coupled	http://niaid.abcc.ncifcrf.gov/geneReport.jsp?rowids=,15362,146627,3301,7113	4	0.0024	0.809218
SP_PIR_KEYWORDS	transducer	http://niaid.abcc.ncifcrf.gov/geneReport.jsp?rowids=,5441,132312,144054,15362,146627,3301,26643,6994,36833,7113,24978	11	0.0066	1
SP_PIR_KEYWORDS	g-protein coupled receptor	http://niaid.abcc.ncifcrf.gov/geneReport.jsp?rowids=,5441,15362,146627,3301,6994,36833,7113,24978	8	0.0048	1
KEGG_PATHWAY	MMU04080:NEUROACTIVE LIGAND-RECEPTOR INTERACTION	http://niaid.abcc.ncifcrf.gov/geneReport.jsp?rowids=,5441,15362,146627,146922,24978	5	0.003	1
GOTERM_MF_ALL	rhodopsin-like receptor activity	http://niaid.abcc.ncifcrf.gov/geneReport.jsp?rowids=,15362,146627,14911,39219,3301,26340,18657,148215,18554,7113,24978	11	0.0066	1
INTERPRO_NAME	IPR000276:Rhodopsin-like GPCR superfamily	http://niaid.abcc.ncifcrf.gov/geneReport.jsp?rowids=,15362,146627,14911,3301,26340,18657,148215,18554,4009,7113,24978	11	0.0066	1
GOTERM_BP_ALL	G-protein coupled receptor protein signaling pathway	http://niaid.abcc.ncifcrf.gov/geneReport.jsp?rowids=,17071,5441,27889,15362,28123,13957,6994,18657,36833,7113,27954,28060,144226,26643,3301,148215,5269,143959,146627,26340,18554,146813,7006,32907,4301,144054,14911,25737,24978	29	0.0175	1
GOTERM_MF_ALL	G-protein coupled receptor activity	http://niaid.abcc.ncifcrf.gov/geneReport.jsp?rowids=,5441,15362,146627,26340,39219,6994,18657,18554,36833,7113,146867,14911,3301,148215,24978	15	0.0091	1
Functional Group 242	Median: 0.9796420256627595	Geo: 0.9604687057442843	http://niaid.abcc.ncifcrf.gov/geneReport.jsp?rowids=,29331,14999,24836,14150,147070,5647,30242,12709,144226,4556,32715,98186,13626,37743,20194,37139,14439,36010,3641,28171,14481,4594,14456,9004,11260,20235,6882,26651,5442,8599,146867,12279,16648,9059,3873,27889,3850,9866,8598,26574,12921,146180,23787,21345,27689,16732,20208
GOTERM_BP_ALL	neuron differentiation	http://niaid.abcc.ncifcrf.gov/geneReport.jsp?rowids=,29331,14999,24836,14150,147070,5647,30242,12709,144226,4556,32715,98186,13626,37743,20194	15	0.0091	0.886008
GOTERM_BP_ALL	system development	http://niaid.abcc.ncifcrf.gov/geneReport.jsp?rowids=,37139,14439,36010,147070,3641,28171,14481,4594,30242,14456,12709,144226,9004,4556,98186,11260,20235,20194,29331,14999,24836,14150,6882,26651,5442,5647,8599,146867,12279,16648,32715,37743,13626,9059,3873	35	0.0211	0.903876
GOTERM_BP_ALL	axon guidance	http://niaid.abcc.ncifcrf.gov/geneReport.jsp?rowids=,5647,32715,147070,20194	4	0.0024	0.912824
GOTERM_BP_ALL	neurogenesis	http://niaid.abcc.ncifcrf.gov/geneReport.jsp?rowids=,29331,14999,24836,14150,147070,5647,30242,12709,144226,4556,32715,98186,37743,13626,9059,20194	16	0.0097	0.925729
GOTERM_BP_ALL	nervous system development	http://niaid.abcc.ncifcrf.gov/geneReport.jsp?rowids=,37139,14439,36010,147070,28171,14481,4594,30242,14456,12709,144226,4556,98186,20235,20194,29331,14999,24836,14150,6882,5442,5647,8599,146867,12279,16648,32715,37743,13626,9059,3873	31	0.0187	0.930191
GOTERM_BP_ALL	axonogenesis	http://niaid.abcc.ncifcrf.gov/geneReport.jsp?rowids=,5647,4556,32715,147070,37743,20194	6	0.0036	0.970934
GOTERM_BP_ALL	cell development	http://niaid.abcc.ncifcrf.gov/geneReport.jsp?rowids=,29331,27889,3850,14150,9866,8598,147070,5647,8599,144226,26574,4556,32715,37743,12921,20194	16	0.0097	0.97848
GOTERM_BP_ALL	neuron development	http://niaid.abcc.ncifcrf.gov/geneReport.jsp?rowids=,29331,5647,14150,144226,4556,32715,147070,37743,20194	9	0.0054	0.979642
GOTERM_BP_ALL	cellular morphogenesis during differentiation	http://niaid.abcc.ncifcrf.gov/geneReport.jsp?rowids=,5647,3850,4556,32715,147070,37743,12921,20194	8	0.0048	0.980298
GOTERM_BP_ALL	cell migration	http://niaid.abcc.ncifcrf.gov/geneReport.jsp?rowids=,146180,5647,23787,8599,21345,3850,27689,32715,147070,16732,20194	11	0.0066	0.980897
GOTERM_BP_ALL	neuron morphogenesis during differentiation	http://niaid.abcc.ncifcrf.gov/geneReport.jsp?rowids=,5647,4556,32715,147070,37743,20194	6	0.0036	0.992087
GOTERM_BP_ALL	neurite morphogenesis	http://niaid.abcc.ncifcrf.gov/geneReport.jsp?rowids=,5647,4556,32715,147070,37743,20194	6	0.0036	0.992087
GOTERM_BP_ALL	localization of cell	http://niaid.abcc.ncifcrf.gov/geneReport.jsp?rowids=,146180,5647,23787,8599,21345,3850,27689,32715,20208,147070,16732,20194	12	0.0073	0.994623
GOTERM_BP_ALL	cell motility	http://niaid.abcc.ncifcrf.gov/geneReport.jsp?rowids=,146180,5647,23787,8599,21345,3850,27689,32715,20208,147070,16732,20194	12	0.0073	0.994623
GOTERM_BP_ALL	locomotion	http://niaid.abcc.ncifcrf.gov/geneReport.jsp?rowids=,146180,5647,23787,8599,21345,3850,27689,32715,20208,147070,16732,20194	12	0.0073	0.995524
Functional Group 243	Median: 0.9987317968917873	Geo: 0.9736110641150197	http://niaid.abcc.ncifcrf.gov/geneReport.jsp?rowids=,15008,148858,148982,144666,145037,145379,14529,18263,146810,22083,146922
GOTERM_BP_ALL	proton transport	http://niaid.abcc.ncifcrf.gov/geneReport.jsp?rowids=,15008,148858,148982,144666	4	0.0024	0.922131
GOTERM_BP_ALL	hydrogen transport	http://niaid.abcc.ncifcrf.gov/geneReport.jsp?rowids=,15008,148858,148982,144666	4	0.0024	0.950944
GOTERM_MF_ALL	hydrogen ion transporter activity	http://niaid.abcc.ncifcrf.gov/geneReport.jsp?rowids=,15008,148858,148982,144666,145037	5	0.003	0.998732
GOTERM_MF_ALL	monovalent inorganic cation transporter activity	http://niaid.abcc.ncifcrf.gov/geneReport.jsp?rowids=,15008,148858,148982,144666,145037	5	0.003	0.999059
GOTERM_BP_ALL	monovalent inorganic cation transport	http://niaid.abcc.ncifcrf.gov/geneReport.jsp?rowids=,145379,14529,18263,15008,148858,146810,22083,146922,148982,144666	10	0.006	0.999862
Functional Group 244	Median: 0.9993757540388284	Geo: 0.9873431538323623	http://niaid.abcc.ncifcrf.gov/geneReport.jsp?rowids=,38102,18263,19692,13535,145909,19244,146922,28171,6152,9682,146810,5755,9405,144344,13210,148982,143758,14529,144131,10367,145379,27889,3850,117272,144666,27232,27413,27945,15008,4428,143684,22083,146069,37392,16574,7768,10309,148858,27192,37163,107087,32254,10913,17096,3766,145037
SP_PIR_KEYWORDS	ionic channel	http://niaid.abcc.ncifcrf.gov/geneReport.jsp?rowids=,38102,18263,19692,13535,145909,19244,146922,28171,6152,9682,146810,5755,9405	13	0.0079	0.912898
SP_PIR_KEYWORDS	ion transport	http://niaid.abcc.ncifcrf.gov/geneReport.jsp?rowids=,144344,38102,18263,13535,13210,146922,19244,148982,143758,6152,14529,144131,10367,9682,5755,9405	16	0.0097	0.973435
GOTERM_BP_ALL	ion transport	http://niaid.abcc.ncifcrf.gov/geneReport.jsp?rowids=,145379,27889,3850,38102,18263,117272,13535,146922,19244,144666,27232,143758,6152,14529,144131,27413,10367,27945,9682,15008,4428,143684,146810,22083,5755,9405,144344,146069,37392,16574,7768,13210,148982,10309,148858,27192,37163,107087	38	0.023	0.996501
GOTERM_BP_ALL	cation transport	http://niaid.abcc.ncifcrf.gov/geneReport.jsp?rowids=,144344,145379,27889,18263,117272,37392,7768,13535,13210,146922,148982,19244,144666,6152,14529,144131,15008,10309,148858,4428,143684,146810,107087,22083	24	0.0145	0.99701
GOTERM_MF_ALL	alpha-type channel activity	http://niaid.abcc.ncifcrf.gov/geneReport.jsp?rowids=,38102,18263,19692,13535,145909,146922,19244,28171,6152,32254,9682,10913,146810,5755,9405	15	0.0091	0.999277
GOTERM_BP_ALL	metal ion transport	http://niaid.abcc.ncifcrf.gov/geneReport.jsp?rowids=,144344,145379,27889,18263,117272,7768,13210,19244,146922,6152,14529,144131,4428,146810,22083	15	0.0091	0.999474
GOTERM_MF_ALL	ion channel activity	http://niaid.abcc.ncifcrf.gov/geneReport.jsp?rowids=,38102,18263,19692,13535,145909,19244,146922,28171,6152,9682,146810,5755,9405	13	0.0079	0.999479
GOTERM_MF_ALL	ion transporter activity	http://niaid.abcc.ncifcrf.gov/geneReport.jsp?rowids=,145379,38102,18263,117272,13535,145909,146922,19244,144666,28171,143758,17096,6152,14529,144131,9682,15008,4428,3766,146810,143684,22083,5755,9405,144344,19692,37392,7768,148982,145037,10309,148858,107087	33	0.0199	0.999574
GOTERM_MF_ALL	cation transporter activity	http://niaid.abcc.ncifcrf.gov/geneReport.jsp?rowids=,144344,18263,117272,37392,7768,13535,146922,148982,19244,144666,145037,17096,6152,14529,144131,9682,15008,10309,148858,143684,146810,3766,107087,22083	24	0.0145	0.999658
GOTERM_MF_ALL	channel or pore class transporter activity	http://niaid.abcc.ncifcrf.gov/geneReport.jsp?rowids=,38102,18263,19692,13535,145909,146922,19244,28171,6152,32254,9682,10913,146810,5755,9405	15	0.0091	0.999718
Functional Group 245	Median: 0.9930605377140032	Geo: 0.9920370940818546	http://niaid.abcc.ncifcrf.gov/geneReport.jsp?rowids=,149248,30250,4561,12580,21535,37720,145805,6235,11503,145182,146042,147213,28858,5348,18211,8945,4172,7242,13957,43695,27742,143978,145650,27119,6438,16559,8023,19692,5830,14803,37295,31501,22154,148743,14880,27377,146772,145037,3240,4286
INTERPRO_NAME	IPR007086:Zinc finger, C2H2-subtype	http://niaid.abcc.ncifcrf.gov/geneReport.jsp?rowids=,149248,30250,4561,12580,21535,37720,145805,6235,11503,145182,146042,147213,28858,5348	14	0.0085	0.97936
INTERPRO_NAME	IPR001909:KRAB box	http://niaid.abcc.ncifcrf.gov/geneReport.jsp?rowids=,18211,30250,12580,21535,37720,145805,8945,6235,11503,145182,4172,146042,28858,5348	14	0.0085	0.990971
SMART_NAME	SM00355:ZnF_C2H2	http://niaid.abcc.ncifcrf.gov/geneReport.jsp?rowids=,7242,18211,30250,13957,12580,43695,21535,27742,145805,143978,145650,145182,4172,27119,6438,28858,5348,16559,8023,19692,149248,4561,37720,5830,6235,11503,146042,147213	28	0.0169	0.993061
INTERPRO_NAME	IPR007087:Zinc finger, C2H2-type	http://niaid.abcc.ncifcrf.gov/geneReport.jsp?rowids=,7242,30250,18211,12580,13957,43695,21535,27742,145805,14803,143978,37295,31501,22154,145650,4172,145182,27119,6438,148743,5348,28858,14880,16559,8023,19692,149248,4561,37720,27377,146772,145037,3240,5830,6235,11503,146042,147213	38	0.023	0.99692
SMART_NAME	SM00349:KRAB	http://niaid.abcc.ncifcrf.gov/geneReport.jsp?rowids=,4286,18211,30250,12580,21535,37720,145805,8945,6235,11503,145182,4172,146042,5348,28858	15	0.0091	1
Functional Group 246	Median: 0.9994795258671411	Geo: 0.9992791620486767	http://niaid.abcc.ncifcrf.gov/geneReport.jsp?rowids=,15621,17300,27237
UP_SEQ_FEATURE	repeat:LRR 4	http://niaid.abcc.ncifcrf.gov/geneReport.jsp?rowids=,15621,17300,27237	3	0.0018	0.998572
UP_SEQ_FEATURE	repeat:LRR 3	http://niaid.abcc.ncifcrf.gov/geneReport.jsp?rowids=,15621,17300,27237	3	0.0018	0.999373
UP_SEQ_FEATURE	repeat:LRR 2	http://niaid.abcc.ncifcrf.gov/geneReport.jsp?rowids=,15621,17300,27237	3	0.0018	0.999586
UP_SEQ_FEATURE	repeat:LRR 1	http://niaid.abcc.ncifcrf.gov/geneReport.jsp?rowids=,15621,17300,27237	3	0.0018	0.999586
Functional Group 247	Median: 0.9997860835191308	Geo: 0.9996876911211089	http://niaid.abcc.ncifcrf.gov/geneReport.jsp?rowids=,7242,12580,16559,13957
UP_SEQ_FEATURE	zinc finger region:C2H2-type 4	http://niaid.abcc.ncifcrf.gov/geneReport.jsp?rowids=,7242,12580,16559	3	0.0018	0.999319
UP_SEQ_FEATURE	zinc finger region:C2H2-type 3	http://niaid.abcc.ncifcrf.gov/geneReport.jsp?rowids=,7242,12580,13957,16559	4	0.0024	0.999737
UP_SEQ_FEATURE	zinc finger region:C2H2-type 1	http://niaid.abcc.ncifcrf.gov/geneReport.jsp?rowids=,7242,12580,13957,16559	4	0.0024	0.999836
UP_SEQ_FEATURE	zinc finger region:C2H2-type 2	http://niaid.abcc.ncifcrf.gov/geneReport.jsp?rowids=,7242,12580,13957,16559	4	0.0024	0.99986
Functional Group 248	Median: 1.0	Geo: 0.9999999987915986	http://niaid.abcc.ncifcrf.gov/geneReport.jsp?rowids=,148304,146048,16277,117272,36815,26299,148555,13103,27461,9004,9682,18909,20130,29264,27131,15913,146627,11275,13327,18554,28299,13307,23787,144179,4738,144799,18657,3641,37717,147601,15008,148215,26406,7256,12938,145574,145852,17684,3956,27619,146405,6994,149169,146922,27232,6492,37516,12709,32174,26515,14554,26651,146780,32785,11060,5647,2827…
SP_PIR_KEYWORDS	receptor	http://niaid.abcc.ncifcrf.gov/geneReport.jsp?rowids=,148304,146048,16277,117272,36815,26299,148555,13103,27461,9004,9682,18909,20130,29264,27131,15913,146627,11275,13327,18554,28299,13307,23787,144179,4738,144799,18657,3641,37717,147601,15008,148215,26406,7256,12938,145574,145852,17684,3956,27619,146405,6994,149169,146922,27232,6492,37516,12709,32174,26515,14554,26651,146780,32785,11060,5647,2827…	97	0.0586	1
GOTERM_MF_ALL	signal transducer activity	http://niaid.abcc.ncifcrf.gov/geneReport.jsp?rowids=,148304,146048,145408,16277,117272,146140,36815,26299,148555,16920,27461,27837,17174,148591,9682,144226,26643,9004,20130,148397,29264,27131,15913,146627,11275,18554,13327,28299,147820,13307,14811,23787,18263,144179,4738,144799,18657,147070,3806,19555,3641,37717,31501,37619,8048,147601,12898,15008,148215,148859,26406,15573,143924,14546,7256,27689…	148	0.0894	1
GOTERM_MF_ALL	receptor activity	http://niaid.abcc.ncifcrf.gov/geneReport.jsp?rowids=,148304,146048,145408,16277,117272,146140,36815,26299,148555,27461,27837,148591,9004,9682,20130,29264,27131,15913,146627,11275,13327,18554,28299,13307,147820,14811,23787,144179,4738,144799,18657,3641,37717,8048,147601,12898,15008,148215,26406,148859,7256,10739,16574,12938,145574,145852,17684,111964,3956,27619,146405,6994,149169,146079,146922,649…	112	0.0677	1
Functional Group 249	Median: 1.0	Geo: 1.0	http://niaid.abcc.ncifcrf.gov/geneReport.jsp?rowids=,14911,18657,148215
GOTERM_MF_ALL	olfactory receptor activity	http://niaid.abcc.ncifcrf.gov/geneReport.jsp?rowids=,14911,18657,148215	3	0.0018	1
GOTERM_BP_ALL	sensory perception of chemical stimulus	http://niaid.abcc.ncifcrf.gov/geneReport.jsp?rowids=,14911,18657,148215	3	0.0018	1
INTERPRO_NAME	IPR000725:Olfactory receptor	http://niaid.abcc.ncifcrf.gov/geneReport.jsp?rowids=,14911,18657,148215	3	0.0018	1
GOTERM_BP_ALL	sensory perception of smell	http://niaid.abcc.ncifcrf.gov/geneReport.jsp?rowids=,14911,18657,148215	3	0.0018	1

## Sheet: UPREGULATED HF-responsive genes
Enrichment of functional categories among upregulated HF-responsive genes (n=922)
Functional Group 1	Median: 1.5789264159054303E-4	Geo: 6.74359179913091E-5	64833, 56473, 15493, 234407, 20787, 13074, 18805, 19079, 68177, 100017, 170439, 20454, 14104, 12520, 54326, 52430, 381072, 12167, 54447, 66826, 241274, 18563, 14385, 20249, 12894, 11813, 230801, 231871, 68671, 102247, 230101, 235674, 16181, 26458, 74032, 20208, 15496, 74055, 104112, 15212, 18783, 216859, 231510, 19224, 16891, 329910, 71147, 223753, 68801, 18807, 114664, 27226,
Category	Term	Count	%	PValue	Genes	List Total	Pop Hits	Pop Total	Fold Enrichment	Bonferroni	Benjamini	FDR
GOTERM_BP_ALL	GO:0006629~lipid metabolic process	52	0.0569	9.9371e-06	64833, 56473, 15493, 234407, 20787, 13074, 18805, 19079, 68177, 100017, 170439, 20454, 14104, 12520, 54326, 52430, 381072, 12167, 54447, 66826, 241274, 18563, 14385, 20249, 12894, 11813, 230801, 231871, 68671, 102247, 230101, 235674, 16181, 26458, 74032, 20208, 15496, 74055, 104112, 15212, 18783, 216859, 231510, 19224, 16891, 329910, 71147, 223753, 68801, 18807, 114664, 27226,	619	656	14977	1.91793	0.0502853	0.0128156	0.0189842
GOTERM_BP_ALL	GO:0008610~lipid biosynthetic process	25	0.0274	0.000157893	230801, 56473, 68671, 15493, 102247, 234407, 13074, 74032, 19079, 15496, 170439, 104112, 20454, 15212, 14104, 12520, 54326, 231510, 12167, 19224, 18563, 71147, 68801, 20249, 114664,	619	256	14977	2.36284	0.559499	0.110522	0.30124
GOTERM_BP_ALL	GO:0044255~cellular lipid metabolic process	43	0.047	0.000195457	64833, 56473, 230801, 68671, 15493, 102247, 230101, 235674, 13074, 20787, 234407, 26458, 74032, 19079, 68177, 20208, 15496, 100017, 170439, 15212, 20454, 104112, 12520, 14104, 18783, 54326, 52430, 381072, 12167, 231510, 54447, 19224, 66826, 329910, 241274, 71147, 18563, 223753, 14385, 20249, 68801, 12894, 114664,	619	569	14977	1.82848	0.637567	0.119147	0.372782
Functional Group 2	Median: 5.854879945024303E-4	Geo: 0.0011033412235344402	12053, 15184, 20210, 56644, 15439, 12167, 239081, 20211, 17175, 20209, 257632, 12655, 98870, 16181, 18407, 20208, 14129, 18636, 12505, 14962, 27226, 18406, 17084, 11537, 66408, 14071, 20787, 19079, 12952, 233575, 18970, 14156, 93765, 19364, 21672, 67710, 12227, 72599, 67030, 12696, 72772, 15505, 268390, 12443, 13030, 22209, 19224, 17766, 109821, 17350, 14778, 12306, 19358, 107986, 12575, 19122, 2…
Category	Term	Count	%	PValue	Genes	List Total	Pop Hits	Pop Total	Fold Enrichment	Bonferroni	Benjamini	FDR
GOTERM_BP_ALL	GO:0006954~inflammatory response	24	0.0263	6.6871e-05	12053, 15184, 20210, 56644, 15439, 12167, 239081, 20211, 17175, 20209, 257632, 12655, 98870, 16181, 18407, 20208, 14129, 18636, 12505, 14962, 27226, 18406, 17084, 11537,	619	227	14977	2.55811	0.29334	0.067085	0.127687
[truncated: 1,715 more rows]

## Sheet: DOWNREGULATED HF-responsive gen
Enrichment of functional categories among upregulated HF-responsive genes (n=786)
[truncated: 1,740 more rows]
